# Supplementary material for: Early-life exercise primes the murine neural epigenome to facilitate gene expression and hippocampal memory consolidation
Source: Commun Biol. 2023 Jan 7;6:18. doi: 10.1038/s42003-022-04393-7 (PMC9825372; doi:10.1038/s42003-022-04393-7)
Supplement: Supplementary file 8 — Supplementary Data 5 [file 42003_2022_4393_MOESM8_ESM.xlsx]

## Sheet: ANOVA - exercise
	exercise	mgi_symbol	Rank	padj	aov count p<0.05	aov count padj <0.1
ENSMUSG00000103556	2.35191e-14	Gm38215	1	1.30143e-09	1583	20
ENSMUSG00000055116	3.5469e-06	Arntl	2	0.0981338
ENSMUSG00000027514	4.29454e-06	Zbp1	3	0.0792128
ENSMUSG00000085513	4.29454e-06	Gm16363	4	0.0594096
ENSMUSG00000091818	4.29454e-06	Rpl19-ps4	5	0.0475277
ENSMUSG00000094278	4.29454e-06	Gm12626	6	0.0396064
ENSMUSG00000094852	4.29454e-06	Gm9034	7	0.0339484
ENSMUSG00000100025	4.29454e-06	Gm8141	8	0.0297048
ENSMUSG00000102574	4.29454e-06	Gm33206	9	0.0264043
ENSMUSG00000114809	4.29454e-06	Atp5c1-ps	10	0.0237639
ENSMUSG00000116845	4.29454e-06	Gm46546	11	0.0216035
ENSMUSG00000064871	4.29454e-06	Snord58b	12	0.0198032
ENSMUSG00000101892	5.03187e-06	9130401M01Rik	13	0.0214183
ENSMUSG00000085663	6.65936e-06	Gm15718	14	0.0263211
ENSMUSG00000043298	6.68465e-06	Smco3	15	0.0246597
ENSMUSG00000070985	7.18874e-06	Acnat1	16	0.0248618
ENSMUSG00000113147	7.18874e-06	Gm47207	17	0.0233993
ENSMUSG00000052865	1.01416e-05	Gm13619	18	0.031177
ENSMUSG00000026819	2.29454e-05	Slc25a25	19	0.0668254
ENSMUSG00000074207	3.95506e-05	Adh1	20	0.109427
ENSMUSG00000026694	4.35049e-05	Eef1aknmt	21	0.114635
ENSMUSG00000004347	8.24663e-05	Pde1c	22	0.207421
ENSMUSG00000117509	8.29066e-05	Gm46606	23	0.199463
ENSMUSG00000055862	9.77359e-05	Izumo4	24	0.225342
ENSMUSG00000051081	0.000110074	Gm4847	25	0.243638
ENSMUSG00000030759	0.000129808	Far1	26	0.276265
ENSMUSG00000059824	0.000132668	Dbp	27	0.271896
ENSMUSG00000000563	0.000133381	Atp5pb	28	0.263595
ENSMUSG00000054418	0.000143419	2900041M22Rik	29	0.273657
ENSMUSG00000022280	0.000151428	Rnf19a	30	0.279309
ENSMUSG00000003380	0.000178959	Rabac1	31	0.319442
ENSMUSG00000021840	0.000186539	Mapk1ip1l	32	0.322566
ENSMUSG00000115928	0.000193196	Gm18930	33	0.323954
ENSMUSG00000042772	0.000209758	Smg7	34	0.341381
ENSMUSG00000090665	0.00022797	Gad1-ps	35	0.360421
ENSMUSG00000021496	0.000229787	Pcbd2	36	0.353201
ENSMUSG00000086652	0.000245483	Gm14029	37	0.367129
ENSMUSG00000019854	0.000276001	Reps1	38	0.401908
ENSMUSG00000079432	0.000293377	Gm15023	39	0.416257
ENSMUSG00000020863	0.000310938	Luc7l3	40	0.430143
ENSMUSG00000098104	0.000350739	Gm6085	41	0.47337
ENSMUSG00000035762	0.000393112	Tmem161b	42	0.517925
ENSMUSG00000037578	0.000437583	Pkd2l1	43	0.563108
ENSMUSG00000089764	0.000452391	Gm16580	44	0.568933
ENSMUSG00000112143	0.000506392	Gm35721	45	0.622693
ENSMUSG00000035242	0.000508643	Oaz1	46	0.611864
ENSMUSG00000041141	0.000537108	Pnma8a	47	0.632359
ENSMUSG00000028259	0.000543289	Fhl5	48	0.626311
ENSMUSG00000047021	0.000557714	Cfap65	49	0.629818
ENSMUSG00000049225	0.000586128	Pdp1	50	0.648668
ENSMUSG00000060989	0.000615286	Gm11847	51	0.667585
ENSMUSG00000109609	0.000635181	Gm4972	52	0.675918
ENSMUSG00000041423	0.000638512	Paqr6	53	0.666642
ENSMUSG00000071669	0.000679712	Snx29	54	0.696516
ENSMUSG00000029012	0.000696513	Orc5	55	0.700755
ENSMUSG00000027091	0.000698945	Zc3h15	56	0.690645
ENSMUSG00000078308	0.000700835	Gm47854	57	0.680364
ENSMUSG00000065518	0.00070847	Mir423	58	0.675917
ENSMUSG00000049897	0.000716955	Stkld1	59	0.672419
ENSMUSG00000022843	0.000752476	Clcn2	60	0.693971
ENSMUSG00000057842	0.000770228	Zfp595	61	0.698698
ENSMUSG00000051503	0.00078104	Gm6583	62	0.697078
ENSMUSG00000020657	0.000811836	Dnajc27	63	0.713062
ENSMUSG00000023805	0.000869747	Synj2	64	0.751992
ENSMUSG00000001521	0.00091867	Tulp3	65	0.782071
ENSMUSG00000056749	0.00102447	Nfil3	66	0.858922
ENSMUSG00000106334	0.00103679	Gm43549	67	0.856276
ENSMUSG00000102614	0.00104022	Gm37843	68	0.846479
ENSMUSG00000026779	0.0010468	Mastl	69	0.839488
ENSMUSG00000105368	0.00105442	Gm43759	70	0.83352
ENSMUSG00000097520	0.00108055	4930488L21Rik	71	0.842144
ENSMUSG00000040028	0.00108993	Elavl1	72	0.837655
ENSMUSG00000058258	0.00109518	Idi1	73	0.830158
ENSMUSG00000035283	0.00109767	Adrb1	74	0.820808
ENSMUSG00000089371	0.00109803	Mir1938	75	0.810124
ENSMUSG00000093887	0.00116653	Gm3033	76	0.849342
ENSMUSG00000028957	0.00121889	Per3	77	0.87594
ENSMUSG00000030678	0.00126027	Maz	78	0.894068
ENSMUSG00000078532	0.00132572	Nkain1	79	0.92859
ENSMUSG00000039108	0.00134556	Lsm14b	80	0.93071
ENSMUSG00000004069	0.00134607	Dnaja3	81	0.919566
ENSMUSG00000042320	0.00135307	Prox2	82	0.913076
ENSMUSG00000030007	0.00139145	Cct7	83	0.92766
ENSMUSG00000043505	0.00145838	Gimap5	84	0.960706
ENSMUSG00000042459	0.00145838	Bpifa2	85	0.949403
ENSMUSG00000083985	0.00145838	Gm12468	86	0.938364
ENSMUSG00000088947	0.001488	NA	87	0.94642
ENSMUSG00000028949	0.00152304	Smarcd3	88	0.9577
ENSMUSG00000013089	0.00156679	Etv5	89	0.974138
ENSMUSG00000021752	0.00157094	Kctd6	90	0.965868
ENSMUSG00000052403	0.00157611	Fcnaos	91	0.958396
ENSMUSG00000059277	0.00168335	R74862	92	1.01248
ENSMUSG00000102550	0.00168988	Gm8276	93	1.00548
ENSMUSG00000059461	0.00169964	Gm7331	94	1.00053
ENSMUSG00000070524	0.00172191	Fcrlb	95	1.00297
ENSMUSG00000001440	0.0017333	Kpnb1	96	0.999085
ENSMUSG00000051007	0.00175702	Gatd1	97	1.00232
ENSMUSG00000095597	0.0017628	Rps7-ps3	98	0.995351
ENSMUSG00000025735	0.00178726	Rhbdl1	99	0.998969
ENSMUSG00000114210	0.00180668	A330084C13Rik	100	0.999727
ENSMUSG00000032418	0.00181005	Me1	101	0.991677
ENSMUSG00000020696	0.00184153	Rffl	102	0.99903
ENSMUSG00000027108	0.00185822	Ola1	103	0.998295
ENSMUSG00000033149	0.00186854	Phldb2	104	0.994188
ENSMUSG00000111598	0.0018829	Gm47095	105	0.992288
ENSMUSG00000020630	0.00191816	Rnaseh1	106	1.00133
ENSMUSG00000031311	0.00192089	Nono	107	0.993387
ENSMUSG00000028655	0.00195362	Mfsd2a	108	1.00096
ENSMUSG00000107985	0.00195551	Gm35037	109	0.992736
ENSMUSG00000025732	0.00196202	Mcrip2	110	0.986984
ENSMUSG00000114321	0.00197565	Gm8971	111	0.984889
ENSMUSG00000097115	0.00200066	1810019N24Rik	112	0.98845
ENSMUSG00000111394	0.00202566	Gm49759	113	0.991948
ENSMUSG00000028033	0.00204186	Kcnq5	114	0.991106
ENSMUSG00000037573	0.00208328	Tob1	115	1.00242
ENSMUSG00000029518	0.00216723	Rab35	116	1.03383
ENSMUSG00000022514	0.00217096	Il1rap	117	1.02675
ENSMUSG00000099858	0.00223788	Gm6652	118	1.04943
ENSMUSG00000006304	0.00229382	Arpc2	119	1.06663
ENSMUSG00000113288	0.00230379	Gm47982	120	1.06233
ENSMUSG00000103200	0.00234205	Gm37328	121	1.07105
ENSMUSG00000051663	0.00240646	Pcdhb1	122	1.09149
ENSMUSG00000031111	0.0024813	Igsf1	123	1.11628
ENSMUSG00000086583	0.00249217	Gm15500	124	1.11213
ENSMUSG00000075590	0.00253671	Nrbp2	125	1.12295
ENSMUSG00000098208	0.00263548	Gm8349	126	1.15742
ENSMUSG00000038582	0.00270243	Pptc7	127	1.17747
ENSMUSG00000040612	0.00273318	Ildr2	128	1.18157
ENSMUSG00000088233	0.0027452	NA	129	1.17756
ENSMUSG00000117655	0.00275768	6720468P15Rik	130	1.17382
ENSMUSG00000066407	0.00276253	Gm10263	131	1.16691
ENSMUSG00000023826	0.00280234	Prkn	132	1.17475
ENSMUSG00000042189	0.00280729	Tekt3	133	1.16798
ENSMUSG00000066829	0.00284485	Zfp810	134	1.17478
ENSMUSG00000068452	0.00285233	Duox2	135	1.16914
ENSMUSG00000108231	0.00287297	Gm4045	136	1.16894
ENSMUSG00000020878	0.00292047	Lrrc46	137	1.17959
ENSMUSG00000071005	0.00298884	Ccl19	138	1.19846
ENSMUSG00000034825	0.00300865	Nrip3	139	1.19772
ENSMUSG00000038028	0.00300938	Tigar	140	1.18946
ENSMUSG00000058558	0.00302851	Rpl5	141	1.18853
ENSMUSG00000031133	0.00303207	Arhgef6	142	1.18155
ENSMUSG00000033540	0.00306722	Idua	143	1.18689
ENSMUSG00000028126	0.00307332	Pip5k1a	144	1.18099
ENSMUSG00000029392	0.00308592	Rilpl1	145	1.17765
ENSMUSG00000029920	0.00309832	Smarcad1	146	1.17428
ENSMUSG00000032872	0.00311565	Cyb5r4	147	1.17282
ENSMUSG00000112909	0.00311753	Gm10120	148	1.1656
ENSMUSG00000116836	0.00313623	Gm49727	149	1.16472
ENSMUSG00000039849	0.00315989	Pcif1	150	1.16568
ENSMUSG00000001016	0.00317111	Ilf2	151	1.16208
ENSMUSG00000106237	0.00317674	Gm8066	152	1.15648
ENSMUSG00000030720	0.00318753	Cln3	153	1.15282
ENSMUSG00000034875	0.00319436	Nudt19	154	1.14779
ENSMUSG00000022053	0.00322934	Ebf2	155	1.15287
ENSMUSG00000027544	0.00335596	Nfatc2	156	1.1904
ENSMUSG00000020115	0.00340297	Tbk1	157	1.19938
ENSMUSG00000009090	0.00342524	Ap1b1	158	1.19959
ENSMUSG00000040938	0.00343479	Slc16a11	159	1.19537
ENSMUSG00000086443	0.00348687	4933421A08Rik	160	1.20591
ENSMUSG00000037031	0.00350589	Tspan15	161	1.20496
ENSMUSG00000040236	0.00360495	Trappc5	162	1.23136
ENSMUSG00000087193	0.00366808	Gm14820	163	1.24523
ENSMUSG00000005917	0.0036883	Otx1	164	1.24447
ENSMUSG00000081920	0.00368969	Selenot-ps	165	1.23739
ENSMUSG00000020349	0.0037079	Ppp2ca	166	1.236
ENSMUSG00000117645	0.00372714	A830021F12Rik	167	1.23498
ENSMUSG00000015396	0.00373849	Cd83	168	1.23137
ENSMUSG00000037705	0.00378357	Tecta	169	1.23884
ENSMUSG00000087196	0.00383982	Gm13373	170	1.24986
ENSMUSG00000105146	0.00384149	Gm35409	171	1.24309
ENSMUSG00000028351	0.00387061	Brinp1	172	1.24523
ENSMUSG00000026176	0.00387462	Ctdsp1	173	1.23932
ENSMUSG00000086503	0.00389846	Xist	174	1.23978
ENSMUSG00000042165	0.00398095	Gm9774	175	1.25878
ENSMUSG00000058594	0.00399784	Fbh1	176	1.25693
ENSMUSG00000041020	0.00407333	Map7d2	177	1.27343
ENSMUSG00000110841	0.00408642	Gpx4-ps2	178	1.27035
ENSMUSG00000111253	0.00411306	Gm34654	179	1.27149
ENSMUSG00000096438	0.00412424	Gapdh-ps15	180	1.26786
ENSMUSG00000024691	0.00413921	Fam111a	181	1.26543
ENSMUSG00000024011	0.00414314	Pi16	182	1.25968
ENSMUSG00000020917	0.00425566	Acly	183	1.28681
ENSMUSG00000041560	0.0042766	Nop53	184	1.28612
ENSMUSG00000008301	0.00430951	Phax	185	1.28901
ENSMUSG00000031294	0.00434875	D630029K05Rik	186	1.29375
ENSMUSG00000003348	0.0043971	Mob3a	187	1.30114
ENSMUSG00000086150	0.00444976	Bach2os	188	1.30972
ENSMUSG00000017781	0.00453801	Pitpna	189	1.32863
ENSMUSG00000112742	0.00454343	Gm31793	190	1.32321
ENSMUSG00000037991	0.00460272	Rmi2	191	1.33346
ENSMUSG00000030452	0.0046053	Nipa2	192	1.32726
ENSMUSG00000114796	0.00463187	A930028N01Rik	193	1.328
ENSMUSG00000028385	0.00466145	Snx30	194	1.3296
ENSMUSG00000034757	0.00471211	Tmub2	195	1.33715
ENSMUSG00000029502	0.00471941	Golga3	196	1.33239
ENSMUSG00000036022	0.00480753	Fam122b	197	1.35038
ENSMUSG00000028578	0.00483039	Caap1	198	1.34995
ENSMUSG00000024948	0.00483626	Map4k2	199	1.3448
ENSMUSG00000031309	0.00485078	Rps6ka3	200	1.34209
ENSMUSG00000026778	0.00489493	Prkcq	201	1.34757
ENSMUSG00000025317	0.00490405	Car5a	202	1.34339
ENSMUSG00000058927	0.00492215	Gm10053	203	1.34171
ENSMUSG00000102774	0.00493706	Gm9748	204	1.33918
ENSMUSG00000087009	0.00494245	Nphs1os	205	1.3341
ENSMUSG00000058603	0.00498474	Rpl28-ps1	206	1.33898
ENSMUSG00000052675	0.0049914	Zfp112	207	1.33429
ENSMUSG00000084803	0.00511142	5830444B04Rik	208	1.35981
ENSMUSG00000063694	0.00512736	Cycs	209	1.35752
ENSMUSG00000056025	0.00514648	Clca3a1	210	1.3561
ENSMUSG00000004460	0.00515483	Dnajb11	211	1.35186
ENSMUSG00000062526	0.00521548	Mppe1	212	1.36131
ENSMUSG00000048000	0.00521709	Gigyf2	213	1.35534
ENSMUSG00000113186	0.00524618	A330076C08Rik	214	1.35653
ENSMUSG00000105194	0.00524621	Gm6755	215	1.35023
ENSMUSG00000070858	0.00525588	Gm1673	216	1.34645
ENSMUSG00000051721	0.00529193	Wdcp	217	1.34944
ENSMUSG00000031153	0.00530732	Gripap1	218	1.34716
ENSMUSG00000032245	0.00535012	Cln6	219	1.35182
ENSMUSG00000074243	0.00543186	Josd1-ps	220	1.36624
ENSMUSG00000068397	0.00543529	Gm10240	221	1.36091
ENSMUSG00000035772	0.00543983	Mrps2	222	1.35591
ENSMUSG00000095681	0.00544169	Gm8281	223	1.3503
ENSMUSG00000017204	0.00547512	Gsdma	224	1.35253
ENSMUSG00000108372	0.00555562	Gm45124	225	1.36631
ENSMUSG00000033306	0.00556581	Lpp	226	1.36276
ENSMUSG00000026156	0.00559295	B3gat2	227	1.36337
ENSMUSG00000001065	0.00563112	Zfp276	228	1.36666
ENSMUSG00000002031	0.00564672	Ift46	229	1.36446
ENSMUSG00000096474	0.00568796	Gm5561	230	1.36845
ENSMUSG00000045282	0.00573125	Tmem86b	231	1.37289
ENSMUSG00000029822	0.0057678	Osbpl3	232	1.3757
ENSMUSG00000025731	0.00578835	Mettl26	233	1.37467
ENSMUSG00000041438	0.00582958	Utp4	234	1.37855
ENSMUSG00000031198	0.00586191	Fundc2	235	1.38029
ENSMUSG00000035478	0.00586781	Mbd3	236	1.37583
ENSMUSG00000015289	0.00594512	Lage3	237	1.38807
ENSMUSG00000059363	0.00596527	Fxn	238	1.38692
ENSMUSG00000026514	0.00605938	Cnih3	239	1.40291
ENSMUSG00000050164	0.00608584	Mchr1	240	1.40317
ENSMUSG00000062859	0.00610676	Tcp11	241	1.40215
ENSMUSG00000017737	0.00612064	Mmp9	242	1.39953
ENSMUSG00000019777	0.00618603	Hdac2	243	1.40866
ENSMUSG00000028232	0.00621027	Tmem68	244	1.40838
ENSMUSG00000090671	0.00621637	Gm5067	245	1.40401
ENSMUSG00000029147	0.00622734	Ppm1g	246	1.40077
ENSMUSG00000097083	0.00628293	D930019O06Rik	247	1.40755
ENSMUSG00000109489	0.00628685	Gm7451	248	1.40275
ENSMUSG00000108393	0.00630121	Gm32633	249	1.40031
ENSMUSG00000108132	0.00635028	Gm44175	250	1.40557
ENSMUSG00000066057	0.00636471	Gm1976	251	1.40315
ENSMUSG00000037995	0.00639715	Igsf9	252	1.40471
ENSMUSG00000037643	0.00643299	Prkci	253	1.40699
ENSMUSG00000033096	0.00647004	Apmap	254	1.40953
ENSMUSG00000060373	0.00647714	Hnrnpc	255	1.40554
ENSMUSG00000108063	0.00648887	Gm3279	256	1.40259
ENSMUSG00000082389	0.00652744	Mkrn1-ps1	257	1.40543
ENSMUSG00000091613	0.00652744	Gm17046	258	1.39998
ENSMUSG00000022905	0.00653163	Kpna1	259	1.39547
ENSMUSG00000026999	0.00658525	Nup35	260	1.40152
ENSMUSG00000022853	0.00659805	Ehhadh	261	1.39886
ENSMUSG00000033278	0.00662164	Ptprm	262	1.39851
ENSMUSG00000061758	0.00663926	Akr1b10	263	1.3969
ENSMUSG00000022715	0.00669073	Tmem114	264	1.40239
ENSMUSG00000101236	0.00671706	Gm6750	265	1.4026
ENSMUSG00000028410	0.00671709	Dnaja1	266	1.39733
ENSMUSG00000104682	0.00679015	Gm42636	267	1.40724
ENSMUSG00000081344	0.0068277	Gm14303	268	1.40974
ENSMUSG00000050621	0.00684857	Rps27rt	269	1.40879
ENSMUSG00000000881	0.00685267	Dlg3	270	1.40442
ENSMUSG00000087020	0.00687689	Gm16283	271	1.40418
ENSMUSG00000030796	0.00698675	Tead2	272	1.42137
ENSMUSG00000091345	0.00702261	Col6a5	273	1.42343
ENSMUSG00000032252	0.00718145	Glce	274	1.45031
ENSMUSG00000075581	0.00719659	Gm16409	275	1.44808
ENSMUSG00000099471	0.00719838	Gm8451	276	1.4432
ENSMUSG00000083674	0.00723519	Zfp133-ps	277	1.44534
ENSMUSG00000082935	0.00725847	Gm7658	278	1.44477
ENSMUSG00000019428	0.00731321	Fkbp8	279	1.45045
ENSMUSG00000063229	0.00733632	Ldha	280	1.44984
ENSMUSG00000086657	0.00734494	Stamos	281	1.44638
ENSMUSG00000035105	0.00739154	Egln3	282	1.45039
ENSMUSG00000044424	0.00742722	Gm9493	283	1.45224
ENSMUSG00000038668	0.00744543	Lpar1	284	1.45068
ENSMUSG00000114422	0.00747248	Gm30411	285	1.45084
ENSMUSG00000104037	0.00758689	Gm37776	286	1.4679
ENSMUSG00000036073	0.00761772	Galt	287	1.46873
ENSMUSG00000001134	0.00763642	Uxt	288	1.46723
ENSMUSG00000023192	0.00763802	Grm2	289	1.46246
ENSMUSG00000113484	0.00766864	Gm47157	290	1.46326
ENSMUSG00000032086	0.0076894	Bace1	291	1.46218
ENSMUSG00000023945	0.00773588	Slc5a7	292	1.46597
ENSMUSG00000023919	0.00773596	Cenpq	293	1.46099
ENSMUSG00000005410	0.00775132	Mcm5	294	1.45891
ENSMUSG00000015341	0.00778734	Golga7	295	1.46072
ENSMUSG00000001774	0.0078003	Chordc1	296	1.45821
ENSMUSG00000036186	0.00785964	Dipk1b	297	1.46435
ENSMUSG00000083854	0.00791875	Dnajc19-ps	298	1.47042
ENSMUSG00000021270	0.00792895	Hsp90aa1	299	1.46739
ENSMUSG00000002688	0.00795268	Prkd1	300	1.46687
ENSMUSG00000028073	0.00796412	Pear1	301	1.4641
ENSMUSG00000039546	0.00800369	Ajap1	302	1.4665
ENSMUSG00000107430	0.00809596	Gm31532	303	1.47851
ENSMUSG00000064120	0.00809596	Mocs1	304	1.47365
ENSMUSG00000048874	0.00812213	Phf3	305	1.47357
ENSMUSG00000113390	0.00813325	Gm32635	306	1.47076
ENSMUSG00000043019	0.00813565	Edem3	307	1.4664
ENSMUSG00000024734	0.00821715	Zp1	308	1.47628
ENSMUSG00000034543	0.00823758	Morc2a	309	1.47517
ENSMUSG00000031370	0.00823986	Zrsr2	310	1.47081
ENSMUSG00000020218	0.00832303	Wif1	311	1.48088
ENSMUSG00000029089	0.00833092	5730480H06Rik	312	1.47754
ENSMUSG00000038057	0.00835292	Dbil5	313	1.47671
ENSMUSG00000027257	0.00835307	Pacsin3	314	1.47203
ENSMUSG00000020680	0.00850341	Taf15	315	1.49377
ENSMUSG00000023017	0.00856175	Asic1	316	1.49926
ENSMUSG00000055371	0.00860058	Stam2	317	1.5013
ENSMUSG00000039321	0.00861292	Uts2r	318	1.49873
ENSMUSG00000048232	0.00862368	Fbxo10	319	1.4959
ENSMUSG00000078872	0.00863244	Gm14401	320	1.49274
ENSMUSG00000109149	0.00863343	Gm19656	321	1.48826
ENSMUSG00000018547	0.00864452	Pip4k2b	322	1.48554
ENSMUSG00000032584	0.00870138	Mst1r	323	1.49068
ENSMUSG00000025728	0.00870747	Pigq	324	1.48712
ENSMUSG00000042804	0.00882917	Gpr153	325	1.50327
ENSMUSG00000021892	0.00890762	Sh3bp5	326	1.51197
ENSMUSG00000020973	0.00895381	Dnaaf2	327	1.51517
ENSMUSG00000032487	0.0089807	Ptgs2	328	1.51508
ENSMUSG00000106926	0.00905269	Rpl7-ps7	329	1.52258
ENSMUSG00000085735	0.00907223	Mettl5os	330	1.52125
ENSMUSG00000109863	0.00908576	Gm45643	331	1.51891
ENSMUSG00000062833	0.0091223	Sval3	332	1.52043
ENSMUSG00000040040	0.00917721	Ift88	333	1.52499
ENSMUSG00000027562	0.0092347	Car2	334	1.52995
ENSMUSG00000003865	0.0092614	Gys1	335	1.52979
ENSMUSG00000024851	0.00929003	Pitpnm1	336	1.52995
ENSMUSG00000052906	0.00929451	Ubxn8	337	1.52615
ENSMUSG00000104973	0.00934652	A530041M06Rik	338	1.53015
ENSMUSG00000027350	0.00935511	Chgb	339	1.52704
ENSMUSG00000044461	0.00939071	Shisa2	340	1.52834
ENSMUSG00000098369	0.00941079	NA	341	1.52711
ENSMUSG00000081871	0.00943328	Gm11488	342	1.52629
ENSMUSG00000036820	0.00943624	Amdhd2	343	1.52232
ENSMUSG00000111537	0.00943925	Gm7653	344	1.51838
ENSMUSG00000020604	0.00944791	Arsg	345	1.51536
ENSMUSG00000030103	0.00947817	Bhlhe40	346	1.51582
ENSMUSG00000017767	0.00948272	Spata25	347	1.51218
ENSMUSG00000110126	0.00950966	Gm9347	348	1.51212
ENSMUSG00000032259	0.00952455	Drd2	349	1.51015
ENSMUSG00000026576	0.00954438	Atp1b1	350	1.50897
ENSMUSG00000085389	0.00957415	1700003M07Rik	351	1.50936
ENSMUSG00000095762	0.00957475	Gm16378	352	1.50517
ENSMUSG00000091994	0.00964862	E130317F20Rik	353	1.51248
ENSMUSG00000054428	0.00965451	Atpif1	354	1.50913
ENSMUSG00000066442	0.00966013	Mthfs	355	1.50576
ENSMUSG00000045216	0.00968517	Hs6st1	356	1.50542
ENSMUSG00000097745	0.00969448	AI115009	357	1.50264
ENSMUSG00000116494	0.0097255	Gm49449	358	1.50324
ENSMUSG00000002504	0.00979295	Slc9a3r2	359	1.50945
ENSMUSG00000038546	0.00985442	Ranbp9	360	1.51471
ENSMUSG00000091947	0.00992999	6530401F13Rik	361	1.52209
ENSMUSG00000078307	0.00993454	AI593442	362	1.51859
ENSMUSG00000082769	0.00993843	Gm15793	363	1.51499
ENSMUSG00000046402	0.009947	Rbp1	364	1.51213
ENSMUSG00000078183	0.00996978	Gm15610	365	1.51145
ENSMUSG00000061458	0.00997248	Nol10	366	1.50772
ENSMUSG00000030124	0.0100219	Lag3	367	1.51107
ENSMUSG00000013833	0.0100306	Med16	368	1.50826
ENSMUSG00000045237	0.0100847	Eola1	369	1.51229
ENSMUSG00000094870	0.0101126	Zfp131	370	1.51238
ENSMUSG00000029361	0.0101321	Nos1	371	1.51121
ENSMUSG00000039515	0.0101328	Ptpa	372	1.50726
ENSMUSG00000029701	0.0101371	Rbm28	373	1.50384
ENSMUSG00000111977	0.010284	Gm47163	374	1.52156
ENSMUSG00000106738	0.0103305	Gm5	375	1.52436
ENSMUSG00000093930	0.0103383	Hmgcs1	376	1.52146
ENSMUSG00000022129	0.0103916	Dct	377	1.52526
ENSMUSG00000116709	0.0104007	Gm49722	378	1.52254
ENSMUSG00000063714	0.0104302	Sp3os	379	1.52283
ENSMUSG00000031189	0.01044	Aff2	380	1.52025
ENSMUSG00000055436	0.0104431	Srsf11	381	1.51672
ENSMUSG00000034586	0.0104776	Hid1	382	1.51774
ENSMUSG00000091811	0.0105039	Inafm1	383	1.51758
ENSMUSG00000085278	0.0105065	Gm12841	384	1.514
ENSMUSG00000003344	0.0105425	Btbd2	385	1.51524
ENSMUSG00000020150	0.010585	Gamt	386	1.51742
ENSMUSG00000021215	0.0106621	Net1	387	1.52451
ENSMUSG00000031976	0.0107461	Urb2	388	1.53256
ENSMUSG00000021932	0.0108009	Rnaseh2b	389	1.53642
ENSMUSG00000024669	0.010839	Cd5	390	1.53788
ENSMUSG00000052369	0.0109344	Tmem106c	391	1.54746
ENSMUSG00000024187	0.0109378	Fam234a	392	1.54399
ENSMUSG00000082895	0.0109419	Rpsa-ps9	393	1.54063
ENSMUSG00000108466	0.0109911	Gm44771	394	1.54364
ENSMUSG00000056413	0.0109919	Adap1	395	1.53985
ENSMUSG00000031173	0.0110022	Otc	396	1.5374
ENSMUSG00000113061	0.0110511	Rps18-ps5	397	1.54033
ENSMUSG00000047759	0.0110647	Hs3st3a1	398	1.53835
ENSMUSG00000031925	0.0110669	Maml2	399	1.53481
ENSMUSG00000063687	0.0110749	Pcdhb5	400	1.53207
ENSMUSG00000029657	0.0110924	Hsph1	401	1.53067
ENSMUSG00000106258	0.0111429	Rpl7a-ps7	402	1.53382
ENSMUSG00000086259	0.0111473	Tmem150cos	403	1.53061
ENSMUSG00000022681	0.0112094	Ntan1	404	1.53533
ENSMUSG00000056091	0.0112229	St3gal5	405	1.53338
ENSMUSG00000106651	0.0112359	Gm42608	406	1.53137
ENSMUSG00000108366	0.0112566	Gm5586	407	1.53042
ENSMUSG00000005672	0.0112664	Kit	408	1.52801
ENSMUSG00000075254	0.0112679	Heg1	409	1.52447
ENSMUSG00000082920	0.0113017	Gm13864	410	1.52532
ENSMUSG00000062391	0.0113293	4932435O22Rik	411	1.52532
ENSMUSG00000036256	0.0113631	Igfbp7	412	1.52616
ENSMUSG00000087578	0.0114012	Ccdc142os	413	1.52757
ENSMUSG00000060019	0.0114232	Gm10073	414	1.52681
ENSMUSG00000041278	0.0114244	Ttc1	415	1.5233
ENSMUSG00000043993	0.0114774	2900052L18Rik	416	1.52669
ENSMUSG00000013495	0.0115541	Tmem175	417	1.53321
ENSMUSG00000001983	0.0116416	Taco1	418	1.54112
ENSMUSG00000016319	0.0117708	Slc25a5	419	1.5545
ENSMUSG00000043241	0.0117896	Upf2	420	1.55328
ENSMUSG00000046138	0.011915	9930021J03Rik	421	1.56608
ENSMUSG00000041992	0.0119573	Rapgef5	422	1.56791
ENSMUSG00000111128	0.0119943	Gm49338	423	1.56905
ENSMUSG00000067156	0.0120037	Gm7337	424	1.56657
ENSMUSG00000028618	0.0120324	Tmem59	425	1.56661
ENSMUSG00000083396	0.0120613	Gm15542	426	1.56669
ENSMUSG00000079235	0.0120719	Ccdc13	427	1.5644
ENSMUSG00000028541	0.0120914	B4galt2	428	1.56327
ENSMUSG00000044056	0.0121032	Efcab9	429	1.56114
ENSMUSG00000038526	0.0121114	Car14	430	1.55856
ENSMUSG00000032606	0.0121118	Nicn1	431	1.55501
ENSMUSG00000095098	0.0121483	Ccdc85b	432	1.55608
ENSMUSG00000070544	0.0121932	Top1	433	1.55822
ENSMUSG00000029447	0.0122181	Cct6a	434	1.55781
ENSMUSG00000107996	0.0122243	Gm44228	435	1.55501
ENSMUSG00000027088	0.0122295	Phospho2	436	1.55211
ENSMUSG00000113673	0.0122395	Gm47486	437	1.54983
ENSMUSG00000053640	0.0122999	Gm9915	438	1.55391
ENSMUSG00000078180	0.0123023	Gm20900	439	1.55068
ENSMUSG00000053574	0.0123856	4930563E22Rik	440	1.55764
ENSMUSG00000055159	0.0123885	4930583K01Rik	441	1.55446
ENSMUSG00000021670	0.0124608	Hmgcr	442	1.55999
ENSMUSG00000036371	0.0125722	Serbp1	443	1.57039
ENSMUSG00000035413	0.01263	Tmem98	444	1.57405
ENSMUSG00000078952	0.0126741	Lncenc1	445	1.57601
ENSMUSG00000109031	0.0126795	Gm45201	446	1.57314
ENSMUSG00000021451	0.0126883	Sema4d	447	1.57071
ENSMUSG00000038544	0.0127232	Inip	448	1.57151
ENSMUSG00000039092	0.0127299	Sptlc3	449	1.56884
ENSMUSG00000030701	0.0127527	Plekhb1	450	1.56815
ENSMUSG00000097885	0.0127628	5031434O11Rik	451	1.56592
ENSMUSG00000028426	0.0128472	Rad23b	452	1.57278
ENSMUSG00000112805	0.0128485	Gm34574	453	1.56948
ENSMUSG00000068882	0.0129028	Ssb	454	1.57263
ENSMUSG00000055980	0.0129578	Irs1	455	1.57587
ENSMUSG00000050732	0.0129796	Vamp8	456	1.57506
ENSMUSG00000036196	0.0130002	Slc26a8	457	1.5741
ENSMUSG00000062488	0.0130184	Ifit3b	458	1.57287
ENSMUSG00000021893	0.0130321	Capn7	459	1.57109
ENSMUSG00000032913	0.0131125	Lrig2	460	1.57735
ENSMUSG00000070644	0.0131685	Etnk2	461	1.58065
ENSMUSG00000112527	0.0131916	Gm35696	462	1.57999
ENSMUSG00000058355	0.0131987	Abce1	463	1.57743
ENSMUSG00000020361	0.0132058	Hspa4	464	1.57487
ENSMUSG00000043924	0.0132687	Ncmap	465	1.57898
ENSMUSG00000108738	0.0133129	Gm44777	466	1.58083
ENSMUSG00000032024	0.0133133	Clmp	467	1.5775
ENSMUSG00000028018	0.0133649	Gstcd	468	1.58023
ENSMUSG00000086031	0.013377	Gm12348	469	1.57829
ENSMUSG00000009585	0.0134121	Apobec3	470	1.57906
ENSMUSG00000087536	0.0134669	Gm14246	471	1.58214
ENSMUSG00000111824	0.0135043	Gm47102	472	1.58318
ENSMUSG00000092509	0.0135098	Gm20394	473	1.58047
ENSMUSG00000037085	0.0136187	Trmt12	474	1.58985
ENSMUSG00000032198	0.0136597	Dock6	475	1.59129
ENSMUSG00000082609	0.0137117	Gm15464	476	1.59399
ENSMUSG00000050619	0.0137307	Zscan29	477	1.59285
ENSMUSG00000103144	0.01375	Pcdhga1	478	1.59175
ENSMUSG00000115602	0.0137764	Gm7908	479	1.59148
ENSMUSG00000005312	0.0137855	Ubqln1	480	1.58921
ENSMUSG00000028484	0.013812	Psip1	481	1.58896
ENSMUSG00000040782	0.0138162	Cop1	482	1.58614
ENSMUSG00000108823	0.0138707	Gm18959	483	1.5891
ENSMUSG00000021340	0.0138818	Gpld1	484	1.58708
ENSMUSG00000025702	0.0139113	Marchf8	485	1.58718
ENSMUSG00000062456	0.0139146	Rpl9-ps6	486	1.58429
ENSMUSG00000028434	0.0139213	Epb41l4b	487	1.5818
ENSMUSG00000055943	0.0139478	Emc7	488	1.58156
ENSMUSG00000110440	0.013987	Gm45894	489	1.58276
ENSMUSG00000036435	0.0140451	Exoc1	490	1.58609
ENSMUSG00000049717	0.0140494	Lig4	491	1.58334
ENSMUSG00000009214	0.0140631	Mymk	492	1.58167
ENSMUSG00000038550	0.0140637	Ciart	493	1.57853
ENSMUSG00000105031	0.0140692	Gm3511	494	1.57595
ENSMUSG00000021958	0.0140855	Pinx1	495	1.57459
ENSMUSG00000029337	0.0141766	Fgf5	496	1.58158
ENSMUSG00000027284	0.0142049	Cdan1	497	1.58154
ENSMUSG00000116165	0.0142375	Pdxp	498	1.58199
ENSMUSG00000076135	0.0142481	NA	499	1.58
ENSMUSG00000050926	0.0142537	Dcaf12l2	500	1.57746
ENSMUSG00000055897	0.0143217	Ppp4r1l-ps	501	1.58182
ENSMUSG00000030276	0.0143239	Ttll3	502	1.57891
ENSMUSG00000105233	0.0143316	Gm20568	503	1.57662
ENSMUSG00000049687	0.0143339	Pheta2	504	1.57375
ENSMUSG00000032870	0.0143578	Smap2	505	1.57324
ENSMUSG00000030315	0.0144026	Vgll4	506	1.57503
ENSMUSG00000044117	0.0144236	Bmerb1	507	1.57422
ENSMUSG00000039633	0.0144343	Lonrf1	508	1.57229
ENSMUSG00000037660	0.0144546	Gdf7	509	1.5714
ENSMUSG00000110656	0.0144558	Gm20735	510	1.56845
ENSMUSG00000043439	0.01446	Epop	511	1.56584
ENSMUSG00000067575	0.0144652	Rpl35a-ps3	512	1.56334
ENSMUSG00000109222	0.0144778	Gm10297	513	1.56166
ENSMUSG00000006641	0.0144826	Slc5a6	514	1.55913
ENSMUSG00000021866	0.0145934	Anxa11	515	1.56802
ENSMUSG00000030588	0.0146265	Yif1b	516	1.56852
ENSMUSG00000044447	0.0146286	Dock5	517	1.56572
ENSMUSG00000000958	0.0146984	Slc7a7	518	1.57015
ENSMUSG00000000056	0.0147133	Narf	519	1.56871
ENSMUSG00000039852	0.0147266	Rere	520	1.5671
ENSMUSG00000024767	0.0147368	Otub1	521	1.56519
ENSMUSG00000005371	0.0147589	Fbxo11	522	1.56453
ENSMUSG00000027078	0.0147705	Ube2l6	523	1.56277
ENSMUSG00000116988	0.0148006	Gm49673	524	1.56296
ENSMUSG00000101086	0.0148164	Gm28651	525	1.56164
ENSMUSG00000031604	0.0148185	Msmo1	526	1.5589
ENSMUSG00000022701	0.0148399	Ccdc191	527	1.55819
ENSMUSG00000108506	0.0148538	Gm44705	528	1.5567
ENSMUSG00000099759	0.0148552	1700030C10Rik	529	1.5539
ENSMUSG00000030105	0.0148623	Arl8b	530	1.55171
ENSMUSG00000020692	0.0148662	Nle1	531	1.54919
ENSMUSG00000020096	0.0148832	Tbata	532	1.54805
ENSMUSG00000033953	0.0149035	Ppp3r1	533	1.54726
ENSMUSG00000020056	0.0149785	Washc3	534	1.55213
ENSMUSG00000032051	0.0149829	Fdx1	535	1.54968
ENSMUSG00000112261	0.0150208	Gm47599	536	1.5507
ENSMUSG00000108179	0.0150337	Gm44274	537	1.54915
ENSMUSG00000073609	0.0150456	D2hgdh	538	1.54749
ENSMUSG00000029504	0.0150985	Ddx51	539	1.55005
ENSMUSG00000033658	0.0151153	Ddx19b	540	1.5489
ENSMUSG00000036678	0.0151661	Aaas	541	1.55124
ENSMUSG00000034333	0.0151754	Zbed4	542	1.54932
ENSMUSG00000096936	0.0151794	Gm3510	543	1.54687
ENSMUSG00000021185	0.015188	Dglucy	544	1.5449
ENSMUSG00000005501	0.0152044	Usp40	545	1.54373
ENSMUSG00000040618	0.0152052	Pck2	546	1.54099
ENSMUSG00000104699	0.0152525	Rps4x-ps	547	1.54296
ENSMUSG00000046460	0.0152556	Sh2d7	548	1.54045
ENSMUSG00000065537	0.0152709	Mir132	549	1.53919
ENSMUSG00000048856	0.015343	Slc25a47	550	1.54365
ENSMUSG00000118212	0.0153656	Gm41836	551	1.54312
ENSMUSG00000069631	0.0153776	Strada	552	1.54152
ENSMUSG00000038756	0.0153905	Ttll6	553	1.54002
ENSMUSG00000032435	0.0154195	Dync1li1	554	1.54014
ENSMUSG00000048796	0.0154226	Cyb561d1	555	1.53767
ENSMUSG00000024360	0.0154296	Etf1	556	1.5356
ENSMUSG00000041849	0.0154311	Card6	557	1.533
ENSMUSG00000097326	0.0154329	A330048O09Rik	558	1.53043
ENSMUSG00000025359	0.0155755	Pmel	559	1.54181
ENSMUSG00000072952	0.0156665	Gm5878	560	1.54804
ENSMUSG00000004207	0.0156946	Psap	561	1.54806
ENSMUSG00000026495	0.0156963	Efcab2	562	1.54547
ENSMUSG00000071052	0.0157577	Rpl7a-ps5	563	1.54876
ENSMUSG00000109992	0.015784	Gm45650	564	1.54859
ENSMUSG00000043648	0.0158003	Pld6	565	1.54745
ENSMUSG00000008859	0.0158433	Rala	566	1.54892
ENSMUSG00000021611	0.015856	Tert	567	1.54743
ENSMUSG00000015747	0.0159294	Vps45	568	1.55186
ENSMUSG00000071711	0.0159565	Mpst	569	1.55177
ENSMUSG00000039908	0.0159606	Slc26a11	570	1.54944
ENSMUSG00000028882	0.0159973	Ppp1r8	571	1.55028
ENSMUSG00000078868	0.0160157	Gm14412	572	1.54935
ENSMUSG00000001098	0.0160294	Kctd10	573	1.54797
ENSMUSG00000034850	0.0160411	Tmem127	574	1.5464
ENSMUSG00000031024	0.0160417	Denn2b	575	1.54377
ENSMUSG00000031616	0.0161412	Ednra	576	1.55064
ENSMUSG00000047989	0.0161492	Ino80c	577	1.54872
ENSMUSG00000063594	0.0161701	Gng8	578	1.54805
ENSMUSG00000025278	0.0162007	Flnb	579	1.5483
ENSMUSG00000031078	0.0163149	Cttn	580	1.55652
ENSMUSG00000050240	0.0163352	Hic2	581	1.55578
ENSMUSG00000029458	0.0163364	Brap	582	1.55322
ENSMUSG00000013622	0.0163863	Atraid	583	1.55529
ENSMUSG00000026185	0.016439	Igfbp5	584	1.55762
ENSMUSG00000032485	0.0164512	Scap	585	1.55611
ENSMUSG00000073079	0.0165754	Srp54a	586	1.56519
ENSMUSG00000021010	0.0165808	Npas3	587	1.56303
ENSMUSG00000039670	0.0165832	Oxld1	588	1.56059
ENSMUSG00000031392	0.0165974	Irak1	589	1.55928
ENSMUSG00000021196	0.0166037	Pfkp	590	1.55723
ENSMUSG00000024218	0.0166587	Taf11	591	1.55974
ENSMUSG00000069008	0.016704	Gm5537	592	1.56135
ENSMUSG00000057858	0.0167211	Fam204a	593	1.5603
ENSMUSG00000027978	0.0167281	Prss12	594	1.55833
ENSMUSG00000027313	0.0167597	Chac1	595	1.55865
ENSMUSG00000098428	0.0167677	NA	596	1.55678
ENSMUSG00000020705	0.0168818	Ddx42	597	1.56475
ENSMUSG00000021794	0.0169193	Glud1	598	1.5656
ENSMUSG00000029781	0.016948	Fkbp9	599	1.56564
ENSMUSG00000097077	0.01696	Gm16712	600	1.56413
ENSMUSG00000036928	0.01701	Stag3	601	1.56613
ENSMUSG00000031669	0.0170712	Gins3	602	1.56916
ENSMUSG00000086000	0.0170926	Gm12493	603	1.56852
ENSMUSG00000059263	0.0171584	Usp47	604	1.57195
ENSMUSG00000028945	0.0171942	Rheb	605	1.57263
ENSMUSG00000043068	0.0171995	Fam89a	606	1.57052
ENSMUSG00000083767	0.0172237	Gm11405	607	1.57013
ENSMUSG00000033752	0.0172546	Mnd1	608	1.57036
ENSMUSG00000085105	0.0172724	Gm12758	609	1.5694
ENSMUSG00000063109	0.0173637	Dgkeos	610	1.57511
ENSMUSG00000042298	0.0173648	Ttc19	611	1.57264
ENSMUSG00000117202	0.0173661	Gm9349	612	1.57018
ENSMUSG00000068115	0.0173665	Ninl	613	1.56766
ENSMUSG00000048458	0.0174334	Inka2	614	1.57113
ENSMUSG00000025220	0.0174445	Oga	615	1.56958
ENSMUSG00000084864	0.017485	1700027A07Rik	616	1.57067
ENSMUSG00000096014	0.0175036	Sox1	617	1.56979
ENSMUSG00000095677	0.0175155	Dynlt1f	618	1.56832
ENSMUSG00000055748	0.0175551	Gsdmc4	619	1.56932
ENSMUSG00000087063	0.0175634	Gm15857	620	1.56753
ENSMUSG00000041459	0.0176294	Tardbp	621	1.57089
ENSMUSG00000006784	0.0177023	Odad4	622	1.57485
ENSMUSG00000029723	0.0177428	Tsc22d4	623	1.57592
ENSMUSG00000106965	0.0178506	Gm18290	624	1.58296
ENSMUSG00000111990	0.0178714	Gm47033	625	1.58226
ENSMUSG00000079553	0.0178762	Kifc1	626	1.58016
ENSMUSG00000102135	0.0179083	Gm37108	627	1.58047
ENSMUSG00000072763	0.0179321	5430403G16Rik	628	1.58005
ENSMUSG00000025730	0.0179477	Rab40c	629	1.57892
ENSMUSG00000058064	0.0180046	Gm10036	630	1.5814
ENSMUSG00000024491	0.018008	Rbm27	631	1.5792
ENSMUSG00000102761	0.0180419	Gm37184	632	1.57967
ENSMUSG00000027188	0.018162	Pamr1	633	1.58767
ENSMUSG00000092626	0.0181721	9130230N09Rik	634	1.58604
ENSMUSG00000027784	0.0182141	Ppm1l	635	1.58721
ENSMUSG00000038060	0.0182721	Dlec1	636	1.58976
ENSMUSG00000086118	0.0182789	Gm14169	637	1.58785
ENSMUSG00000086003	0.0183224	B230206L02Rik	638	1.58914
ENSMUSG00000072487	0.0183501	Mroh5	639	1.58905
ENSMUSG00000026988	0.0183594	Wdsub1	640	1.58738
ENSMUSG00000029068	0.0183643	Ccnl2	641	1.58532
ENSMUSG00000086839	0.0184035	Gm11973	642	1.58622
ENSMUSG00000030846	0.0184669	Tial1	643	1.58922
ENSMUSG00000027540	0.0184704	Ptpn1	644	1.58705
ENSMUSG00000063801	0.0184787	Ap3s2	645	1.5853
ENSMUSG00000059540	0.0185023	Tcea2	646	1.58487
ENSMUSG00000042439	0.0185523	Zfp532	647	1.58669
ENSMUSG00000022580	0.018582	Rhpn1	648	1.58678
ENSMUSG00000042594	0.0185843	Sh2b3	649	1.58453
ENSMUSG00000022763	0.0185934	Aifm3	650	1.58287
ENSMUSG00000110984	0.0186314	Gm47131	651	1.58367
ENSMUSG00000108961	0.0186991	Gm32540	652	1.58698
ENSMUSG00000034522	0.0187023	Zfp395	653	1.58483
ENSMUSG00000039275	0.0187262	Foxk2	654	1.58443
ENSMUSG00000098789	0.0187823	Jmjd7	655	1.58675
ENSMUSG00000003068	0.0188192	Stk11	656	1.58744
ENSMUSG00000030307	0.0188341	Slc6a11	657	1.58628
ENSMUSG00000087055	0.0188509	Gm11948	658	1.58528
ENSMUSG00000036904	0.0188641	Fzd8	659	1.58398
ENSMUSG00000038780	0.0188844	Smurf1	660	1.58328
ENSMUSG00000089808	0.0189075	Gm7241	661	1.58283
ENSMUSG00000111219	0.0189474	Gm38642	662	1.58376
ENSMUSG00000116968	0.0189728	Gm49587	663	1.5835
ENSMUSG00000070999	0.0190137	Ccin	664	1.58452
ENSMUSG00000027193	0.0190402	Api5	665	1.58434
ENSMUSG00000019738	0.0190475	Polr2i	666	1.58257
ENSMUSG00000033526	0.0191075	Ppip5k1	667	1.58518
ENSMUSG00000114926	0.0191109	Gm2379	668	1.58309
ENSMUSG00000030350	0.019115	Prmt8	669	1.58106
ENSMUSG00000030770	0.0191169	Parva	670	1.57885
ENSMUSG00000103062	0.019146	Gm37200	671	1.5789
ENSMUSG00000034560	0.0191829	Washc4	672	1.57959
ENSMUSG00000118075	0.0192071	Gm38576	673	1.57924
ENSMUSG00000049489	0.0192413	Ccnq	674	1.5797
ENSMUSG00000066892	0.0192655	Fbxl12	675	1.57934
ENSMUSG00000030316	0.0193426	Tamm41	676	1.58332
ENSMUSG00000025229	0.0193656	Pitx3	677	1.58285
ENSMUSG00000031701	0.0193853	Dnaja2	678	1.58213
ENSMUSG00000102145	0.0194058	Gm38056	679	1.58147
ENSMUSG00000025956	0.0194261	Mettl21a	680	1.5808
ENSMUSG00000036752	0.0194373	Tubb4b	681	1.57939
ENSMUSG00000058966	0.0194611	Tlcd3b	682	1.579
ENSMUSG00000043165	0.0194741	Lor	683	1.57774
ENSMUSG00000020460	0.0194862	Rps27a	684	1.57641
ENSMUSG00000030905	0.0194916	Crym	685	1.57455
ENSMUSG00000088139	0.0195014	Gm27343	686	1.57304
ENSMUSG00000029001	0.0195485	Fbxo44	687	1.57455
ENSMUSG00000028710	0.0195729	Atpaf1	688	1.57422
ENSMUSG00000057219	0.0196105	Armc7	689	1.57496
ENSMUSG00000039410	0.0196361	Prdm16	690	1.57473
ENSMUSG00000038764	0.0196386	Ptpn3	691	1.57265
ENSMUSG00000091050	0.0196724	9330020H09Rik	692	1.57308
ENSMUSG00000038147	0.0196976	Cd84	693	1.57282
ENSMUSG00000021775	0.0197014	Nr1d2	694	1.57086
ENSMUSG00000025613	0.0197026	Cct8	695	1.5687
ENSMUSG00000047730	0.0197485	Fcgbp	696	1.57009
ENSMUSG00000038702	0.0197549	Dsel	697	1.56834
ENSMUSG00000033972	0.0197686	Zfp944	698	1.56718
ENSMUSG00000028558	0.0198886	Calr4	699	1.57445
ENSMUSG00000067389	0.0199172	Gm17080	700	1.57445
ENSMUSG00000020664	0.019941	Dld	701	1.57409
ENSMUSG00000111351	0.0199443	Gm48537	702	1.57211
ENSMUSG00000070605	0.0200279	Zfp992	703	1.57645
ENSMUSG00000110790	0.0201067	Gm47079	704	1.5804
ENSMUSG00000086290	0.0201335	Snhg12	705	1.58027
ENSMUSG00000022389	0.0201399	Tef	706	1.57853
ENSMUSG00000057068	0.0201633	Fam47e	707	1.57812
ENSMUSG00000023147	0.0201715	Get1	708	1.57654
ENSMUSG00000028633	0.0201873	Ctps	709	1.57555
ENSMUSG00000049922	0.0202026	Slc35c1	710	1.57452
ENSMUSG00000107164	0.0202819	4933425D22Rik	711	1.57848
ENSMUSG00000006019	0.0203255	Dhx34	712	1.57965
ENSMUSG00000054452	0.0203476	Tle5	713	1.57915
ENSMUSG00000117864	0.0203833	Gm19500	714	1.57971
ENSMUSG00000106025	0.0203862	Gm42940	715	1.57772
ENSMUSG00000036306	0.0204013	Lzts1	716	1.57669
ENSMUSG00000092569	0.0204038	Gm20544	717	1.57468
ENSMUSG00000027168	0.0204065	Pax6	718	1.57269
ENSMUSG00000090061	0.0204364	Nwd2	719	1.57281
ENSMUSG00000042487	0.0204379	Leo1	720	1.57074
ENSMUSG00000100832	0.0204519	Gm29260	721	1.56963
ENSMUSG00000047992	0.0205779	Dipk1c	722	1.57711
ENSMUSG00000074219	0.0205806	Gm10644	723	1.57514
ENSMUSG00000087701	0.0205854	Gm13493	724	1.57333
ENSMUSG00000029082	0.0206887	Bst1	725	1.57905
ENSMUSG00000020335	0.0207293	Zfp354b	726	1.57997
ENSMUSG00000017754	0.0207412	Pltp	727	1.5787
ENSMUSG00000071645	0.0207742	Tut1	728	1.57904
ENSMUSG00000061032	0.0207754	Rrp1	729	1.57696
ENSMUSG00000118252	0.0207827	Gm5521	730	1.57536
ENSMUSG00000028521	0.0207893	Slc35d1	731	1.5737
ENSMUSG00000022536	0.0207894	Glyr1	732	1.57156
ENSMUSG00000081251	0.0208111	Gm12164	733	1.57105
ENSMUSG00000053263	0.0208518	Gm12592	734	1.57198
ENSMUSG00000111971	0.0208826	Gm48678	735	1.57216
ENSMUSG00000071540	0.0209162	3425401B19Rik	736	1.57255
ENSMUSG00000096942	0.0209286	Rps19-ps6	737	1.57135
ENSMUSG00000054994	0.0209707	AV320801	738	1.57238
ENSMUSG00000109387	0.0209927	Gm45182	739	1.5719
ENSMUSG00000115283	0.0209927	Gm49252	740	1.56977
ENSMUSG00000097057	0.0210026	Gm17638	741	1.56839
ENSMUSG00000019539	0.0210092	Rcn3	742	1.56677
ENSMUSG00000039372	0.0210502	Marchf4	743	1.56771
ENSMUSG00000107198	0.0210993	Gm19619	744	1.56926
ENSMUSG00000035547	0.0211182	Capn5	745	1.56856
ENSMUSG00000022838	0.0211316	Eaf2	746	1.56745
ENSMUSG00000009687	0.0211323	Fxyd5	747	1.5654
ENSMUSG00000089996	0.0211715	Tmsb15b2	748	1.56621
ENSMUSG00000028080	0.0211979	Lrba	749	1.56607
ENSMUSG00000024668	0.0212506	Sdhaf2	750	1.56787
ENSMUSG00000022562	0.0213364	Oplah	751	1.5721
ENSMUSG00000041679	0.0213641	Lrrc29	752	1.57205
ENSMUSG00000037958	0.0214379	Nsrp1	753	1.57538
ENSMUSG00000030264	0.0214463	Thumpd3	754	1.57391
ENSMUSG00000019039	0.0214736	Dalrd3	755	1.57383
ENSMUSG00000025764	0.0215829	Jade1	756	1.57975
ENSMUSG00000082806	0.0215978	Rpl13-ps1	757	1.57875
ENSMUSG00000031969	0.0216861	Acad8	758	1.58312
ENSMUSG00000027820	0.0216915	Mme	759	1.58142
ENSMUSG00000035873	0.0216982	Pawr	760	1.57983
ENSMUSG00000050824	0.0217278	Sstr5	761	1.5799
ENSMUSG00000104195	0.0218876	B230377A18Rik	762	1.58943
ENSMUSG00000017421	0.0218938	Zfp207	763	1.5878
ENSMUSG00000113234	0.0218952	Gm49330	764	1.58582
ENSMUSG00000048070	0.021908	Pirt	765	1.58468
ENSMUSG00000042178	0.0219176	Armc5	766	1.5833
ENSMUSG00000022861	0.0219367	Dgkg	767	1.58262
ENSMUSG00000028012	0.022002	Rrh	768	1.58526
ENSMUSG00000034412	0.0220621	Tbc1d10a	769	1.58753
ENSMUSG00000009863	0.0220972	Sdhb	770	1.58798
ENSMUSG00000065952	0.022125	Rps23rg1	771	1.58792
ENSMUSG00000108624	0.0221312	Gm45091	772	1.58631
ENSMUSG00000067870	0.0221486	Rpl31-ps8	773	1.5855
ENSMUSG00000039563	0.0221761	2210406O10Rik	774	1.58542
ENSMUSG00000097049	0.0222152	6530411M01Rik	775	1.58616
ENSMUSG00000000305	0.0222378	Cdh4	776	1.58573
ENSMUSG00000061740	0.0222473	Cyp2d22	777	1.58437
ENSMUSG00000033083	0.0222728	Tbc1d4	778	1.58414
ENSMUSG00000039450	0.022299	Dcxr	779	1.58397
ENSMUSG00000025366	0.0223562	Esyt1	780	1.586
ENSMUSG00000055978	0.0223586	Fut2	781	1.58414
ENSMUSG00000086788	0.0223814	1700029M20Rik	782	1.58373
ENSMUSG00000104569	0.0223814	Gm43054	783	1.58171
ENSMUSG00000048310	0.0224643	Pskh1	784	1.58554
ENSMUSG00000031155	0.0224938	Pim2	785	1.5856
ENSMUSG00000025041	0.0225257	Nt5c2	786	1.58583
ENSMUSG00000110316	0.022555	Gm45311	787	1.58587
ENSMUSG00000114019	0.0226078	Gm47155	788	1.58756
ENSMUSG00000075528	0.0226455	Aarsd1	789	1.5882
ENSMUSG00000025404	0.0226814	R3hdm2	790	1.5887
ENSMUSG00000009378	0.0226819	Slc16a12	791	1.58673
ENSMUSG00000097204	0.02269	Gm17690	792	1.58529
ENSMUSG00000034620	0.0226908	Rxylt1	793	1.58335
ENSMUSG00000022553	0.0227698	Maf1	794	1.58686
ENSMUSG00000063600	0.0228049	Egfem1	795	1.58731
ENSMUSG00000056698	0.0228468	Elmod3	796	1.58823
ENSMUSG00000044949	0.0228472	Ubtd2	797	1.58626
ENSMUSG00000025486	0.0228547	Sirt3	798	1.58479
ENSMUSG00000039278	0.0229081	Pcsk1n	799	1.58651
ENSMUSG00000098893	0.0229202	Gm17828	800	1.58536
ENSMUSG00000032840	0.0230183	Spring1	801	1.59016
ENSMUSG00000053838	0.0230237	Nudcd3	802	1.58855
ENSMUSG00000059159	0.0231	Gm8129	803	1.59183
ENSMUSG00000042670	0.0231273	Immp1l	804	1.59173
ENSMUSG00000028445	0.0231356	Enho	805	1.59032
ENSMUSG00000027222	0.0231492	Pex16	806	1.58928
ENSMUSG00000043008	0.0231776	Klhl6	807	1.58926
ENSMUSG00000097167	0.0232448	Gm16740	808	1.59189
ENSMUSG00000002870	0.0232859	Mcm2	809	1.59274
ENSMUSG00000029345	0.0232925	Tfip11	810	1.59122
ENSMUSG00000085039	0.0233045	Gm15927	811	1.59008
ENSMUSG00000061666	0.0233606	Gdpd1	812	1.59194
ENSMUSG00000028567	0.0234439	Txndc12	813	1.59566
ENSMUSG00000054823	0.0234576	Nsd3	814	1.59463
ENSMUSG00000097050	0.0234649	Gm9918	815	1.59317
ENSMUSG00000031783	0.0234832	Polr2c	816	1.59245
ENSMUSG00000060678	0.023492	H4c3	817	1.5911
ENSMUSG00000066551	0.0235729	Hmgb1	818	1.59463
ENSMUSG00000050967	0.0236226	Creg2	819	1.59604
ENSMUSG00000025855	0.0236482	Prkar1b	820	1.59582
ENSMUSG00000045404	0.0236542	Kcnk13	821	1.59428
ENSMUSG00000050751	0.0236919	Pgbd5	822	1.59488
ENSMUSG00000096653	0.0236934	Trav15d-1-dv6d-1	823	1.59304
ENSMUSG00000115367	0.0237414	Gm33301	824	1.59434
ENSMUSG00000020871	0.0239116	Dlx4	825	1.60382
ENSMUSG00000005936	0.0239661	Kctd20	826	1.60552
ENSMUSG00000039063	0.0240046	Echdc3	827	1.60616
ENSMUSG00000032381	0.0242124	Ciao2a	828	1.61811
ENSMUSG00000021116	0.0242402	Eif2s1	829	1.61801
ENSMUSG00000025330	0.0242656	Padi4	830	1.61775
ENSMUSG00000023947	0.0243223	Nfkbie	831	1.61958
ENSMUSG00000061462	0.0243436	Obscn	832	1.61906
ENSMUSG00000047220	0.0243467	Iho1	833	1.61732
ENSMUSG00000030823	0.0244686	9130019O22Rik	834	1.62346
ENSMUSG00000051504	0.024486	Siglech	835	1.62267
ENSMUSG00000063889	0.024515	Crem	836	1.62265
ENSMUSG00000115248	0.0245433	Gm49037	837	1.62258
ENSMUSG00000048416	0.0245463	Mlf1	838	1.62084
ENSMUSG00000040479	0.0245734	Dgkz	839	1.6207
ENSMUSG00000036667	0.0246109	Tcaf1	840	1.62124
ENSMUSG00000012848	0.0246342	Rps5	841	1.62085
ENSMUSG00000061482	0.0246359	H4c4	842	1.61904
ENSMUSG00000027509	0.0246501	Rae1	843	1.61805
ENSMUSG00000082313	0.0246633	Gm11701	844	1.617
ENSMUSG00000036273	0.0246728	Lrrk2	845	1.6157
ENSMUSG00000031618	0.0246923	Nr3c2	846	1.61507
ENSMUSG00000036578	0.0247204	Fxyd7	847	1.615
ENSMUSG00000066554	0.0247527	Gm10167	848	1.6152
ENSMUSG00000029030	0.0247541	Tprgl	849	1.61339
ENSMUSG00000036469	0.0247857	Marchf1	850	1.61355
ENSMUSG00000022103	0.0248546	Gfra2	851	1.61613
ENSMUSG00000022204	0.0248858	Ngdn	852	1.61626
ENSMUSG00000014668	0.0249118	Chfr	853	1.61605
ENSMUSG00000115810	0.0249289	Gm49066	854	1.61527
ENSMUSG00000005813	0.0250009	Metap1	855	1.61804
ENSMUSG00000038600	0.0250068	Atp6v0a4	856	1.61653
ENSMUSG00000085281	0.0250795	Gm13316	857	1.61934
ENSMUSG00000114854	0.0250833	Gm34354	858	1.6177
ENSMUSG00000028031	0.0250971	Dkk2	859	1.6167
ENSMUSG00000087103	0.0251452	Gm13344	860	1.61792
ENSMUSG00000037742	0.0252115	Eef1a1	861	1.6203
ENSMUSG00000034858	0.0252461	Fam214a	862	1.62064
ENSMUSG00000090946	0.0252688	Ccdc71l	863	1.62022
ENSMUSG00000025813	0.0252901	Homer2	864	1.61971
ENSMUSG00000016028	0.0252995	Celsr1	865	1.61844
ENSMUSG00000047965	0.025327	Rpl9-ps7	866	1.61833
ENSMUSG00000042105	0.0253934	Inpp5f	867	1.6207
ENSMUSG00000002297	0.0254065	Dbf4	868	1.61967
ENSMUSG00000030079	0.0254783	Ruvbl1	869	1.62237
ENSMUSG00000027667	0.0255171	Zfp639	870	1.62298
ENSMUSG00000036833	0.0256485	Pnpla7	871	1.62946
ENSMUSG00000029090	0.0256623	Adgra3	872	1.62846
ENSMUSG00000041920	0.0257198	Slc16a6	873	1.63024
ENSMUSG00000018672	0.0257211	Copz2	874	1.62846
ENSMUSG00000025584	0.025723	Pde8a	875	1.62672
ENSMUSG00000032998	0.0257232	Foxj3	876	1.62488
ENSMUSG00000110424	0.0257472	1700012D14Rik	877	1.62454
ENSMUSG00000032593	0.0257667	Amigo3	878	1.62392
ENSMUSG00000038013	0.0257784	Wipf2	879	1.6228
ENSMUSG00000029797	0.0258506	Sspo	880	1.62551
ENSMUSG00000041954	0.0258538	Tnfrsf18	881	1.62386
ENSMUSG00000021494	0.0258794	Ddx41	882	1.62363
ENSMUSG00000044337	0.0258795	Ackr3	883	1.62179
ENSMUSG00000081855	0.0258803	Rpl17-ps5	884	1.62001
ENSMUSG00000023495	0.0259061	Pcbp4	885	1.61979
ENSMUSG00000033323	0.0259158	Ctdp1	886	1.61857
ENSMUSG00000020538	0.0260092	Srebf1	887	1.62257
ENSMUSG00000022637	0.0261023	Cblb	888	1.62654
ENSMUSG00000020925	0.0261399	Ccdc43	889	1.62706
ENSMUSG00000019726	0.0261506	Lyst	890	1.62589
ENSMUSG00000060586	0.0262216	H2-Eb1	891	1.62848
ENSMUSG00000030731	0.026247	Syt3	892	1.62822
ENSMUSG00000036968	0.0262489	Cnpy4	893	1.62652
ENSMUSG00000071256	0.0263252	Zfp213	894	1.62942
ENSMUSG00000068466	0.0263938	Gm5518	895	1.63185
ENSMUSG00000006931	0.0264275	P3h4	896	1.63211
ENSMUSG00000039983	0.0264335	Ccdc32	897	1.63066
ENSMUSG00000024042	0.0264505	Sik1	898	1.62989
ENSMUSG00000094392	0.0265429	Gm3788	899	1.63376
ENSMUSG00000073591	0.0265626	Pcdhb22	900	1.63316
ENSMUSG00000097683	0.0266455	Gm26644	901	1.63643
ENSMUSG00000050503	0.0267134	Fbxl22	902	1.63879
ENSMUSG00000027809	0.0267316	Etfdh	903	1.63808
ENSMUSG00000022947	0.0267746	Cbr3	904	1.63891
ENSMUSG00000117183	0.0267954	Gm20008	905	1.63837
ENSMUSG00000070697	0.0268459	Utp3	906	1.63964
ENSMUSG00000107451	0.0268735	Gm44421	907	1.63952
ENSMUSG00000066543	0.0269298	Rpl17-ps9	908	1.64114
ENSMUSG00000005057	0.0269491	Sh2b2	909	1.64052
ENSMUSG00000088506	0.0270206	Gm24409	910	1.64306
ENSMUSG00000008136	0.0270282	Fhl2	911	1.64172
ENSMUSG00000055065	0.027049	Ddx17	912	1.64118
ENSMUSG00000066724	0.0271015	Gm10175	913	1.64257
ENSMUSG00000032175	0.0271118	Tyk2	914	1.64139
ENSMUSG00000061723	0.0272338	Tnnt3	915	1.64697
ENSMUSG00000080885	0.0272452	Rpl10-ps6	916	1.64587
ENSMUSG00000097187	0.0273105	Gm19426	917	1.64801
ENSMUSG00000064326	0.0274206	Siva1	918	1.65285
ENSMUSG00000019861	0.0274475	Gopc	919	1.65267
ENSMUSG00000000149	0.0275782	Gna12	920	1.65874
ENSMUSG00000006469	0.0276127	Slc34a3	921	1.65901
ENSMUSG00000037679	0.0276299	Inf2	922	1.65824
ENSMUSG00000000125	0.027633	Wnt3	923	1.65663
ENSMUSG00000048271	0.0276387	Rbm33	924	1.65518
ENSMUSG00000034918	0.027651	Cdhr2	925	1.65413
ENSMUSG00000031226	0.0277098	Pbdc1	926	1.65586
ENSMUSG00000021693	0.0277297	Kif2a	927	1.65526
ENSMUSG00000026254	0.0278968	Eif4e2	928	1.66344
ENSMUSG00000112630	0.0280109	Gm36908	929	1.66844
ENSMUSG00000027330	0.0280109	Cdc25b	930	1.66665
ENSMUSG00000111104	0.0280149	Gm8512	931	1.6651
ENSMUSG00000024645	0.0280229	Timm21	932	1.66379
ENSMUSG00000080115	0.0280631	Eef1akmt3	933	1.66438
ENSMUSG00000022387	0.0280638	Brd1	934	1.66264
ENSMUSG00000074093	0.0281003	Svip	935	1.66303
ENSMUSG00000062038	0.0281051	Gm10108	936	1.66153
ENSMUSG00000003617	0.0281327	Cp	937	1.66139
ENSMUSG00000031256	0.0281938	Cstf2	938	1.66322
ENSMUSG00000072919	0.028202	Noxred1	939	1.66194
ENSMUSG00000085967	0.0282408	Gm12530	940	1.66245
ENSMUSG00000111336	0.0282568	Aldoa-ps4	941	1.66163
ENSMUSG00000110148	0.0282594	5830408C22Rik	942	1.66001
ENSMUSG00000027434	0.0282866	Nkx2-2	943	1.65985
ENSMUSG00000041360	0.028332	Pum3	944	1.66075
ENSMUSG00000021273	0.0283324	Fdft1	945	1.65902
ENSMUSG00000067851	0.0283528	Arfgef1	946	1.65846
ENSMUSG00000027134	0.0283852	Lpcat4	947	1.6586
ENSMUSG00000054304	0.0284058	D130007C19Rik	948	1.65806
ENSMUSG00000080848	0.0284253	Gm9385	949	1.65744
ENSMUSG00000079042	0.028444	Apela	950	1.65679
ENSMUSG00000055128	0.0284726	Cgrrf1	951	1.65671
ENSMUSG00000008167	0.0285199	Fbxw9	952	1.65772
ENSMUSG00000076441	0.0285389	Ass1	953	1.65708
ENSMUSG00000101678	0.0285988	Gm29609	954	1.65882
ENSMUSG00000001844	0.0286098	Zdhhc4	955	1.65772
ENSMUSG00000000743	0.0287043	Chmp1a	956	1.66145
ENSMUSG00000036693	0.0287479	Nop14	957	1.66224
ENSMUSG00000074052	0.0288199	BC048644	958	1.66466
ENSMUSG00000086111	0.0288526	Gm15326	959	1.66482
ENSMUSG00000114501	0.0288709	Gm48582	960	1.66413
ENSMUSG00000037013	0.0289034	Ss18	961	1.66427
ENSMUSG00000067297	0.0289298	Ifit1bl2	962	1.66407
ENSMUSG00000097636	0.029034	Mirt1	963	1.66832
ENSMUSG00000071089	0.0290465	Trim75	964	1.66731
ENSMUSG00000040621	0.0291834	Gemin8	965	1.67343
ENSMUSG00000066510	0.0291954	Ankdd1a	966	1.67239
ENSMUSG00000009293	0.0292278	Ube2g2	967	1.67251
ENSMUSG00000032057	0.0292766	Hoatz	968	1.67357
ENSMUSG00000005131	0.029359	4930550C14Rik	969	1.67655
ENSMUSG00000028967	0.029368	Errfi1	970	1.67534
ENSMUSG00000103286	0.0293745	Gm5850	971	1.67398
ENSMUSG00000092260	0.0294172	Zfp963	972	1.67469
ENSMUSG00000089671	0.0294457	Gm16537	973	1.67459
ENSMUSG00000020528	0.0294517	Prpsap2	974	1.67321
ENSMUSG00000113621	0.0295006	2900060N12Rik	975	1.67427
ENSMUSG00000082424	0.0295275	Gm13292	976	1.67408
ENSMUSG00000090210	0.0295485	Itga10	977	1.67356
ENSMUSG00000116376	0.0295534	Tmem249	978	1.67212
ENSMUSG00000079084	0.029559	Ccdc82	979	1.67073
ENSMUSG00000107010	0.0295664	Gm43293	980	1.66945
ENSMUSG00000039018	0.0296251	Mtg1	981	1.67105
ENSMUSG00000043801	0.0296548	Oaz1-ps	982	1.67103
ENSMUSG00000062209	0.0296675	Erbb4	983	1.67004
ENSMUSG00000014226	0.0296998	Cacybp	984	1.67016
ENSMUSG00000103088	0.029732	Pcdhgb6	985	1.67028
ENSMUSG00000031029	0.0297446	Eif3f	986	1.66929
ENSMUSG00000026841	0.0297719	Fibcd1	987	1.66913
ENSMUSG00000034485	0.0298028	Uaca	988	1.66917
ENSMUSG00000047407	0.0298566	Tgif1	989	1.67049
ENSMUSG00000035476	0.0298592	Tab3	990	1.66895
ENSMUSG00000030607	0.0298595	Acan	991	1.66728
ENSMUSG00000002068	0.0299037	Ccne1	992	1.66806
ENSMUSG00000010110	0.0299451	Stx5a	993	1.66869
ENSMUSG00000003154	0.0299511	Foxj2	994	1.66735
ENSMUSG00000030281	0.030054	Il17rc	995	1.67139
ENSMUSG00000044149	0.0301658	Nkrf	996	1.67593
ENSMUSG00000107559	0.0302206	Gm44193	997	1.67729
ENSMUSG00000094103	0.0302418	Fam177a2	998	1.67679
ENSMUSG00000027531	0.0302508	Impa1	999	1.6756
ENSMUSG00000087440	0.0303421	4930577N17Rik	1000	1.67898
ENSMUSG00000056209	0.0303768	Npm3	1001	1.67922
ENSMUSG00000026155	0.0304027	Smap1	1002	1.67898
ENSMUSG00000040009	0.0304388	Gnaz	1003	1.6793
ENSMUSG00000026878	0.0304458	Rab14	1004	1.67801
ENSMUSG00000028673	0.030464	Fuca1	1005	1.67734
ENSMUSG00000036052	0.0305338	Dnajb5	1006	1.67951
ENSMUSG00000039217	0.0306241	Il18	1007	1.68281
ENSMUSG00000003436	0.0306373	Dll3	1008	1.68186
ENSMUSG00000050103	0.0306726	Agmo	1009	1.68213
ENSMUSG00000055945	0.030712	Prr18	1010	1.68262
ENSMUSG00000041781	0.0308321	Cpsf2	1011	1.68753
ENSMUSG00000032436	0.0308786	Cmtm7	1012	1.68841
ENSMUSG00000021495	0.0309232	Fam193b	1013	1.68918
ENSMUSG00000058873	0.030998	Gm5582	1014	1.69159
ENSMUSG00000058886	0.0310006	Deaf1	1015	1.69007
ENSMUSG00000040919	0.0310041	4930505A04Rik	1016	1.6886
ENSMUSG00000022773	0.031019	Ypel1	1017	1.68774
ENSMUSG00000031021	0.0310363	Tmem9b	1018	1.68703
ENSMUSG00000044139	0.0311857	Prss53	1019	1.69349
ENSMUSG00000026791	0.0312	Slc2a8	1020	1.6926
ENSMUSG00000027394	0.0312183	Ttl	1021	1.69194
ENSMUSG00000026556	0.0312455	Vangl2	1022	1.69175
ENSMUSG00000059810	0.0312801	Rgs3	1023	1.69197
ENSMUSG00000053687	0.0312976	Dpep2	1024	1.69126
ENSMUSG00000039828	0.0313192	Wdr70	1025	1.69078
ENSMUSG00000091191	0.0313289	Gm17334	1026	1.68965
ENSMUSG00000034402	0.0313431	Kcnh5	1027	1.68878
ENSMUSG00000045817	0.0313573	Zfp36l2	1028	1.68789
ENSMUSG00000110249	0.0313775	9330121K16Rik	1029	1.68734
ENSMUSG00000028100	0.031389	Nudt17	1030	1.68632
ENSMUSG00000017561	0.0314119	Crlf3	1031	1.68591
ENSMUSG00000032265	0.0314257	Tent5a	1032	1.68502
ENSMUSG00000004267	0.0314408	Eno2	1033	1.6842
ENSMUSG00000047675	0.0314438	Rps8	1034	1.68273
ENSMUSG00000057363	0.0314448	Uxs1	1035	1.68116
ENSMUSG00000025982	0.0315713	Sf3b1	1036	1.68629
ENSMUSG00000025408	0.0316009	Ddit3	1037	1.68625
ENSMUSG00000078813	0.0316209	Leng1	1038	1.68569
ENSMUSG00000022503	0.0316702	Nubp1	1039	1.68669
ENSMUSG00000018923	0.0316892	Med11	1040	1.68608
ENSMUSG00000044017	0.0317242	Adgrd1	1041	1.68632
ENSMUSG00000038255	0.0317845	Neurod2	1042	1.6879
ENSMUSG00000031148	0.0317962	Gpkow	1043	1.6869
ENSMUSG00000015806	0.0318989	Qdpr	1044	1.69074
ENSMUSG00000029279	0.0319229	Brdt	1045	1.69039
ENSMUSG00000021594	0.0319422	Srd5a1	1046	1.68979
ENSMUSG00000032261	0.0319614	Sh3bgrl2	1047	1.68919
ENSMUSG00000032609	0.0320056	Klhdc8b	1048	1.68991
ENSMUSG00000028278	0.0320359	Rragd	1049	1.6899
ENSMUSG00000032263	0.0321052	Bckdhb	1050	1.69194
ENSMUSG00000042208	0.0321307	Sanbr	1051	1.69168
ENSMUSG00000085084	0.0323057	4930570G19Rik	1052	1.69928
ENSMUSG00000027790	0.0323237	Sis	1053	1.69861
ENSMUSG00000116069	0.0323578	Gm49510	1054	1.69879
ENSMUSG00000024180	0.0323714	Pgap6	1055	1.69789
ENSMUSG00000027782	0.0324103	Kpna4	1056	1.69832
ENSMUSG00000021806	0.03242	Nid2	1057	1.69722
ENSMUSG00000051537	0.0324966	Gm5124	1058	1.69962
ENSMUSG00000012396	0.0325036	Nanog	1059	1.69838
ENSMUSG00000114813	0.0325411	Gm47510	1060	1.69874
ENSMUSG00000110534	0.0325681	Gm45708	1061	1.69854
ENSMUSG00000115611	0.0326092	Gm4606	1062	1.69909
ENSMUSG00000028974	0.0326863	Dffa	1063	1.7015
ENSMUSG00000020547	0.0326987	Bzw2	1064	1.70055
ENSMUSG00000025135	0.0327069	Anapc11	1065	1.69938
ENSMUSG00000110279	0.0327352	Gm45552	1066	1.69925
ENSMUSG00000097098	0.0327541	9330111N05Rik	1067	1.69864
ENSMUSG00000024135	0.0328005	Srbd1	1068	1.69945
ENSMUSG00000006218	0.0328202	Fam131c	1069	1.69889
ENSMUSG00000099098	0.0328443	1110035H17Rik	1070	1.69854
ENSMUSG00000036103	0.0328525	Colec12	1071	1.69738
ENSMUSG00000029034	0.0328608	Ints11	1072	1.69622
ENSMUSG00000047242	0.0328789	Taf9b	1073	1.69558
ENSMUSG00000018341	0.0329948	Il12rb2	1074	1.69997
ENSMUSG00000041617	0.0330064	Ccdc74a	1075	1.69899
ENSMUSG00000024544	0.0330311	Ldlrad4	1076	1.69867
ENSMUSG00000031210	0.0330499	Gpr165	1077	1.69807
ENSMUSG00000093798	0.0330563	Gm8355	1078	1.69682
ENSMUSG00000020882	0.0330711	Cacnb1	1079	1.69601
ENSMUSG00000091083	0.0331316	Gm4535	1080	1.69753
ENSMUSG00000026853	0.0332118	Crat	1081	1.70007
ENSMUSG00000020083	0.0332158	Fam241b	1082	1.6987
ENSMUSG00000026305	0.0332321	Lrrfip1	1083	1.69797
ENSMUSG00000069053	0.0332618	Uba1y	1084	1.69792
ENSMUSG00000082110	0.0333455	Gm11196	1085	1.70062
ENSMUSG00000063439	0.0334332	B9d2	1086	1.70352
ENSMUSG00000074280	0.0334619	Gm6166	1087	1.70341
ENSMUSG00000032291	0.0334877	Crabp1	1088	1.70317
ENSMUSG00000086779	0.0336142	Gm13562	1089	1.70803
ENSMUSG00000068706	0.0336598	Gm10250	1090	1.70877
ENSMUSG00000073236	0.033687	2500004C02Rik	1091	1.70859
ENSMUSG00000104641	0.0337219	Gm43290	1092	1.70879
ENSMUSG00000044576	0.0337469	Garem2	1093	1.70849
ENSMUSG00000031826	0.0337474	Usp10	1094	1.70696
ENSMUSG00000097892	0.0337721	Gm26801	1095	1.70665
ENSMUSG00000001416	0.0337755	Cct3	1096	1.70526
ENSMUSG00000014195	0.0337884	Dnajc7	1097	1.70436
ENSMUSG00000046230	0.0338098	Vps13a	1098	1.70389
ENSMUSG00000034793	0.033821	G6pc3	1099	1.7029
ENSMUSG00000032966	0.0338272	Fkbp1a	1100	1.70166
ENSMUSG00000060803	0.0338545	Gstp1	1101	1.70149
ENSMUSG00000042599	0.0338892	Kdm7a	1102	1.70169
ENSMUSG00000054034	0.033903	Tceal5	1103	1.70084
ENSMUSG00000074088	0.0339553	Snrnp40	1104	1.70191
ENSMUSG00000044345	0.0339659	Marveld1	1105	1.70091
ENSMUSG00000024799	0.0340273	Tm7sf2	1106	1.70244
ENSMUSG00000068200	0.0340658	Gm5931	1107	1.70283
ENSMUSG00000067199	0.0340834	Frat1	1108	1.70217
ENSMUSG00000072623	0.0342028	Zfp9	1109	1.7066
ENSMUSG00000025155	0.0342312	Dus1l	1110	1.70647
ENSMUSG00000020743	0.0342456	Mif4gd	1111	1.70565
ENSMUSG00000028807	0.0342565	Zbtb8a	1112	1.70466
ENSMUSG00000099625	0.0342652	Gm29325	1113	1.70356
ENSMUSG00000037347	0.0343212	Chst7	1114	1.70482
ENSMUSG00000051978	0.0343503	Erich1	1115	1.70473
ENSMUSG00000022090	0.0344042	Pdlim2	1116	1.70587
ENSMUSG00000026088	0.0344729	Mitd1	1117	1.70775
ENSMUSG00000032359	0.0344784	Ctsh	1118	1.7065
ENSMUSG00000117900	0.0345191	Gm50323	1119	1.70698
ENSMUSG00000022476	0.0345384	Polr3h	1120	1.70641
ENSMUSG00000106648	0.0345599	Gm43176	1121	1.70595
ENSMUSG00000085564	0.0345717	Gm12198	1122	1.70501
ENSMUSG00000053134	0.0345942	Supt7l	1123	1.7046
ENSMUSG00000030043	0.0346178	Tacr1	1124	1.70425
ENSMUSG00000022247	0.034619	Brix1	1125	1.70279
ENSMUSG00000024287	0.034631	Thoc1	1126	1.70187
ENSMUSG00000039958	0.0346786	Etfbkmt	1127	1.7027
ENSMUSG00000026768	0.0346906	Itga8	1128	1.70178
ENSMUSG00000024608	0.0346941	Rps14	1129	1.70044
ENSMUSG00000039396	0.0347411	Neil3	1130	1.70124
ENSMUSG00000087403	0.0347476	Kantr	1131	1.70005
ENSMUSG00000084349	0.034765	Rpl3-ps1	1132	1.6994
ENSMUSG00000011884	0.0347666	Gltp	1133	1.69798
ENSMUSG00000084950	0.0347779	Gm5577	1134	1.69703
ENSMUSG00000037820	0.0348124	Tgm2	1135	1.69722
ENSMUSG00000091648	0.0349057	C2cd4d	1136	1.70027
ENSMUSG00000099647	0.034925	Gm5776	1137	1.69971
ENSMUSG00000017478	0.0349457	Zc3h18	1138	1.69923
ENSMUSG00000028962	0.0350189	Slc4a2	1139	1.70129
ENSMUSG00000024530	0.0350738	Prelid3a	1140	1.70246
ENSMUSG00000075053	0.0350997	Vdac3-ps1	1141	1.70223
ENSMUSG00000020668	0.035117	Kif3c	1142	1.70158
ENSMUSG00000042508	0.0351385	Dmtf1	1143	1.70113
ENSMUSG00000072421	0.0351512	Gm10357	1144	1.70026
ENSMUSG00000044854	0.0351534	1700056E22Rik	1145	1.69887
ENSMUSG00000079657	0.0352426	Rab26	1146	1.7017
ENSMUSG00000078289	0.035253	Gm10923	1147	1.70072
ENSMUSG00000060419	0.0352831	Rps16-ps2	1148	1.70069
ENSMUSG00000102780	0.0353384	Gm38253	1149	1.70187
ENSMUSG00000024566	0.0353431	Atp9b	1150	1.70062
ENSMUSG00000023939	0.0353488	Mrpl14	1151	1.69941
ENSMUSG00000019907	0.0353779	Ppp1r12a	1152	1.69934
ENSMUSG00000060438	0.0354289	Rps10-ps1	1153	1.70031
ENSMUSG00000104736	0.0354516	Gm33609	1154	1.69993
ENSMUSG00000014177	0.0354591	Tvp23b	1155	1.69881
ENSMUSG00000103630	0.0354799	Gm37242	1156	1.69834
ENSMUSG00000074738	0.0354964	Fndc10	1157	1.69766
ENSMUSG00000057818	0.035504	1600029O15Rik	1158	1.69656
ENSMUSG00000019892	0.0355322	Lrriq1	1159	1.69644
ENSMUSG00000002017	0.035566	Fam98a	1160	1.69659
ENSMUSG00000091530	0.0355837	Cldn20	1161	1.69597
ENSMUSG00000041673	0.0355929	Lrrc18	1162	1.69495
ENSMUSG00000087541	0.0356162	Hopxos	1163	1.6946
ENSMUSG00000090602	0.0356759	Gm5611	1164	1.69598
ENSMUSG00000028145	0.0356871	Them4	1165	1.69506
ENSMUSG00000117763	0.0356995	9830166K06Rik	1166	1.6942
ENSMUSG00000036832	0.0357414	Lpar3	1167	1.69473
ENSMUSG00000040812	0.0357442	Agbl2	1168	1.69341
ENSMUSG00000112945	0.0357829	Gm32151	1169	1.69379
ENSMUSG00000035372	0.0358179	1810055G02Rik	1170	1.694
ENSMUSG00000086287	0.0358627	Gm15972	1171	1.69467
ENSMUSG00000054509	0.0360161	Parp4	1172	1.70047
ENSMUSG00000105100	0.0360413	NA	1173	1.70021
ENSMUSG00000031775	0.0360417	Pllp	1174	1.69878
ENSMUSG00000033308	0.0360634	Dpyd	1175	1.69836
ENSMUSG00000030881	0.036074	Arfip2	1176	1.69741
ENSMUSG00000031731	0.0361173	Ap1g1	1177	1.69801
ENSMUSG00000089665	0.036133	Fcor	1178	1.6973
ENSMUSG00000067081	0.0361536	Asb18	1179	1.69683
ENSMUSG00000016921	0.0361783	Srsf6	1180	1.69655
ENSMUSG00000051811	0.0362176	Cox6b2	1181	1.69695
ENSMUSG00000035298	0.0362817	Klhl35	1182	1.69852
ENSMUSG00000109635	0.0362965	Gm45670	1183	1.69778
ENSMUSG00000030930	0.0363206	Chst15	1184	1.69747
ENSMUSG00000111883	0.0363436	Gm31182	1185	1.69711
ENSMUSG00000112252	0.0363602	Gm32802	1186	1.69645
ENSMUSG00000087574	0.0363877	C030037D09Rik	1187	1.6963
ENSMUSG00000015711	0.0364326	Prune1	1188	1.69697
ENSMUSG00000058655	0.0364331	Eif4b	1189	1.69556
ENSMUSG00000027067	0.0364569	Ssrp1	1190	1.69525
ENSMUSG00000048100	0.0364594	Taf13	1191	1.69394
ENSMUSG00000082383	0.0364666	Gm9670	1192	1.69285
ENSMUSG00000087292	0.0364895	Gm13832	1193	1.6925
ENSMUSG00000041132	0.0366089	N4bp2l1	1194	1.69661
ENSMUSG00000024797	0.0366237	Vps51	1195	1.69588
ENSMUSG00000071657	0.0366449	Bscl2	1196	1.69544
ENSMUSG00000038264	0.0367202	Sema7a	1197	1.69751
ENSMUSG00000027469	0.0367448	Tpx2	1198	1.69722
ENSMUSG00000028698	0.0367516	Pik3r3	1199	1.69612
ENSMUSG00000040706	0.0368357	Agmat	1200	1.69859
ENSMUSG00000069939	0.0368359	Gm12070	1201	1.69718
ENSMUSG00000043687	0.0368864	1190005I06Rik	1202	1.69809
ENSMUSG00000113853	0.0369603	Gm47583	1203	1.70008
ENSMUSG00000031373	0.0369732	Car5b	1204	1.69926
ENSMUSG00000099624	0.0370111	Gm7889	1205	1.69959
ENSMUSG00000025332	0.0371325	Kdm5c	1206	1.70375
ENSMUSG00000026683	0.0372367	Nuf2	1207	1.70712
ENSMUSG00000091003	0.0372871	Gm7244	1208	1.70802
ENSMUSG00000031077	0.0373073	Fadd	1209	1.70753
ENSMUSG00000047497	0.0373193	Adamts12	1210	1.70667
ENSMUSG00000032388	0.0373937	Spg21	1211	1.70866
ENSMUSG00000042408	0.0374226	Zmym6	1212	1.70857
ENSMUSG00000097644	0.0374639	Gm26862	1213	1.70904
ENSMUSG00000061024	0.037474	Rrs1	1214	1.70809
ENSMUSG00000040033	0.0375359	Stat2	1215	1.7095
ENSMUSG00000044167	0.0375461	Foxo1	1216	1.70856
ENSMUSG00000029925	0.0375506	Tbxas1	1217	1.70737
ENSMUSG00000003199	0.0375925	Mpnd	1218	1.70787
ENSMUSG00000022295	0.0376052	Atp6v1c1	1219	1.70704
ENSMUSG00000089875	0.0376583	Etohd2	1220	1.70805
ENSMUSG00000036779	0.0376806	Tent4b	1221	1.70766
ENSMUSG00000085894	0.0376831	Gm15832	1222	1.70638
ENSMUSG00000110962	0.0377004	Gm47062	1223	1.70577
ENSMUSG00000089945	0.037737	Pakap	1224	1.70603
ENSMUSG00000078921	0.037783	Tgtp2	1225	1.70671
ENSMUSG00000027423	0.0377895	Snx5	1226	1.70561
ENSMUSG00000060206	0.0378531	Zfp462	1227	1.70709
ENSMUSG00000100546	0.0378802	Gm29483	1228	1.70692
ENSMUSG00000085738	0.0379355	Gm12335	1229	1.70802
ENSMUSG00000032338	0.0379883	Hcn4	1230	1.70901
ENSMUSG00000021939	0.038015	Ctsb	1231	1.70882
ENSMUSG00000033326	0.0380824	Kdm4a	1232	1.71046
ENSMUSG00000032060	0.0381608	Cryab	1233	1.71259
ENSMUSG00000058441	0.0382116	Panx2	1234	1.71348
ENSMUSG00000043556	0.0382124	Fbxl7	1235	1.71213
ENSMUSG00000020821	0.0382244	Kif1c	1236	1.71128
ENSMUSG00000091133	0.0382258	Gm17108	1237	1.70997
ENSMUSG00000039244	0.0382802	E130309D02Rik	1238	1.71101
ENSMUSG00000023015	0.0383277	Racgap1	1239	1.71175
ENSMUSG00000049721	0.0383431	Gal3st1	1240	1.71106
ENSMUSG00000041135	0.03837	Ripk2	1241	1.71088
ENSMUSG00000024911	0.0384007	Fibp	1242	1.71087
ENSMUSG00000027199	0.038423	Gatm	1243	1.71049
ENSMUSG00000067780	0.0384327	Pi15	1244	1.70955
ENSMUSG00000084099	0.0384438	Gm12929	1245	1.70866
ENSMUSG00000034342	0.038479	Cbl	1246	1.70886
ENSMUSG00000015656	0.0384925	Hspa8	1247	1.70808
ENSMUSG00000045302	0.0385039	Preb	1248	1.70722
ENSMUSG00000024962	0.0385253	Vegfb	1249	1.7068
ENSMUSG00000026922	0.0385342	Agpat2	1250	1.70583
ENSMUSG00000068099	0.0385534	Smim45	1251	1.70532
ENSMUSG00000040811	0.0386298	Eml2	1252	1.70733
ENSMUSG00000002104	0.0386579	Rapsn	1253	1.70721
ENSMUSG00000022415	0.0386978	Syngr1	1254	1.70761
ENSMUSG00000021339	0.0386992	Mrs2	1255	1.70631
ENSMUSG00000105940	0.0387631	Gm42635	1256	1.70777
ENSMUSG00000027778	0.0388631	Ift80	1257	1.71081
ENSMUSG00000026839	0.0388654	Upp2	1258	1.70955
ENSMUSG00000013465	0.0389151	Nelfb	1259	1.71038
ENSMUSG00000036528	0.0390354	Ppfibp2	1260	1.7143
ENSMUSG00000040483	0.0390546	Xaf1	1261	1.71379
ENSMUSG00000080928	0.0390858	Hmgb1-ps6	1262	1.7138
ENSMUSG00000058254	0.0390888	Tspan7	1263	1.71257
ENSMUSG00000104043	0.0391337	Gm6525	1264	1.71318
ENSMUSG00000025185	0.0392031	Loxl4	1265	1.71487
ENSMUSG00000004187	0.0392155	Kifc2	1266	1.71405
ENSMUSG00000001604	0.0392595	Tcea3	1267	1.71462
ENSMUSG00000092448	0.0392714	Gm20387	1268	1.71379
ENSMUSG00000037624	0.0392781	Kcnk2	1269	1.71273
ENSMUSG00000025384	0.0392799	Faap100	1270	1.71146
ENSMUSG00000093826	0.0393061	Gm6900	1271	1.71125
ENSMUSG00000063796	0.0393179	Slc22a8	1272	1.71042
ENSMUSG00000071202	0.0393189	Ccdc78	1273	1.70912
ENSMUSG00000036432	0.0393375	Siah2	1274	1.70859
ENSMUSG00000094989	0.039344	Rpl9-ps4	1275	1.70753
ENSMUSG00000034557	0.0393451	Zfyve9	1276	1.70624
ENSMUSG00000061584	0.0393507	Lyg2	1277	1.70515
ENSMUSG00000045427	0.0393665	Hnrnph2	1278	1.7045
ENSMUSG00000032816	0.0394557	Igdcc4	1279	1.70702
ENSMUSG00000025529	0.0395779	Zfp711	1280	1.71097
ENSMUSG00000028214	0.0396186	Gem	1281	1.71139
ENSMUSG00000016554	0.0396493	Eif3d	1282	1.71138
ENSMUSG00000039611	0.0396981	Pgap4	1283	1.71216
ENSMUSG00000029154	0.0397173	Cwh43	1284	1.71165
ENSMUSG00000031147	0.0397698	Magix	1285	1.71258
ENSMUSG00000104586	0.0397926	4921539H07Rik	1286	1.71223
ENSMUSG00000077450	0.0398227	Rab11b	1287	1.71219
ENSMUSG00000032010	0.0398351	Usp2	1288	1.7114
ENSMUSG00000038047	0.0398765	Haus6	1289	1.71185
ENSMUSG00000056962	0.0398788	Jmjd6	1290	1.71061
ENSMUSG00000024048	0.039891	Myl12a	1291	1.70981
ENSMUSG00000046008	0.0399205	Pnlip	1292	1.70975
ENSMUSG00000057113	0.0400037	Npm1	1293	1.71199
ENSMUSG00000101191	0.0400048	Gm28809	1294	1.71071
ENSMUSG00000044595	0.040057	Dnd1	1295	1.71163
ENSMUSG00000092103	0.0400809	Gm17039	1296	1.71132
ENSMUSG00000110673	0.040083	Gm45833	1297	1.71009
ENSMUSG00000097170	0.0400872	Gm16982	1298	1.70896
ENSMUSG00000053161	0.0401158	Daw1	1299	1.70886
ENSMUSG00000067702	0.0401576	Tuba3a	1300	1.70933
ENSMUSG00000087675	0.0401843	Gm11762	1301	1.70915
ENSMUSG00000028262	0.0402547	Clca3a2	1302	1.71082
ENSMUSG00000054051	0.040307	Ercc6	1303	1.71173
ENSMUSG00000001034	0.0404293	Mapk7	1304	1.71561
ENSMUSG00000075706	0.0404322	Gpx4	1305	1.71442
ENSMUSG00000073406	0.0404327	H2-Bl	1306	1.71313
ENSMUSG00000027487	0.0404705	Cdk5rap1	1307	1.71342
ENSMUSG00000045211	0.0404721	Nudt18	1308	1.71217
ENSMUSG00000032409	0.0404813	Atr	1309	1.71126
ENSMUSG00000021193	0.0404902	Pitrm1	1310	1.71032
ENSMUSG00000036356	0.0405161	Csgalnact1	1311	1.71011
ENSMUSG00000047821	0.0405549	Trim16	1312	1.71045
ENSMUSG00000053291	0.0406093	Rab4b	1313	1.71144
ENSMUSG00000039474	0.0406133	Wfs1	1314	1.7103
ENSMUSG00000032846	0.0406406	Zswim6	1315	1.71015
ENSMUSG00000004980	0.0406737	Hnrnpa2b1	1316	1.71024
ENSMUSG00000104788	0.0407139	Gm36448	1317	1.71063
ENSMUSG00000061815	0.0407308	Rufy4	1318	1.71005
ENSMUSG00000038658	0.0407742	Ric1	1319	1.71057
ENSMUSG00000041528	0.0408179	Rnf123	1320	1.7111
ENSMUSG00000075270	0.0408258	Pde11a	1321	1.71014
ENSMUSG00000071660	0.0408511	Ttc9c	1322	1.70991
ENSMUSG00000031980	0.0408688	Agt	1323	1.70935
ENSMUSG00000097041	0.0408761	Pafah1b1-ps1	1324	1.70837
ENSMUSG00000060862	0.0408837	Zbtb40	1325	1.7074
ENSMUSG00000107470	0.0408903	Gm3375	1326	1.70639
ENSMUSG00000042111	0.0409586	Ccdc115	1327	1.70795
ENSMUSG00000084124	0.0409628	Gm13588	1328	1.70684
ENSMUSG00000031821	0.0409798	Gins2	1329	1.70626
ENSMUSG00000093910	0.0410184	Zfp853	1330	1.70658
ENSMUSG00000111997	0.0410302	Gm5176	1331	1.70579
ENSMUSG00000083474	0.0410451	Gm15267	1332	1.70513
ENSMUSG00000094707	0.0410972	A830019P07Rik	1333	1.70601
ENSMUSG00000113473	0.041158	Gm7045	1334	1.70725
ENSMUSG00000027184	0.0411644	Caprin1	1335	1.70624
ENSMUSG00000079259	0.0411697	Trim71	1336	1.70518
ENSMUSG00000030330	0.0412327	Ing4	1337	1.70652
ENSMUSG00000100481	0.0412522	Gm7114	1338	1.70605
ENSMUSG00000114278	0.0412905	Gm49027	1339	1.70636
ENSMUSG00000036606	0.0413028	Plxnb2	1340	1.70559
ENSMUSG00000085802	0.0413852	Gm16059	1341	1.70772
ENSMUSG00000013418	0.0415315	B4galnt2	1342	1.71248
ENSMUSG00000096069	0.0415497	Olfr61	1343	1.71195
ENSMUSG00000085334	0.0415848	Gm12940	1344	1.71213
ENSMUSG00000097279	0.0416055	Gm5106	1345	1.7117
ENSMUSG00000081603	0.0416074	Gm14681	1346	1.71051
ENSMUSG00000110874	0.0416117	D030045P18Rik	1347	1.70941
ENSMUSG00000078815	0.0416277	Cacng6	1348	1.70881
ENSMUSG00000050973	0.0416293	Gdpgp1	1349	1.70761
ENSMUSG00000087216	0.0416334	E130111B04Rik	1350	1.70651
ENSMUSG00000051650	0.0416927	B3gnt2	1351	1.70767
ENSMUSG00000027676	0.0417693	Ccdc39	1352	1.70955
ENSMUSG00000084830	0.0418632	Gm14539	1353	1.71212
ENSMUSG00000031983	0.0418931	2310022B05Rik	1354	1.71208
ENSMUSG00000054161	0.0419146	Fam83e	1355	1.71169
ENSMUSG00000032030	0.0419381	Cul5	1356	1.71139
ENSMUSG00000038608	0.041969	Dock10	1357	1.71139
ENSMUSG00000114500	0.0419712	Gm8983	1358	1.71022
ENSMUSG00000027560	0.0420427	Dok5	1359	1.71187
ENSMUSG00000036381	0.0420597	P2ry14	1360	1.71131
ENSMUSG00000042708	0.0420687	Shcbp1l	1361	1.71041
ENSMUSG00000097617	0.0421293	Gm10687	1362	1.71162
ENSMUSG00000110194	0.0421403	Gm7192	1363	1.71081
ENSMUSG00000086881	0.0421718	Gm13594	1364	1.71083
ENSMUSG00000101262	0.0422681	Gm8326	1365	1.71348
ENSMUSG00000117896	0.0422827	AA387883	1366	1.71282
ENSMUSG00000110986	0.0423933	Gm20276	1367	1.71604
ENSMUSG00000118018	0.0424277		1368	1.71618
ENSMUSG00000010175	0.0424882	Prox1	1369	1.71737
ENSMUSG00000062040	0.0425102	Zfp27	1370	1.71701
ENSMUSG00000081949	0.0425765	Gm14392	1371	1.71843
ENSMUSG00000020720	0.0426047	Psmd12	1372	1.71832
ENSMUSG00000028639	0.0427502	Ybx1	1373	1.72293
ENSMUSG00000084383	0.0428279	Gm13370	1374	1.7248
ENSMUSG00000021039	0.04287	Snw1	1375	1.72524
ENSMUSG00000016252	0.0428731	Atp5e	1376	1.72412
ENSMUSG00000102397	0.0428967	Gm37573	1377	1.72381
ENSMUSG00000052253	0.0429556	Zfp622	1378	1.72492
ENSMUSG00000080836	0.0429722	Gm6444	1379	1.72434
ENSMUSG00000034614	0.0429793	Pik3ip1	1380	1.72338
ENSMUSG00000006711	0.0430151	D130043K22Rik	1381	1.72356
ENSMUSG00000041134	0.0430317	Cyyr1	1382	1.72298
ENSMUSG00000090722	0.0430325	Gm8378	1383	1.72177
ENSMUSG00000043843	0.0430701	Tmem145	1384	1.72203
ENSMUSG00000097654	0.0431017	Gm26714	1385	1.72205
ENSMUSG00000063651	0.0431079	Cnfn	1386	1.72105
ENSMUSG00000024008	0.0431742	Cpne5	1387	1.72245
ENSMUSG00000069208	0.0431785	Zfp825	1388	1.72139
ENSMUSG00000028391	0.0432189	Wdr31	1389	1.72176
ENSMUSG00000113335	0.0433109	Gm48296	1390	1.72418
ENSMUSG00000097602	0.0433141	4930519P11Rik	1391	1.72307
ENSMUSG00000027203	0.0433477	Dut	1392	1.72316
ENSMUSG00000034765	0.0433983	Dusp5	1393	1.72394
ENSMUSG00000057778	0.0434098	Cyb5d2	1394	1.72316
ENSMUSG00000062380	0.0435177	Tubb3	1395	1.7262
ENSMUSG00000085761	0.0436398	4930455G09Rik	1396	1.72981
ENSMUSG00000117653	0.0436465	Gm50009	1397	1.72883
ENSMUSG00000114147	0.0436756	Gm18939	1398	1.72875
ENSMUSG00000022199	0.0436964	Slc22a17	1399	1.72833
ENSMUSG00000037966	0.0437163	Ninj1	1400	1.72789
ENSMUSG00000081382	0.0437277	Rpl18-ps1	1401	1.7271
ENSMUSG00000028646	0.0437508	Rragc	1402	1.72678
ENSMUSG00000033854	0.0437856	Kcnk10	1403	1.72692
ENSMUSG00000004032	0.0438909	Gstm5	1404	1.72985
ENSMUSG00000020230	0.0438913	Prmt2	1405	1.72863
ENSMUSG00000078577	0.0439367	Tmco2	1406	1.72919
ENSMUSG00000029063	0.0439481	Nadk	1407	1.72841
ENSMUSG00000102545	0.0439801	6430573P05Rik	1408	1.72844
ENSMUSG00000084918	0.0439963	Gm12708	1409	1.72784
ENSMUSG00000002980	0.044062	Bcam	1410	1.7292
ENSMUSG00000079697	0.0440722	Gm5751	1411	1.72837
ENSMUSG00000023122	0.044113	Sult1c2	1412	1.72875
ENSMUSG00000031738	0.0441401	Irx6	1413	1.72859
ENSMUSG00000000088	0.0441696	Cox5a	1414	1.72852
ENSMUSG00000056600	0.0441976	Olfr90	1415	1.72839
ENSMUSG00000002043	0.0442364	Trappc6a	1416	1.72869
ENSMUSG00000103486	0.0442573	Gm10657	1417	1.72828
ENSMUSG00000044055	0.0443759	Otos	1418	1.73169
ENSMUSG00000097180	0.0443889	2700038G22Rik	1419	1.73098
ENSMUSG00000062794	0.0444436	Zfp599	1420	1.73189
ENSMUSG00000108308	0.0444745	Gm45218	1421	1.73188
ENSMUSG00000020994	0.0444774	Pnn	1422	1.73077
ENSMUSG00000055239	0.0445033	Kcmf1	1423	1.73056
ENSMUSG00000045493	0.0445297	Bhlhe23	1424	1.73037
ENSMUSG00000026478	0.0445308	Lamc1	1425	1.7292
ENSMUSG00000021097	0.044567	Clmn	1426	1.72939
ENSMUSG00000038545	0.0446418	Cul7	1427	1.73108
ENSMUSG00000028551	0.0447099	Cdkn2c	1428	1.73251
ENSMUSG00000036330	0.0447718	Slc18a1	1429	1.73369
ENSMUSG00000048707	0.0447753	Tprn	1430	1.73262
ENSMUSG00000021282	0.0448482	Eif5	1431	1.73423
ENSMUSG00000108804	0.0448746	Gm30437	1432	1.73403
ENSMUSG00000070610	0.0448767	Gm13127	1433	1.7329
ENSMUSG00000027954	0.0449355	Efna1	1434	1.73396
ENSMUSG00000030064	0.0449641	Frmd4b	1435	1.73386
ENSMUSG00000103672	0.0450372	Gm37621	1436	1.73547
ENSMUSG00000026558	0.0450603	Uck2	1437	1.73515
ENSMUSG00000027079	0.045067	Clp1	1438	1.7342
ENSMUSG00000028826	0.0450671	Maco1	1439	1.733
ENSMUSG00000046909	0.0451031	Tefm	1440	1.73318
ENSMUSG00000030188	0.0451145	Magohb	1441	1.73241
ENSMUSG00000033720	0.0452054	Sfxn5	1442	1.7347
ENSMUSG00000002266	0.0452617	Zim1	1443	1.73566
ENSMUSG00000108465	0.0452723	Gm45110	1444	1.73486
ENSMUSG00000034258	0.0452816	Flvcr2	1445	1.73402
ENSMUSG00000117713	0.045363	Gm46637	1446	1.73594
ENSMUSG00000026740	0.0454193	Dnajc1	1447	1.73689
ENSMUSG00000036641	0.0454356	Ccdc148	1448	1.73631
ENSMUSG00000081137	0.0454564	BC022960	1449	1.73591
ENSMUSG00000039106	0.0454782	Htr5a	1450	1.73554
ENSMUSG00000028228	0.0454861	Cpne3	1451	1.73465
ENSMUSG00000030942	0.0455351	Thumpd1	1452	1.73532
ENSMUSG00000026939	0.0456196	Tmem141	1453	1.73734
ENSMUSG00000020380	0.0456243	Rad50	1454	1.73633
ENSMUSG00000034813	0.0456296	Grip1	1455	1.73534
ENSMUSG00000082193	0.0456375	Rpl5-ps1	1456	1.73444
ENSMUSG00000022184	0.0456545	Fbxo4	1457	1.7339
ENSMUSG00000031633	0.0456591	Slc25a4	1458	1.73288
ENSMUSG00000070708	0.0456609	Gtsf1l	1459	1.73176
ENSMUSG00000104904	0.0456653	9330198I05Rik	1460	1.73075
ENSMUSG00000110027	0.0457222	C030029H02Rik	1461	1.73172
ENSMUSG00000081629	0.0457829	Eif3s6-ps1	1462	1.73283
ENSMUSG00000018566	0.0458383	Slc2a4	1463	1.73374
ENSMUSG00000082896	0.0458437	Gm5844	1464	1.73276
ENSMUSG00000006494	0.0458491	Pdk1	1465	1.73178
ENSMUSG00000032481	0.0459221	Smarcc1	1466	1.73336
ENSMUSG00000007617	0.0459315	Homer1	1467	1.73253
ENSMUSG00000031425	0.0459468	Plp1	1468	1.73193
ENSMUSG00000030400	0.045969	Ercc2	1469	1.73158
ENSMUSG00000025352	0.0459804	Gdf11	1470	1.73083
ENSMUSG00000058809	0.0460018	Hspd1-ps3	1471	1.73046
ENSMUSG00000015247	0.0460021	Nipsnap3b	1472	1.7293
ENSMUSG00000072460	0.0460368	Atp5l-ps1	1473	1.72943
ENSMUSG00000062257	0.0460481	Opcml	1474	1.72868
ENSMUSG00000083992	0.0463138	Gm11478	1475	1.73747
ENSMUSG00000026289	0.0463542	Atg16l1	1476	1.73781
ENSMUSG00000102117	0.0464036	Rpsa-ps1	1477	1.73848
ENSMUSG00000113570	0.0464762	Gm5953	1478	1.74003
ENSMUSG00000035776	0.0464779	Cd99l2	1479	1.73891
ENSMUSG00000059534	0.0464803	Uqcr10	1480	1.73783
ENSMUSG00000033350	0.0464903	Chst2	1481	1.73703
ENSMUSG00000024349	0.0465289	Sting1	1482	1.7373
ENSMUSG00000101330	0.0465415	Gm10193	1483	1.7366
ENSMUSG00000111515	0.0465746	Gm5055	1484	1.73666
ENSMUSG00000040124	0.0466347	Gorab	1485	1.73773
ENSMUSG00000000581	0.0466763	C1d	1486	1.73811
ENSMUSG00000033808	0.0466771	Tmem87a	1487	1.73697
ENSMUSG00000037593	0.0466876	Rskr	1488	1.73619
ENSMUSG00000022855	0.0467838	Senp2	1489	1.7386
ENSMUSG00000027006	0.0468185	Dnajc10	1490	1.73873
ENSMUSG00000101978	0.046821	1700063O14Rik	1491	1.73765
ENSMUSG00000111785	0.0468344	Gm39464	1492	1.73699
ENSMUSG00000022209	0.0469041	Dhrs2	1493	1.73841
ENSMUSG00000042797	0.0469084	Aqp11	1494	1.7374
ENSMUSG00000084607	0.0469195	Gm22208	1495	1.73665
ENSMUSG00000064023	0.0469207	Klk8	1496	1.73553
ENSMUSG00000097884	0.0469442	Gm26543	1497	1.73524
ENSMUSG00000078941	0.0471091	Ak6	1498	1.74018
ENSMUSG00000041765	0.0472904	Ubac2	1499	1.74571
ENSMUSG00000117113	0.0473158	Gm49883	1500	1.74548
ENSMUSG00000080775	0.0473417	Gm6368	1501	1.74527
ENSMUSG00000069899	0.0473726	Gm12166	1502	1.74525
ENSMUSG00000022351	0.0473982	Sqle	1503	1.74503
ENSMUSG00000054387	0.0474046	Mdm4	1504	1.7441
ENSMUSG00000025551	0.0474844	Fgf14	1505	1.74588
ENSMUSG00000053768	0.0475955	Chchd3	1506	1.7488
ENSMUSG00000078154	0.0476628	Gm12184	1507	1.75011
ENSMUSG00000116757	0.0476718	Gm4786	1508	1.74928
ENSMUSG00000016087	0.0476886	Fli1	1509	1.74874
ENSMUSG00000102215	0.0477267	Gm2464	1510	1.74898
ENSMUSG00000032612	0.0477862	Usp4	1511	1.75
ENSMUSG00000028085	0.0477883	Gatb	1512	1.74892
ENSMUSG00000021130	0.0477919	Galnt16	1513	1.7479
ENSMUSG00000074507	0.047805	Gm14340	1514	1.74722
ENSMUSG00000112969	0.0478161	Gm48496	1515	1.74647
ENSMUSG00000071113	0.0478341	Mboat4	1516	1.74598
ENSMUSG00000047187	0.047855	Rab2a	1517	1.74559
ENSMUSG00000055069	0.0478896	Rab39	1518	1.7457
ENSMUSG00000019852	0.0478957	Arfgef3	1519	1.74477
ENSMUSG00000039194	0.0478964	Rlbp1	1520	1.74365
ENSMUSG00000094282	0.047926	Cfap73	1521	1.74358
ENSMUSG00000079610	0.0479427	Ankrd39	1522	1.74304
ENSMUSG00000028982	0.0479477	Slc25a33	1523	1.74208
ENSMUSG00000020323	0.047968	Prss57	1524	1.74167
ENSMUSG00000022066	0.0479837	Entpd4b	1525	1.7411
ENSMUSG00000039840	0.0480204	Epg5	1526	1.74129
ENSMUSG00000039067	0.0480367	Psmd7	1527	1.74074
ENSMUSG00000074575	0.0481095	Kcng1	1528	1.74224
ENSMUSG00000047045	0.0481099	Tmem164	1529	1.74111
ENSMUSG00000052336	0.0481212	Cx3cr1	1530	1.74038
ENSMUSG00000027361	0.0481218	Gabpb1	1531	1.73927
ENSMUSG00000044819	0.0481715	Oxgr1	1532	1.73993
ENSMUSG00000090236	0.0482746	Car15	1533	1.74251
ENSMUSG00000072653	0.0483013	Zfp783	1534	1.74234
ENSMUSG00000044573	0.0483162	Acp1	1535	1.74174
ENSMUSG00000021721	0.0483266	Htr1a	1536	1.74098
ENSMUSG00000035953	0.04833	Pip4p1	1537	1.73997
ENSMUSG00000058443	0.0484231	Rpl10-ps3	1538	1.74219
ENSMUSG00000039361	0.0484288	Picalm	1539	1.74126
ENSMUSG00000113625	0.0484651	Gm3379	1540	1.74144
ENSMUSG00000060128	0.048486	Gm2710	1541	1.74106
ENSMUSG00000050936	0.0484869	Gm42743	1542	1.73996
ENSMUSG00000026188	0.0485064	Tmem169	1543	1.73953
ENSMUSG00000067288	0.0485258	Rps28	1544	1.7391
ENSMUSG00000042734	0.0485561	Ttc9	1545	1.73906
ENSMUSG00000068039	0.048705	Tcp1	1546	1.74327
ENSMUSG00000026439	0.0487612	Rbbp5	1547	1.74415
ENSMUSG00000085025	0.0488232	Gm13715	1548	1.74524
ENSMUSG00000001510	0.0488402	Dlx3	1549	1.74472
ENSMUSG00000025986	0.0489012	Slc39a10	1550	1.74577
ENSMUSG00000021186	0.0490411	Fbln5	1551	1.74964
ENSMUSG00000039154	0.0490795	Shd	1552	1.74988
ENSMUSG00000019849	0.0491926	Prep	1553	1.75278
ENSMUSG00000079477	0.0491972	Rab7	1554	1.75182
ENSMUSG00000028865	0.0491983	Cd164l2	1555	1.75073
ENSMUSG00000029828	0.0492713	4921507P07Rik	1556	1.7522
ENSMUSG00000089785	0.0493318	Slc25a5-ps	1557	1.75323
ENSMUSG00000078636	0.049403	Gm7336	1558	1.75463
ENSMUSG00000087679	0.0494326	Tmem250-ps	1559	1.75456
ENSMUSG00000023067	0.0495214	Cdkn1a	1560	1.75658
ENSMUSG00000110296	0.0495218	Gm45533	1561	1.75547
ENSMUSG00000079534	0.0495516	Pwwp4c	1562	1.7554
ENSMUSG00000007950	0.0495558	Abhd8	1563	1.75443
ENSMUSG00000063015	0.0495655	Ccni	1564	1.75365
ENSMUSG00000038623	0.0495765	Tm6sf1	1565	1.75292
ENSMUSG00000031872	0.0495775	Bean1	1566	1.75183
ENSMUSG00000109870	0.0495781	Gm35850	1567	1.75074
ENSMUSG00000018669	0.0495829	Cdk5rap3	1568	1.74979
ENSMUSG00000056917	0.0496002	Sipa1	1569	1.74928
ENSMUSG00000021701	0.0496502	Plk2	1570	1.74993
ENSMUSG00000059775	0.0496772	Rps26-ps1	1571	1.74977
ENSMUSG00000056870	0.0496859	Gulp1	1572	1.74896
ENSMUSG00000020088	0.0497182	Sar1a	1573	1.74899
ENSMUSG00000036777	0.049728	Anln	1574	1.74822
ENSMUSG00000037060	0.0497381	Cavin3	1575	1.74747
ENSMUSG00000058979	0.0497452	Hdhd5	1576	1.7466
ENSMUSG00000030527	0.0497774	Crtc3	1577	1.74663
ENSMUSG00000097977	0.0498099	Gm5652	1578	1.74666
ENSMUSG00000020459	0.0498255	Mtif2	1579	1.7461
ENSMUSG00000107724	0.0498878	Gm16042	1580	1.74718
ENSMUSG00000110129	0.049946	Gm45453	1581	1.74811
ENSMUSG00000025007	0.0499692	Aldh18a1	1582	1.74782
ENSMUSG00000038119	0.0499828	Cdon	1583	1.74719
ENSMUSG00000030359	0.050001	Pzp	1584	1.74672
ENSMUSG00000105517	0.0500125	Gm42436	1585	1.74602
ENSMUSG00000015659	0.0500195	Serac1	1586	1.74516
ENSMUSG00000092923	0.0500264	NA	1587	1.7443
ENSMUSG00000003528	0.0500488	Slc25a1	1588	1.74399
ENSMUSG00000053964	0.0501513	Lgals4	1589	1.74646
ENSMUSG00000097547	0.0501554	B230110C06Rik	1590	1.7455
ENSMUSG00000112422	0.0501591	Gm31938	1591	1.74453
ENSMUSG00000071550	0.050199	Cfap44	1592	1.74483
ENSMUSG00000006056	0.0502206	Calcoco2	1593	1.74448
ENSMUSG00000040302	0.0502231	Rbm48	1594	1.74347
ENSMUSG00000074489	0.0502873	Bglap3	1595	1.74461
ENSMUSG00000061894	0.0503269	Zscan20	1596	1.74489
ENSMUSG00000022012	0.0503753	Enox1	1597	1.74547
ENSMUSG00000111800	0.0504068	Gm31557	1598	1.74547
ENSMUSG00000082329	0.0504104	Gm14287	1599	1.7445
ENSMUSG00000021911	0.0504148	Parg	1600	1.74356
ENSMUSG00000102824	0.0504312	Pdcd5-ps	1601	1.74304
ENSMUSG00000018604	0.0504357	Tbx3	1602	1.74211
ENSMUSG00000074037	0.0505513	Mc1r	1603	1.74501
ENSMUSG00000083780	0.0505513	Gm12728	1604	1.74393
ENSMUSG00000118257	0.0505667	9630014M24Rik	1605	1.74337
ENSMUSG00000048920	0.0506136	Fkrp	1606	1.7439
ENSMUSG00000063870	0.0506567	Chd4	1607	1.7443
ENSMUSG00000025437	0.0506577	Usp33	1608	1.74325
ENSMUSG00000096929	0.0507629	A330023F24Rik	1609	1.74578
ENSMUSG00000085782	0.0507986	Gm15624	1610	1.74593
ENSMUSG00000033282	0.0508734	Rpgrip1l	1611	1.74741
ENSMUSG00000017188	0.0509157	Coa3	1612	1.74778
ENSMUSG00000065954	0.050956	Tacc1	1613	1.74808
ENSMUSG00000028793	0.0510613	Rnf19b	1614	1.7506
ENSMUSG00000078498	0.0510788	Zfp988	1615	1.75012
ENSMUSG00000075271	0.0510857	Ttc30a1	1616	1.74927
ENSMUSG00000078157	0.0511009	Fem1al	1617	1.74871
ENSMUSG00000002395	0.0512819	Use1	1618	1.75382
ENSMUSG00000027131	0.0513323	Emc4	1619	1.75446
ENSMUSG00000055692	0.0513548	Tmem191c	1620	1.75415
ENSMUSG00000025353	0.0514063	Ormdl2	1621	1.75482
ENSMUSG00000021636	0.0514101	Marveld2	1622	1.75387
ENSMUSG00000025400	0.0514341	Tac2	1623	1.75361
ENSMUSG00000022501	0.0514587	Prm1	1624	1.75337
ENSMUSG00000050332	0.0515283	Amer1	1625	1.75466
ENSMUSG00000037239	0.0515711	Spred3	1626	1.75503
ENSMUSG00000061360	0.0516044	Phf5a	1627	1.75509
ENSMUSG00000098087	0.0516733	Gm17750	1628	1.75635
ENSMUSG00000110887	0.0516737	Cbx3-ps8	1629	1.75529
ENSMUSG00000108034	0.0517717	4930557K07Rik	1630	1.75754
ENSMUSG00000079604	0.0517812	Gm13219	1631	1.75678
ENSMUSG00000039253	0.0518812	Fn3krp	1632	1.7591
ENSMUSG00000081274	0.0519112	Gm15727	1633	1.75904
ENSMUSG00000040415	0.0519197	Dtx3	1634	1.75825
ENSMUSG00000117322	0.0519232	6330415G19Rik	1635	1.75729
ENSMUSG00000084957	0.0520039	Bbip1	1636	1.75894
ENSMUSG00000090228	0.0520082	Gm16289	1637	1.75802
ENSMUSG00000033793	0.0520185	Atp6v1h	1638	1.75729
ENSMUSG00000022544	0.0520234	Eef2kmt	1639	1.75638
ENSMUSG00000072809	0.0520815	9330160F10Rik	1640	1.75727
ENSMUSG00000019647	0.0520953	Sema6a	1641	1.75667
ENSMUSG00000062861	0.0521214	Zfp28	1642	1.75648
ENSMUSG00000020986	0.0521614	Sec23a	1643	1.75676
ENSMUSG00000001119	0.0521719	Col6a1	1644	1.75604
ENSMUSG00000092178	0.0521839	Gm45351	1645	1.75538
ENSMUSG00000109123	0.052195	Gm39059	1646	1.75469
ENSMUSG00000028975	0.0522072	Pex14	1647	1.75403
ENSMUSG00000005225	0.0522375	Plekha8	1648	1.75398
ENSMUSG00000109511	0.0522382	Nup62	1649	1.75294
ENSMUSG00000061353	0.0522394	Cxcl12	1650	1.75192
ENSMUSG00000043716	0.0522565	Rpl7	1651	1.75143
ENSMUSG00000001424	0.0522767	Snd1	1652	1.75105
ENSMUSG00000034708	0.0523347	Grn	1653	1.75193
ENSMUSG00000034738	0.05237	Nostrin	1654	1.75205
ENSMUSG00000084149	0.0523824	Gm12944	1655	1.75141
ENSMUSG00000072731	0.0523849	Gm16525	1656	1.75043
ENSMUSG00000087466	0.0524406	A330041J22Rik	1657	1.75124
ENSMUSG00000020514	0.0524429	Mrpl22	1658	1.75026
ENSMUSG00000032834	0.0524612	Pwp2	1659	1.74981
ENSMUSG00000015750	0.0524669	Aph1a	1660	1.74895
ENSMUSG00000032514	0.0524983	Ttc21a	1661	1.74894
ENSMUSG00000107318	0.0525665	Gm30003	1662	1.75016
ENSMUSG00000114633	0.0525773	Gm46416	1663	1.74947
ENSMUSG00000101502	0.0525776	Rpl7a-ps10	1664	1.74843
ENSMUSG00000025875	0.052641	Tspan17	1665	1.74948
ENSMUSG00000004610	0.0526497	Etfb	1666	1.74872
ENSMUSG00000025240	0.0526615	Sacm1l	1667	1.74806
ENSMUSG00000020182	0.0526945	Ddc	1668	1.74811
ENSMUSG00000025436	0.0527486	Atp23	1669	1.74886
ENSMUSG00000044997	0.052749	E130304I02Rik	1670	1.74782
ENSMUSG00000024885	0.0527662	Aldh3b1	1671	1.74735
ENSMUSG00000099964	0.0528078	Gm29514	1672	1.74768
ENSMUSG00000051727	0.0528946	Kctd14	1673	1.74951
ENSMUSG00000085408	0.0528985	C530005A16Rik	1674	1.74859
ENSMUSG00000018648	0.052923	Dusp14	1675	1.74836
ENSMUSG00000026914	0.0529365	Psmd14	1676	1.74776
ENSMUSG00000097537	0.0529762	2610020C07Rik	1677	1.74803
ENSMUSG00000093956	0.0529797	NA	1678	1.7471
ENSMUSG00000031325	0.0530209	4930519F16Rik	1679	1.74742
ENSMUSG00000054083	0.053041	Capn12	1680	1.74704
ENSMUSG00000047388	0.0531339	Atmin	1681	1.74906
ENSMUSG00000023439	0.0531614	Gnb3	1682	1.74892
ENSMUSG00000114157	0.0531714	Gm47870	1683	1.74821
ENSMUSG00000025781	0.0532301	Atp5c1	1684	1.7491
ENSMUSG00000070390	0.0532796	Nlrp1b	1685	1.74969
ENSMUSG00000029598	0.0532917	Plbd2	1686	1.74905
ENSMUSG00000112237	0.0533178	D630033A02Rik	1687	1.74887
ENSMUSG00000030533	0.0533313	Unc45a	1688	1.74828
ENSMUSG00000038213	0.0533638	Tapbpl	1689	1.74831
ENSMUSG00000002257	0.053372	Def6	1690	1.74754
ENSMUSG00000059816	0.053386	Shisal2a	1691	1.74696
ENSMUSG00000029699	0.0534139	Ssc4d	1692	1.74684
ENSMUSG00000034574	0.053431	Daam1	1693	1.74637
ENSMUSG00000057098	0.0535118	Ebf1	1694	1.74798
ENSMUSG00000010086	0.0535354	Rnf112	1695	1.74772
ENSMUSG00000083879	0.0536576	Gm14038	1696	1.75067
ENSMUSG00000109228	0.0536838	Fam81b	1697	1.7505
ENSMUSG00000053297	0.0536849	AI854703	1698	1.7495
ENSMUSG00000031924	0.053722	Cyb5b	1699	1.74968
ENSMUSG00000081189	0.0538309	Hspd1-ps4	1700	1.75219
ENSMUSG00000107495	0.0538802	Gm44215	1701	1.75277
ENSMUSG00000047379	0.0538995	B4gat1	1702	1.75237
ENSMUSG00000044465	0.0539095	Fhip1b	1703	1.75166
ENSMUSG00000117171	0.053954	C230013L11Rik	1704	1.75208
ENSMUSG00000069094	0.0539661	Pde7a	1705	1.75145
ENSMUSG00000023088	0.0539768	Abcc1	1706	1.75077
ENSMUSG00000103081	0.053977	Pcdhgb8	1707	1.74975
ENSMUSG00000114746	0.0539972	4933436N17Rik	1708	1.74938
ENSMUSG00000118057	0.0539976	B020010K11Rik	1709	1.74837
ENSMUSG00000103115	0.0540011	Gm37584	1710	1.74746
ENSMUSG00000041736	0.054014	Tspo	1711	1.74685
ENSMUSG00000076609	0.0540789	Igkc	1712	1.74793
ENSMUSG00000021692	0.0540845	Dimt1	1713	1.74709
ENSMUSG00000003184	0.0541021	Irf3	1714	1.74664
ENSMUSG00000029405	0.0542237	G3bp2	1715	1.74954
ENSMUSG00000035239	0.0542379	Neu3	1716	1.74898
ENSMUSG00000052151	0.0542421	Plpp2	1717	1.7481
ENSMUSG00000063888	0.0542648	Rpl7l1	1718	1.74781
ENSMUSG00000113959	0.0542777	Gm46339	1719	1.74721
ENSMUSG00000059252	0.0542944	Tpt1-ps5	1720	1.74673
ENSMUSG00000100235	0.0543192	Gm28557	1721	1.74651
ENSMUSG00000031578	0.054356	Mak16	1722	1.74668
ENSMUSG00000022983	0.0543673	Scaf4	1723	1.74603
ENSMUSG00000086582	0.0544249	Gm16272	1724	1.74687
ENSMUSG00000083679	0.0544523	Gm12892	1725	1.74673
ENSMUSG00000097754	0.0544931	Ptgs2os2	1726	1.74703
ENSMUSG00000045871	0.0545007	Slitrk6	1727	1.74626
ENSMUSG00000027208	0.0545221	Fgf7	1728	1.74594
ENSMUSG00000085058	0.0545238	8030453O22Rik	1729	1.74498
ENSMUSG00000028792	0.0545294	Ak2	1730	1.74415
ENSMUSG00000028850	0.0545452	Gpatch3	1731	1.74365
ENSMUSG00000116114	0.0545456	Gm35853	1732	1.74266
ENSMUSG00000113964	0.0545661	Gm48667	1733	1.7423
ENSMUSG00000030374	0.0546023	Strn4	1734	1.74245
ENSMUSG00000021055	0.054622	Esr2	1735	1.74208
ENSMUSG00000030340	0.0546262	Scnn1a	1736	1.74121
ENSMUSG00000092074	0.0546345	Dynlt1a	1737	1.74047
ENSMUSG00000107383	0.0546856	Gm4366	1738	1.7411
ENSMUSG00000036768	0.0547132	Kif15	1739	1.74097
ENSMUSG00000020876	0.0547356	Snx11	1740	1.74069
ENSMUSG00000030795	0.054768	Fus	1741	1.74072
ENSMUSG00000036304	0.0547864	Zdhhc23	1742	1.7403
ENSMUSG00000034152	0.0548159	Exoc3	1743	1.74024
ENSMUSG00000034868	0.0549008	Myl12b	1744	1.74194
ENSMUSG00000039539	0.0550851	Sgcz	1745	1.74678
ENSMUSG00000086892	0.0551752	4933430M04Rik	1746	1.74864
ENSMUSG00000040138	0.0551865	Ndp	1747	1.74799
ENSMUSG00000052221	0.055197	Ppp1r36	1748	1.74733
ENSMUSG00000022035	0.0552845	Ccdc25	1749	1.74909
ENSMUSG00000022377	0.0553149	Asap1	1750	1.74906
ENSMUSG00000091786	0.0553675	Gm8425	1751	1.74972
ENSMUSG00000087174	0.0554158	5530601H04Rik	1752	1.75025
ENSMUSG00000027810	0.0554531	Eif2a	1753	1.75043
ENSMUSG00000022221	0.0554702	Ripk3	1754	1.74997
ENSMUSG00000093483	0.0554889	AA465934	1755	1.74956
ENSMUSG00000035486	0.0555921	Plk5	1756	1.75182
ENSMUSG00000025533	0.0556064	Asl	1757	1.75127
ENSMUSG00000026805	0.055703	Barhl1	1758	1.75331
ENSMUSG00000029486	0.0557323	Mrpl1	1759	1.75324
ENSMUSG00000066406	0.0557408	Akap13	1760	1.75251
ENSMUSG00000024158	0.0557536	Hagh	1761	1.75192
ENSMUSG00000105366	0.0557722	Gm43719	1762	1.75151
ENSMUSG00000017376	0.0557902	Nlk	1763	1.75108
ENSMUSG00000114552	0.0558346	Gm48570	1764	1.75148
ENSMUSG00000040713	0.0558684	Creg1	1765	1.75155
ENSMUSG00000109783	0.0558779	Gm45338	1766	1.75085
ENSMUSG00000114863	0.0558792	Gm48824	1767	1.7499
ENSMUSG00000020950	0.0558805	Foxg1	1768	1.74895
ENSMUSG00000035473	0.0558839	Galm	1769	1.74807
ENSMUSG00000042581	0.0558931	Thsd7b	1770	1.74737
ENSMUSG00000106421	0.0559085	Gm9645	1771	1.74686
ENSMUSG00000014959	0.0559364	Gorasp2	1772	1.74675
ENSMUSG00000018736	0.05595	Ndel1	1773	1.74619
ENSMUSG00000035863	0.0559578	Palm	1774	1.74545
ENSMUSG00000026727	0.0559616	Rsu1	1775	1.74458
ENSMUSG00000060703	0.0559868	Cd302	1776	1.74439
ENSMUSG00000073730	0.0560251	Ppp1r14bl	1777	1.7446
ENSMUSG00000033831	0.0560853	Fgb	1778	1.74549
ENSMUSG00000115261	0.0562528	Gm35769	1779	1.74972
ENSMUSG00000037788	0.0562818	Vopp1	1780	1.74964
ENSMUSG00000106093	0.0563	Gm42722	1781	1.74922
ENSMUSG00000029727	0.056316	Cyp3a13	1782	1.74874
ENSMUSG00000035559	0.0563217	Mpv17l2	1783	1.74793
ENSMUSG00000085539	0.0563306	Gm15561	1784	1.74723
ENSMUSG00000087260	0.0563823	Lamtor5	1785	1.74785
ENSMUSG00000028771	0.0563847	Ptpn12	1786	1.74695
ENSMUSG00000019899	0.0564741	Lama2	1787	1.74874
ENSMUSG00000028255	0.0565011	Clca1	1788	1.74859
ENSMUSG00000000037	0.0565189	Scml2	1789	1.74817
ENSMUSG00000086631	0.0566041	Gm12784	1790	1.74983
ENSMUSG00000045337	0.0566412	Defb11	1791	1.74999
ENSMUSG00000003166	0.0566883	Dgcr2	1792	1.75047
ENSMUSG00000059713	0.0567008	Rcan3	1793	1.74988
ENSMUSG00000018595	0.0567222	Glra4	1794	1.74957
ENSMUSG00000032264	0.05678	Zw10	1795	1.75037
ENSMUSG00000059273	0.0568171	Zc3h4	1796	1.75054
ENSMUSG00000076439	0.056981	Mog	1797	1.75462
ENSMUSG00000016552	0.0569905	Foxred2	1798	1.75393
ENSMUSG00000046020	0.0570939	Pofut1	1799	1.75614
ENSMUSG00000074576	0.0571422	Mocs3	1800	1.75665
ENSMUSG00000040276	0.0571426	Pacsin1	1801	1.75568
ENSMUSG00000092085	0.0571772	Gm17224	1802	1.75577
ENSMUSG00000073699	0.0572195	Gm833	1803	1.7561
ENSMUSG00000033857	0.0572323	Engase	1804	1.75552
ENSMUSG00000083019	0.0572783	Gm6222	1805	1.75595
ENSMUSG00000027715	0.0573248	Ccna2	1806	1.75641
ENSMUSG00000032387	0.0573537	Rbpms2	1807	1.75632
ENSMUSG00000085710	0.057474	Gm12676	1808	1.75903
ENSMUSG00000048402	0.0574755	Gli2	1809	1.7581
ENSMUSG00000041912	0.0574829	Tdrkh	1810	1.75736
ENSMUSG00000032470	0.0575456	Mras	1811	1.7583
ENSMUSG00000031893	0.057653	Tsnaxip1	1812	1.76061
ENSMUSG00000080994	0.0576892	Gm13464	1813	1.76075
ENSMUSG00000062691	0.0577315	Cebpzos	1814	1.76106
ENSMUSG00000104453	0.0577371	Gm37829	1815	1.76027
ENSMUSG00000074030	0.0577477	Exoc8	1816	1.75962
ENSMUSG00000104348	0.0577551	Gm37691	1817	1.75888
ENSMUSG00000022385	0.0578	Gtse1	1818	1.75928
ENSMUSG00000074771	0.0578483	Ankef1	1819	1.75978
ENSMUSG00000048285	0.0578897	Frmd6	1820	1.76007
ENSMUSG00000087589	0.0579022	D430040D24Rik	1821	1.75948
ENSMUSG00000086229	0.0579218	Gm4887	1822	1.75911
ENSMUSG00000031398	0.0580245	Plxna3	1823	1.76127
ENSMUSG00000038876	0.0580262	Rnf146	1824	1.76035
ENSMUSG00000021578	0.058033	Ccdc127	1825	1.75959
ENSMUSG00000037847	0.0581142	Nmrk1	1826	1.76109
ENSMUSG00000023912	0.0581727	Slc25a27	1827	1.7619
ENSMUSG00000030543	0.0582334	Mesp2	1828	1.76277
ENSMUSG00000028670	0.0582503	Lypla2	1829	1.76232
ENSMUSG00000024900	0.0582523	Cpt1a	1830	1.76142
ENSMUSG00000078908	0.0582643	Mon1b	1831	1.76082
ENSMUSG00000071176	0.0582686	Arhgef10	1832	1.75999
ENSMUSG00000110747	0.0583006	Gm35657	1833	1.75999
ENSMUSG00000049946	0.0583166	BC030500	1834	1.75951
ENSMUSG00000052144	0.0583391	Ppp4r2	1835	1.75923
ENSMUSG00000042371	0.0584513	Slc5a10	1836	1.76166
ENSMUSG00000013846	0.0584897	St3gal1	1837	1.76185
ENSMUSG00000035212	0.0584919	Leprot	1838	1.76096
ENSMUSG00000042540	0.0585224	Acot5	1839	1.76092
ENSMUSG00000034160	0.0585249	Ogt	1840	1.76004
ENSMUSG00000025521	0.0585304	Tmem192	1841	1.75925
ENSMUSG00000084817	0.0586512	Gm5526	1842	1.76193
ENSMUSG00000090258	0.0587649	Churc1	1843	1.76438
ENSMUSG00000075327	0.0587952	Zbtb2	1844	1.76433
ENSMUSG00000021743	0.0588288	Fezf2	1845	1.76439
ENSMUSG00000082052	0.0588846	Ywhaq-ps2	1846	1.7651
ENSMUSG00000030849	0.0588881	Fgfr2	1847	1.76425
ENSMUSG00000040441	0.0588882	Slc26a10	1848	1.7633
ENSMUSG00000118291	0.0590079	Csf1r-ps	1849	1.76593
ENSMUSG00000030237	0.059077	Slco1a4	1850	1.76704
ENSMUSG00000023066	0.0591775	Rttn	1851	1.76909
ENSMUSG00000032413	0.0592524	Rasa2	1852	1.77037
ENSMUSG00000045322	0.0592565	Tlr9	1853	1.76954
ENSMUSG00000084744	0.0592928	NA	1854	1.76967
ENSMUSG00000032649	0.0592929	Colgalt2	1855	1.76872
ENSMUSG00000045886	0.0593146	Pam16l	1856	1.76841
ENSMUSG00000115738	0.0594442	Gm7543	1857	1.77132
ENSMUSG00000109013	0.0594494	Gm44723	1858	1.77052
ENSMUSG00000096810	0.0594766	Gm10481	1859	1.77038
ENSMUSG00000039191	0.059488	Rbpj	1860	1.76977
ENSMUSG00000053646	0.0595305	Plxnb1	1861	1.77008
ENSMUSG00000109536	0.0595341	9330162G02Rik	1862	1.76924
ENSMUSG00000067547	0.0595719	Gm7666	1863	1.76941
ENSMUSG00000056895	0.059607	H2bu2	1864	1.7695
ENSMUSG00000104918	0.0596315	Gm42944	1865	1.76928
ENSMUSG00000016942	0.0596689	Tmprss6	1866	1.76944
ENSMUSG00000029602	0.0596905	Rasal1	1867	1.76913
ENSMUSG00000069874	0.0597188	Irgm2	1868	1.76903
ENSMUSG00000038491	0.0597751	Cdk19os	1869	1.76975
ENSMUSG00000038515	0.0597761	Grtp1	1870	1.76883
ENSMUSG00000058046	0.0597826	4933430I17Rik	1871	1.76808
ENSMUSG00000042500	0.0597845	Ago4	1872	1.76719
ENSMUSG00000041650	0.0598017	Pcca	1873	1.76675
ENSMUSG00000031734	0.0598041	Irx3	1874	1.76588
ENSMUSG00000029924	0.0599503	Slc37a3	1875	1.76925
ENSMUSG00000020777	0.0600088	Acox1	1876	1.77003
ENSMUSG00000020642	0.0600451	Rnf144a	1877	1.77016
ENSMUSG00000026158	0.0600682	Ogfrl1	1878	1.7699
ENSMUSG00000027797	0.0600991	Dclk1	1879	1.76987
ENSMUSG00000085589	0.0601204	A430078I02Rik	1880	1.76955
ENSMUSG00000038416	0.0602572	Cdc16	1881	1.77264
ENSMUSG00000113121	0.0602678	Gm35161	1882	1.77201
ENSMUSG00000028820	0.0603688	Sfpq	1883	1.77403
ENSMUSG00000024845	0.0603972	Tmem134	1884	1.77393
ENSMUSG00000033819	0.0604124	Ppp1r16a	1885	1.77343
ENSMUSG00000020838	0.0604413	Slc6a4	1886	1.77334
ENSMUSG00000042429	0.0605314	Adora1	1887	1.77504
ENSMUSG00000117048	0.060535	Gm41584	1888	1.77421
ENSMUSG00000028271	0.0605483	Gtf2b	1889	1.77366
ENSMUSG00000022967	0.0605958	Ifnar1	1890	1.77411
ENSMUSG00000024875	0.0606587	Yif1a	1891	1.77501
ENSMUSG00000074698	0.0606598	Csnk2a1	1892	1.77411
ENSMUSG00000110404	0.0606673	Rnf223	1893	1.77339
ENSMUSG00000035964	0.0607072	Tmem59l	1894	1.77362
ENSMUSG00000041079	0.060727	Rwdd2b	1895	1.77326
ENSMUSG00000021413	0.060754	Prpf4b	1896	1.77311
ENSMUSG00000038233	0.0607587	Gask1a	1897	1.77232
ENSMUSG00000039720	0.0607635	Got1l1	1898	1.77152
ENSMUSG00000037579	0.0607664	Kcnh3	1899	1.77067
ENSMUSG00000026603	0.0608344	Smyd2	1900	1.77172
ENSMUSG00000022774	0.0608429	Ncbp2	1901	1.77104
ENSMUSG00000035152	0.0608565	Ap2b1	1902	1.7705
ENSMUSG00000097205	0.0608567	Gm17540	1903	1.76958
ENSMUSG00000053111	0.060862	Fank1	1904	1.7688
ENSMUSG00000037982	0.0608895	Gm9725	1905	1.76867
ENSMUSG00000095463	0.0609236	Entpd4	1906	1.76873
ENSMUSG00000062075	0.0609747	Lmnb2	1907	1.76929
ENSMUSG00000026812	0.0609931	Tsc1	1908	1.7689
ENSMUSG00000075020	0.0610759	Mir670hg	1909	1.77037
ENSMUSG00000018102	0.0611386	H2bc4	1910	1.77126
ENSMUSG00000025916	0.0611511	Ppp1r42	1911	1.77069
ENSMUSG00000033544	0.0611728	Angptl1	1912	1.77039
ENSMUSG00000107785	0.0612268	Gm45083	1913	1.77103
ENSMUSG00000015748	0.0612614	Prpf3	1914	1.77111
ENSMUSG00000028152	0.0613614	Tspan5	1915	1.77307
ENSMUSG00000006457	0.0613972	Actn3	1916	1.77318
ENSMUSG00000028476	0.061402	Reck	1917	1.77239
ENSMUSG00000084088	0.0614187	Gm12941	1918	1.77195
ENSMUSG00000029419	0.0614321	Ajm1	1919	1.77142
ENSMUSG00000026483	0.0614565	Niban1	1920	1.7712
ENSMUSG00000066232	0.061482	Ipo7	1921	1.77101
ENSMUSG00000043999	0.0614855	Gpr75	1922	1.77019
ENSMUSG00000051920	0.0614993	Rspo2	1923	1.76966
ENSMUSG00000086146	0.0615416	Gm15729	1924	1.76996
ENSMUSG00000025782	0.0615782	Taf3	1925	1.77009
ENSMUSG00000114419	0.0616029	5430414B19Rik	1926	1.76988
ENSMUSG00000112099	0.0616231	Gm8960	1927	1.76955
ENSMUSG00000020732	0.0616435	Rab37	1928	1.76921
ENSMUSG00000104253	0.0616499	Gm37174	1929	1.76848
ENSMUSG00000052609	0.0616929	Plekhg3	1930	1.7688
ENSMUSG00000042303	0.0617049	Sgsm3	1931	1.76822
ENSMUSG00000117357	0.0617204		1932	1.76775
ENSMUSG00000030206	0.0617232	Gsg1	1933	1.76692
ENSMUSG00000046314	0.0617316	Stxbp6	1934	1.76625
ENSMUSG00000029074	0.0617842	Ttll10	1935	1.76684
ENSMUSG00000053158	0.0617862	Fes	1936	1.76598
ENSMUSG00000073705	0.0617998	Cenps	1937	1.76546
ENSMUSG00000061911	0.0618002	Myt1l	1938	1.76456
ENSMUSG00000024456	0.0618465	Diaph1	1939	1.76497
ENSMUSG00000112847	0.061882	Gm47573	1940	1.76507
ENSMUSG00000026807	0.061883	Ak8	1941	1.76419
ENSMUSG00000073982	0.061902	Rhog	1942	1.76383
ENSMUSG00000096215	0.0619557	Smim22	1943	1.76445
ENSMUSG00000022603	0.0619745	Mroh4	1944	1.76407
ENSMUSG00000109588	0.0619758	Lnp1	1945	1.7632
ENSMUSG00000084904	0.061996	Gm14827	1946	1.76287
ENSMUSG00000029869	0.0620045	Ephb6	1947	1.76221
ENSMUSG00000060036	0.0620165	Rpl3	1948	1.76164
ENSMUSG00000082900	0.0620678	Gm11557	1949	1.7622
ENSMUSG00000078515	0.0620818	Ddi2	1950	1.76169
ENSMUSG00000047216	0.0620862	Cdh19	1951	1.76091
ENSMUSG00000025371	0.062161	Chmp6	1952	1.76213
ENSMUSG00000118038	0.0621747	Gm9895	1953	1.76162
ENSMUSG00000001380	0.0621876	Hars	1954	1.76108
ENSMUSG00000031972	0.0622069	Acta1	1955	1.76073
ENSMUSG00000020641	0.0622443	Rsad2	1956	1.76088
ENSMUSG00000093619	0.0622526	4930535L15Rik	1957	1.76022
ENSMUSG00000045409	0.0623222	Trim39	1958	1.76129
ENSMUSG00000042662	0.0623575	Dusp15	1959	1.76139
ENSMUSG00000031698	0.0623845	Mylk3	1960	1.76125
ENSMUSG00000034810	0.0623866	Scn7a	1961	1.76041
ENSMUSG00000020614	0.0624404	Fam20a	1962	1.76103
ENSMUSG00000026199	0.0624405	Ankzf1	1963	1.76013
ENSMUSG00000026466	0.0624695	Tor1aip1	1964	1.76006
ENSMUSG00000078970	0.0626162	Dnaaf10	1965	1.76329
ENSMUSG00000038065	0.0626181	Mturn	1966	1.76245
ENSMUSG00000038811	0.0626336	Gngt2	1967	1.76199
ENSMUSG00000021018	0.0626727	Polr2h	1968	1.76219
ENSMUSG00000054901	0.0626807	Arhgef33	1969	1.76152
ENSMUSG00000035933	0.0627373	Cog5	1970	1.76222
ENSMUSG00000030062	0.0627685	Rpn1	1971	1.7622
ENSMUSG00000005505	0.0627919	Kbtbd4	1972	1.76196
ENSMUSG00000032590	0.0628224	Apeh	1973	1.76192
ENSMUSG00000025465	0.0628314	Echs1	1974	1.76128
ENSMUSG00000040265	0.0628896	Dnm3	1975	1.76202
ENSMUSG00000042962	0.0629073	Gm5436	1976	1.76163
ENSMUSG00000018398	0.0629165	Septin8	1977	1.76099
ENSMUSG00000059401	0.0629292	Mamld1	1978	1.76046
ENSMUSG00000118426	0.0629382	Gm2102	1979	1.75982
ENSMUSG00000075704	0.0629582	Txnrd2	1980	1.75949
ENSMUSG00000074595	0.0630058	Wfdc6a	1981	1.75993
ENSMUSG00000022510	0.0630081	Trp63	1982	1.75911
ENSMUSG00000070031	0.0630319	Sp140	1983	1.75889
ENSMUSG00000019998	0.0631435	Stx7	1984	1.76111
ENSMUSG00000026413	0.0631897	Pkp1	1985	1.76151
ENSMUSG00000032458	0.063224	Copb2	1986	1.76158
ENSMUSG00000062461	0.0633027	Rpl27a-ps4	1987	1.76289
ENSMUSG00000038679	0.0633345	Trps1	1988	1.76288
ENSMUSG00000059305	0.0633809	Vpreb1	1989	1.76329
ENSMUSG00000087384	0.0633889	Gm15558	1990	1.76263
ENSMUSG00000021071	0.0633911	Trim9	1991	1.7618
ENSMUSG00000038482	0.0634442	Tfdp1	1992	1.76239
ENSMUSG00000102621	0.0634616	Gm37674	1993	1.76199
ENSMUSG00000100078	0.0634757	Gm6170	1994	1.7615
ENSMUSG00000106627	0.0635016	Gm21680	1995	1.76133
ENSMUSG00000064267	0.0635097	Hvcn1	1996	1.76068
ENSMUSG00000054702	0.0636188	Ap1s3	1997	1.76282
ENSMUSG00000085407	0.0636302	1700095J03Rik	1998	1.76225
ENSMUSG00000041975	0.0636376	Mettl8	1999	1.76157
[truncated: 53,336 more rows]

## Sheet: ANOVA - hemisphere
	hemisphere	mgi_symbol	Rank	padj	aov count p<0.05	aov count padj <0.1
ENSMUSG00000103556	1.16531e-14	Gm38215	1	6.44822e-10	808	16
ENSMUSG00000027514	2.17833e-06	Zbp1	2	0.060269
ENSMUSG00000085513	2.17833e-06	Gm16363	3	0.0401793
ENSMUSG00000091818	2.17833e-06	Rpl19-ps4	4	0.0301345
ENSMUSG00000094278	2.17833e-06	Gm12626	5	0.0241076
ENSMUSG00000094852	2.17833e-06	Gm9034	6	0.0200897
ENSMUSG00000100025	2.17833e-06	Gm8141	7	0.0172197
ENSMUSG00000102574	2.17833e-06	Gm33206	8	0.0150673
ENSMUSG00000114809	2.17833e-06	Atp5c1-ps	9	0.0133931
ENSMUSG00000116845	2.17833e-06	Gm46546	10	0.0120538
ENSMUSG00000064871	2.17833e-06	Snord58b	11	0.010958
ENSMUSG00000070985	3.66001e-06	Acnat1	12	0.0168772
ENSMUSG00000113147	3.66001e-06	Gm47207	13	0.015579
ENSMUSG00000026288	5.62215e-06	Inpp5d	14	0.0222215
ENSMUSG00000090665	1.40229e-05	Gad1-ps	15	0.0517306
ENSMUSG00000113288	1.85834e-05	Gm47982	16	0.0642695
ENSMUSG00000001016	4.91989e-05	Ilf2	17	0.160143
ENSMUSG00000085663	4.99612e-05	Gm15718	18	0.153589
ENSMUSG00000074207	7.86263e-05	Adh1	19	0.228989
ENSMUSG00000105808	0.000119568	Gm42627	20	0.330814
ENSMUSG00000034480	0.000176271	Diaph2	21	0.464474
ENSMUSG00000052675	0.000199446	Zfp112	22	0.501651
ENSMUSG00000052865	0.000266029	Gm13619	23	0.64003
ENSMUSG00000028259	0.000295637	Fhl5	24	0.681629
ENSMUSG00000051081	0.000300013	Gm4847	25	0.664049
ENSMUSG00000043298	0.000317539	Smco3	26	0.67581
ENSMUSG00000082289	0.000340613	Gm15596	27	0.698066
ENSMUSG00000114796	0.000388735	A930028N01Rik	28	0.768238
ENSMUSG00000078308	0.000421687	Gm47854	29	0.804623
ENSMUSG00000002007	0.000467995	Srpk3	30	0.863216
ENSMUSG00000079432	0.00052069	Gm15023	31	0.929431
ENSMUSG00000117509	0.000550831	Gm46606	32	0.952508
ENSMUSG00000117545	0.000633129	Gm30794	33	1.06164
ENSMUSG00000097716	0.000708205	1700026J14Rik	34	1.1526
ENSMUSG00000102550	0.00081508	Gm8276	35	1.28864
ENSMUSG00000043505	0.000818166	Gimap5	36	1.25759
ENSMUSG00000042459	0.000818166	Bpifa2	37	1.2236
ENSMUSG00000083985	0.000818166	Gm12468	38	1.1914
ENSMUSG00000009214	0.000951123	Mymk	39	1.3495
ENSMUSG00000061474	0.000963837	Mrps36	40	1.33335
ENSMUSG00000074981	0.00102421	Dcdc5	41	1.38231
ENSMUSG00000093483	0.00126854	AA465934	42	1.67131
ENSMUSG00000031995	0.00130765	St14	43	1.68277
ENSMUSG00000087193	0.00136942	Gm14820	44	1.7222
ENSMUSG00000097189	0.0014	Gm26594	45	1.72153
ENSMUSG00000101892	0.00141057	9130401M01Rik	46	1.69683
ENSMUSG00000102504	0.00153465	Gm21955	47	1.8068
ENSMUSG00000061462	0.00154416	Obscn	48	1.78013
ENSMUSG00000038600	0.00157659	Atp6v0a4	49	1.78042
ENSMUSG00000091811	0.00158895	Inafm1	50	1.7585
ENSMUSG00000030124	0.00167687	Lag3	51	1.8194
ENSMUSG00000029198	0.0019308	Grpel1	52	2.05463
ENSMUSG00000021620	0.00202151	Acot12	53	2.11057
ENSMUSG00000029012	0.0020233	Orc5	54	2.07333
ENSMUSG00000022102	0.00208618	Dok2	55	2.09889
ENSMUSG00000040828	0.00214796	Catsperd	56	2.12245
ENSMUSG00000037482	0.00216363	Erv3	57	2.10043
ENSMUSG00000098613	0.0021849	Mir6931	58	2.08451
ENSMUSG00000110896	0.00223589	Gm48273	59	2.097
ENSMUSG00000105146	0.00224179	Gm35409	60	2.06749
ENSMUSG00000022514	0.00225342	Il1rap	61	2.04415
ENSMUSG00000005131	0.00240521	4930550C14Rik	62	2.14665
ENSMUSG00000037095	0.00248481	Lrg1	63	2.18249
ENSMUSG00000036570	0.00249192	Fxyd1	64	2.15453
ENSMUSG00000105613	0.00260249	Gm43684	65	2.21552
ENSMUSG00000029074	0.00267381	Ttll10	66	2.24174
ENSMUSG00000047977	0.00272322	Synb	67	2.24909
ENSMUSG00000101698	0.00278258	Gm29562	68	2.26432
ENSMUSG00000093682	0.00285554	Gm20681	69	2.29002
ENSMUSG00000028541	0.00306131	B4galt2	70	2.41997
ENSMUSG00000115569	0.00321909	Gm49169	71	2.50885
ENSMUSG00000070999	0.00324083	Ccin	72	2.49071
ENSMUSG00000057899	0.00328067	Adgrf2	73	2.48679
ENSMUSG00000008604	0.00342245	Ubqln4	74	2.5592
ENSMUSG00000036432	0.00342899	Siah2	75	2.52991
ENSMUSG00000103200	0.00357888	Gm37328	76	2.60575
ENSMUSG00000024286	0.00364744	Ccny	77	2.62118
ENSMUSG00000033278	0.00369352	Ptprm	78	2.62027
ENSMUSG00000100475	0.00371701	Gm29543	79	2.60355
ENSMUSG00000117655	0.00371948	6720468P15Rik	80	2.57272
ENSMUSG00000024668	0.00378998	Sdhaf2	81	2.58912
ENSMUSG00000048439	0.00383378	Nupl2	82	2.5871
ENSMUSG00000019808	0.00390015	Adat2	83	2.60018
ENSMUSG00000029126	0.00392279	Nsg1	84	2.58414
ENSMUSG00000026819	0.00397676	Slc25a25	85	2.58887
ENSMUSG00000108179	0.00401824	Gm44274	86	2.58546
ENSMUSG00000023008	0.00403619	Fmnl3	87	2.56716
ENSMUSG00000103630	0.00407485	Gm37242	88	2.56229
ENSMUSG00000081274	0.00412008	Gm15727	89	2.56162
ENSMUSG00000044950	0.00419735	Pwwp2a	90	2.58067
ENSMUSG00000051503	0.00425113	Gm6583	91	2.58501
ENSMUSG00000086631	0.00431954	Gm12784	92	2.59806
ENSMUSG00000063415	0.00438629	Cyp26b1	93	2.60984
ENSMUSG00000086000	0.00444438	Gm12493	94	2.61627
ENSMUSG00000114422	0.00451156	Gm30411	95	2.62787
ENSMUSG00000025229	0.00457437	Pitx3	96	2.63669
ENSMUSG00000106022	0.00459065	Gm42929	97	2.6188
ENSMUSG00000110657	0.0047117	Gm7684	98	2.66043
ENSMUSG00000114588	0.00478929	Gm6411	99	2.67692
ENSMUSG00000027203	0.00483387	Dut	100	2.67482
ENSMUSG00000051855	0.00486256	Mest	101	2.66405
ENSMUSG00000024187	0.00486505	Fam234a	102	2.63929
ENSMUSG00000037469	0.00492117	Acp7	103	2.64381
ENSMUSG00000097858	0.00493667	9530052C20Rik	104	2.62664
ENSMUSG00000024734	0.00498797	Zp1	105	2.62866
ENSMUSG00000055862	0.00499172	Izumo4	106	2.60582
ENSMUSG00000091876	0.00504249	Gm3851	107	2.60772
ENSMUSG00000005936	0.00521065	Kctd20	108	2.66973
ENSMUSG00000025723	0.00532234	Nmb	109	2.70194
ENSMUSG00000105366	0.00542395	Gm43719	110	2.72849
ENSMUSG00000050315	0.0055502	Synpo2	111	2.76685
ENSMUSG00000062833	0.00557126	Sval3	112	2.75255
ENSMUSG00000075437	0.00559281	Gm11681	113	2.73875
ENSMUSG00000036273	0.00565073	Lrrk2	114	2.74283
ENSMUSG00000068917	0.00565336	Clk2	115	2.72025
ENSMUSG00000026999	0.00573491	Nup35	116	2.7357
ENSMUSG00000059791	0.00574758	Nrm	117	2.71831
ENSMUSG00000066807	0.00593101	Gm10179	118	2.78129
ENSMUSG00000005225	0.00597681	Plekha8	119	2.77922
ENSMUSG00000103415	0.00633499	Gm37339	120	2.92122
ENSMUSG00000022280	0.00648106	Rnf19a	121	2.96388
ENSMUSG00000043727	0.00652784	F830045P16Rik	122	2.9608
ENSMUSG00000070610	0.00662472	Gm13127	123	2.98032
ENSMUSG00000068250	0.00664508	Amn1	124	2.96537
ENSMUSG00000035284	0.00673587	Vps13c	125	2.98183
ENSMUSG00000031570	0.0068371	Plpp5	126	3.00263
ENSMUSG00000035594	0.00687361	Chrna5	127	2.99489
ENSMUSG00000070390	0.00689256	Nlrp1b	128	2.97968
ENSMUSG00000045273	0.00697714	Cenph	129	2.99287
ENSMUSG00000034101	0.0070332	Ctnnd1	130	2.99371
ENSMUSG00000089917	0.00706408	Uckl1	131	2.9839
ENSMUSG00000117441	0.00708603	Gm50021	132	2.9705
ENSMUSG00000020235	0.00710622	Fzr1	133	2.95656
ENSMUSG00000043993	0.00712234	2900052L18Rik	134	2.94115
ENSMUSG00000031400	0.00712659	G6pdx	135	2.92111
ENSMUSG00000109998	0.00720081	Gm45437	136	2.92983
ENSMUSG00000041161	0.00736211	Otud3	137	2.97359
ENSMUSG00000024987	0.00739475	Cyp26a1	138	2.96513
ENSMUSG00000036613	0.00756996	Eipr1	139	3.01355
ENSMUSG00000037815	0.00758899	Ctnna1	140	2.99955
ENSMUSG00000074505	0.00759924	Fat3	141	2.9823
ENSMUSG00000031133	0.00765256	Arhgef6	142	2.98207
ENSMUSG00000020696	0.00776571	Rffl	143	3.00501
ENSMUSG00000097535	0.0078658	Gm26592	144	3.0226
ENSMUSG00000078931	0.00806663	Pdf	145	3.07839
ENSMUSG00000024457	0.0081199	Trim26	146	3.0775
ENSMUSG00000082935	0.00812863	Gm7658	147	3.05985
ENSMUSG00000109074	0.00821937	Gm45162	148	3.0731
ENSMUSG00000034000	0.00831733	Neu4	149	3.08886
ENSMUSG00000029361	0.00840324	Nos1	150	3.09996
ENSMUSG00000096215	0.00840728	Smim22	151	3.0809
ENSMUSG00000031258	0.00843919	Xkrx	152	3.07226
ENSMUSG00000049036	0.00853743	Tmem121	153	3.0877
ENSMUSG00000117416	0.00865355	Gm5064	154	3.10938
ENSMUSG00000081972	0.00873621	Gm16397	155	3.11883
ENSMUSG00000107010	0.00885199	Gm43293	156	3.1399
ENSMUSG00000068040	0.00889887	Tm9sf4	157	3.13643
ENSMUSG00000112742	0.00896269	Gm31793	158	3.13893
ENSMUSG00000111785	0.00899262	Gm39464	159	3.1296
ENSMUSG00000031533	0.00902195	Mrps31	160	3.12019
ENSMUSG00000028060	0.00903975	Khdc4	161	3.10692
ENSMUSG00000055436	0.00905668	Srsf11	162	3.09353
ENSMUSG00000022637	0.00910726	Cblb	163	3.09172
ENSMUSG00000026618	0.00920488	Iars2	164	3.1058
ENSMUSG00000028708	0.00931318	Mknk1	165	3.1233
ENSMUSG00000090762	0.00946651	Vmn2r56	166	3.1556
ENSMUSG00000034829	0.00954128	Nxnl1	167	3.16148
ENSMUSG00000047712	0.00960886	Ust	168	3.16492
ENSMUSG00000108132	0.00974074	Gm44175	169	3.18937
ENSMUSG00000086503	0.00974803	Xist	170	3.17298
ENSMUSG00000098158	0.00976087	Gm4804	171	3.15858
ENSMUSG00000116090	0.00997622	Rpl19-ps6	172	3.2095
ENSMUSG00000092162	0.00998294	Vmn2r86	173	3.1931
ENSMUSG00000008200	0.0100599	Fnbp4	174	3.19921
ENSMUSG00000033157	0.0101155	Abhd10	175	3.19852
ENSMUSG00000117007	0.0101284	Gm41556	176	3.18441
ENSMUSG00000041141	0.0101308	Pnma8a	177	3.16716
ENSMUSG00000091227	0.0102494	Gm3755	178	3.18624
ENSMUSG00000031461	0.0103078	Myom2	179	3.18648
ENSMUSG00000086308	0.0103433	G630016G05Rik	180	3.1797
ENSMUSG00000086931	0.010417	Gm14532	181	3.18468
ENSMUSG00000111598	0.0104497	Gm47095	182	3.1771
ENSMUSG00000037904	0.010454	Ankrd9	183	3.16104
ENSMUSG00000026830	0.0105818	Ermn	184	3.18232
ENSMUSG00000066892	0.0105962	Fbxl12	185	3.16941
ENSMUSG00000034998	0.010665	Foxn2	186	3.17283
ENSMUSG00000031433	0.0107019	Rbm41	187	3.16679
ENSMUSG00000101012	0.0107051	1700008K24Rik	188	3.15088
ENSMUSG00000106334	0.0107904	Gm43549	189	3.15918
ENSMUSG00000050973	0.0108085	Gdpgp1	190	3.14784
ENSMUSG00000101191	0.0109205	Gm28809	191	3.16381
ENSMUSG00000070708	0.0110671	Gtsf1l	192	3.18959
ENSMUSG00000109635	0.0111097	Gm45670	193	3.18525
ENSMUSG00000024011	0.0111203	Pi16	194	3.17185
ENSMUSG00000090544	0.0111355	Gm6576	195	3.15992
ENSMUSG00000097917	0.0113299	Gm26839	196	3.19868
ENSMUSG00000034928	0.0114374	Rnf44	197	3.21264
ENSMUSG00000020407	0.0114395	Upp1	198	3.19699
ENSMUSG00000075704	0.011455	Txnrd2	199	3.18525
ENSMUSG00000033726	0.011512	Emx1	200	3.18507
ENSMUSG00000091144	0.0115188	Phf11c	201	3.17111
ENSMUSG00000109609	0.011639	Gm4972	202	3.18833
ENSMUSG00000032567	0.0116627	Aste1	203	3.17908
ENSMUSG00000021831	0.0117402	Ero1a	204	3.18453
ENSMUSG00000078247	0.0118553	Airn	205	3.20007
ENSMUSG00000018341	0.0118961	Il12rb2	206	3.19549
ENSMUSG00000117901	0.0120498		207	3.22115
ENSMUSG00000079083	0.0122231	Jrkl	208	3.25175
ENSMUSG00000038217	0.0122232	Tlcd2	209	3.23622
ENSMUSG00000018800	0.0122456	Abca5	210	3.22671
ENSMUSG00000116709	0.0122571	Gm49722	211	3.21443
ENSMUSG00000089371	0.0122724	Mir1938	212	3.20327
ENSMUSG00000117357	0.0123255		213	3.20202
ENSMUSG00000029072	0.0123387	Tas1r3	214	3.19048
ENSMUSG00000074178	0.0123594	Gm10638	215	3.18097
ENSMUSG00000025538	0.0125729	Sumf2	216	3.22093
ENSMUSG00000097276	0.0127081	4930525G20Rik	217	3.24055
ENSMUSG00000026514	0.0127899	Cnih3	218	3.24646
ENSMUSG00000028126	0.0127999	Pip5k1a	219	3.23418
ENSMUSG00000108143	0.0128724	Gm44414	220	3.2377
ENSMUSG00000020664	0.0129542	Dld	221	3.24353
ENSMUSG00000087020	0.0129645	Gm16283	222	3.23149
ENSMUSG00000025733	0.0130056	Rhot2	223	3.22721
ENSMUSG00000052395	0.0130144	Rft1	224	3.21496
ENSMUSG00000018595	0.0130181	Glra4	225	3.20158
ENSMUSG00000049225	0.0130386	Pdp1	226	3.19243
ENSMUSG00000110404	0.0132543	Rnf223	227	3.23096
ENSMUSG00000048469	0.0132695	Olfr564	228	3.22047
ENSMUSG00000039810	0.0132965	Zc3h10	229	3.21294
ENSMUSG00000037578	0.0134174	Pkd2l1	230	3.22804
ENSMUSG00000053390	0.013463	Zfp952	231	3.225
ENSMUSG00000040296	0.0134705	Ddx58	232	3.21288
ENSMUSG00000109387	0.0135512	Gm45182	233	3.21825
ENSMUSG00000115283	0.0135512	Gm49252	234	3.2045
ENSMUSG00000107909	0.01357	2610017A05Rik	235	3.19529
ENSMUSG00000087028	0.0135843	Gm13387	236	3.18511
ENSMUSG00000001521	0.0136177	Tulp3	237	3.17947
ENSMUSG00000068397	0.0137097	Gm10240	238	3.1875
ENSMUSG00000111253	0.0137487	Gm34654	239	3.1832
ENSMUSG00000002015	0.0137628	Bcap31	240	3.17319
ENSMUSG00000074284	0.0137927	Gm10658	241	3.1669
ENSMUSG00000057098	0.0137933	Ebf1	242	3.15393
ENSMUSG00000048000	0.013862	Gigyf2	243	3.1566
ENSMUSG00000050910	0.013867	Cdr2l	244	3.1448
ENSMUSG00000083822	0.013926	Hmgb1-ps5	245	3.1453
ENSMUSG00000058046	0.0139278	4933430I17Rik	246	3.1329
ENSMUSG00000038256	0.0140578	Bcl9	247	3.14934
ENSMUSG00000099875	0.0142237	Rbm3-ps	248	3.17366
ENSMUSG00000009216	0.0144058	Fam163b	249	3.20138
ENSMUSG00000104973	0.014415	A530041M06Rik	250	3.19062
ENSMUSG00000071984	0.0144477	Fndc1	251	3.1851
ENSMUSG00000086788	0.0145171	1700029M20Rik	252	3.18771
ENSMUSG00000104569	0.0145171	Gm43054	253	3.17511
ENSMUSG00000048794	0.014586	Cfap100	254	3.17762
ENSMUSG00000022548	0.0146027	Apod	255	3.16879
ENSMUSG00000004952	0.0146525	Rasa4	256	3.16718
ENSMUSG00000002825	0.0146694	Qtrt1	257	3.15848
ENSMUSG00000041992	0.0147209	Rapgef5	258	3.15728
ENSMUSG00000110984	0.0147336	Gm47131	259	3.14781
ENSMUSG00000098104	0.0147387	Gm6085	260	3.13679
ENSMUSG00000086652	0.0147635	Gm14029	261	3.13004
ENSMUSG00000096960	0.0148474	A230028O05Rik	262	3.13582
ENSMUSG00000109088	0.0148702	Gm44593	263	3.12868
ENSMUSG00000105868	0.0148782	Gm43766	264	3.11851
ENSMUSG00000030747	0.0149267	Dgat2	265	3.11686
ENSMUSG00000064262	0.0149641	Gimap8	266	3.11292
ENSMUSG00000020255	0.0150255	Nopchap1	267	3.11399
ENSMUSG00000015970	0.0150799	Chdh	268	3.11361
ENSMUSG00000045404	0.0151047	Kcnk13	269	3.10714
ENSMUSG00000050974	0.0152785	Gm9847	270	3.13124
ENSMUSG00000024990	0.0153127	Rbp4	271	3.12668
ENSMUSG00000047220	0.0153636	Iho1	272	3.12553
ENSMUSG00000082241	0.0154025	Gng5-ps	273	3.12197
ENSMUSG00000097515	0.0154724	1700040D17Rik	274	3.12469
ENSMUSG00000107751	0.0158279	Gm6749	275	3.18486
ENSMUSG00000114196	0.0158622	Gm47547	276	3.1802
ENSMUSG00000029920	0.0160196	Smarcad1	277	3.20017
ENSMUSG00000057182	0.0161286	Scn3a	278	3.21035
ENSMUSG00000097378	0.0162422	B230208H11Rik	279	3.22137
ENSMUSG00000115007	0.0162699	5830448L01Rik	280	3.21534
ENSMUSG00000052566	0.0162894	Hook2	281	3.20774
ENSMUSG00000082088	0.0163518	Gm15753	282	3.2086
ENSMUSG00000075480	0.01637	Gm10840	283	3.20082
ENSMUSG00000047343	0.0164233	Mettl21c	284	3.19993
ENSMUSG00000112246	0.0164485	Gm40761	285	3.1936
ENSMUSG00000056328	0.0164934	Myh1	286	3.19112
ENSMUSG00000037973	0.0165331	Itprid1	287	3.18766
ENSMUSG00000106820	0.0165448	D5Ertd605e	288	3.17885
ENSMUSG00000037600	0.016624	Kdf1	289	3.18301
ENSMUSG00000070565	0.0166377	Rasal2	290	3.17464
ENSMUSG00000075590	0.016723	Nrbp2	291	3.17996
ENSMUSG00000105095	0.0167421	8430422M14Rik	292	3.17269
ENSMUSG00000047384	0.0168177	A730013G03Rik	293	3.17614
ENSMUSG00000029722	0.016966	Agfg2	294	3.19324
ENSMUSG00000027996	0.0170767	Sfrp2	295	3.20317
ENSMUSG00000109517	0.0171831	Gm44763	296	3.21225
ENSMUSG00000021611	0.0172459	Tert	297	3.21314
ENSMUSG00000090872	0.0172569	Gm3239	298	3.20439
ENSMUSG00000022508	0.0172727	Bcl6	299	3.19661
ENSMUSG00000029090	0.0175011	Adgra3	300	3.22808
ENSMUSG00000094111	0.0175649	Nutf2-ps2	301	3.22908
ENSMUSG00000106992	0.0175887	Gm43167	302	3.22274
ENSMUSG00000027824	0.0176865	Vmn2r1	303	3.22998
ENSMUSG00000079105	0.0177457	C7	304	3.23012
ENSMUSG00000029710	0.0178025	Ephb4	305	3.22984
ENSMUSG00000048636	0.0179027	A730049H05Rik	306	3.23741
ENSMUSG00000049184	0.0179332	Purg	307	3.23236
ENSMUSG00000073987	0.0179709	Ggh	308	3.22863
ENSMUSG00000118400	0.0180407	Gm6336	309	3.23069
ENSMUSG00000110744	0.0181292	Gm5171	310	3.23606
ENSMUSG00000057605	0.0181324	Gm6807	311	3.22624
ENSMUSG00000022283	0.0181949	Pabpc1	312	3.22697
ENSMUSG00000030330	0.0182435	Ing4	313	3.22525
ENSMUSG00000004031	0.0182841	Brinp2	314	3.22213
ENSMUSG00000036478	0.0182987	Btg1	315	3.21447
ENSMUSG00000028017	0.0183062	Egf	316	3.20562
ENSMUSG00000019969	0.0183785	Psen1	317	3.20812
ENSMUSG00000056310	0.0184109	Tyw1	318	3.20366
ENSMUSG00000036860	0.0184469	Mrpl55	319	3.19988
ENSMUSG00000022456	0.0185172	Septin3	320	3.20204
ENSMUSG00000067199	0.018693	Frat1	321	3.22236
ENSMUSG00000058267	0.0187672	Mrps14	322	3.2251
ENSMUSG00000027998	0.0187865	Plrg1	323	3.21842
ENSMUSG00000003872	0.0189285	Lin7b	324	3.23275
ENSMUSG00000104156	0.0189891	Gm38102	325	3.23311
ENSMUSG00000083813	0.0190593	Gm15502	326	3.23512
ENSMUSG00000086111	0.0190897	Gm15326	327	3.23037
ENSMUSG00000040006	0.0191008	Ginm1	328	3.22238
ENSMUSG00000040482	0.0191196	Dxo	329	3.21576
ENSMUSG00000094983	0.0192961	NA	330	3.2356
ENSMUSG00000031549	0.019412	Ido2	331	3.2452
ENSMUSG00000072381	0.0194724	Gm10355	332	3.2455
ENSMUSG00000036381	0.0195338	P2ry14	333	3.24595
ENSMUSG00000021337	0.0195426	Scgn	334	3.23769
ENSMUSG00000107008	0.01956	Gm2762	335	3.2309
ENSMUSG00000097146	0.0196066	Gm4211	336	3.22896
ENSMUSG00000094989	0.0197187	Rpl9-ps4	337	3.23779
ENSMUSG00000058594	0.0197262	Fbh1	338	3.22944
ENSMUSG00000110673	0.019816	Gm45833	339	3.23457
ENSMUSG00000029814	0.0198489	Igf2bp3	340	3.23041
ENSMUSG00000075225	0.0201026	Ccdc162	341	3.2621
ENSMUSG00000082095	0.0201654	Gm11991	342	3.26273
ENSMUSG00000027078	0.0202637	Ube2l6	343	3.26907
ENSMUSG00000004127	0.0204092	Trmt10a	344	3.28297
ENSMUSG00000021823	0.0205009	Vcl	345	3.28816
ENSMUSG00000070044	0.020649	Fam149a	346	3.30235
ENSMUSG00000114934	0.0206662	Gm48342	347	3.29557
ENSMUSG00000040174	0.0207508	Alkbh3	348	3.29956
ENSMUSG00000092178	0.0207547	Gm45351	349	3.29073
ENSMUSG00000112110	0.0207904	Gm15608	350	3.28696
ENSMUSG00000028673	0.0207928	Fuca1	351	3.27797
ENSMUSG00000091530	0.0208933	Cldn20	352	3.28446
ENSMUSG00000046982	0.020902	Tshz1	353	3.27652
ENSMUSG00000023192	0.0210222	Grm2	354	3.28605
ENSMUSG00000032737	0.0210832	Inppl1	355	3.2863
ENSMUSG00000074802	0.0210862	Gas2l3	356	3.27754
ENSMUSG00000047759	0.021088	Hs3st3a1	357	3.26864
ENSMUSG00000022516	0.0211011	Nudt16l1	358	3.26154
ENSMUSG00000057054	0.0211023	Inca1	359	3.25263
ENSMUSG00000021270	0.0211262	Hsp90aa1	360	3.24727
ENSMUSG00000055159	0.021316	4930583K01Rik	361	3.26737
ENSMUSG00000039474	0.0213926	Wfs1	362	3.27005
ENSMUSG00000043029	0.0214071	Trpv3	363	3.26326
ENSMUSG00000029681	0.0216697	Bcl7b	364	3.29422
ENSMUSG00000092490	0.0218035	Gm20482	365	3.30547
ENSMUSG00000060735	0.0218681	Rxfp3	366	3.30621
ENSMUSG00000064267	0.0219077	Hvcn1	367	3.30317
ENSMUSG00000092607	0.0220174	Scnm1	368	3.31069
ENSMUSG00000046994	0.0220178	Mars2	369	3.30178
ENSMUSG00000031832	0.0221916	Taf1c	370	3.31884
ENSMUSG00000038943	0.0221925	Prc1	371	3.31003
ENSMUSG00000091034	0.0222031	Gm17660	372	3.30271
ENSMUSG00000071291	0.0222036	Zfp58	373	3.29394
ENSMUSG00000113390	0.0224969	Gm32635	374	3.32851
ENSMUSG00000042284	0.0225253	Itga1	375	3.32383
ENSMUSG00000029598	0.0225611	Plbd2	376	3.32026
ENSMUSG00000031586	0.0226864	Rbpms	377	3.32985
ENSMUSG00000029918	0.0227687	Mrps33	378	3.33309
ENSMUSG00000028949	0.0227714	Smarcd3	379	3.32468
ENSMUSG00000026922	0.0229118	Agpat2	380	3.33639
ENSMUSG00000040033	0.023162	Stat2	381	3.36396
ENSMUSG00000070719	0.0234525	Pla2g4d	382	3.39723
ENSMUSG00000055415	0.0235288	Atp10b	383	3.39939
ENSMUSG00000025813	0.0235511	Homer2	384	3.39375
ENSMUSG00000110841	0.023557	Gpx4-ps2	385	3.38578
ENSMUSG00000051236	0.0236924	Msrb3	386	3.39643
ENSMUSG00000052214	0.0237712	Opa3	387	3.39891
ENSMUSG00000048602	0.0238128	Morc2b	388	3.39608
ENSMUSG00000023070	0.0239404	Rgn	389	3.40551
ENSMUSG00000018449	0.0239452	Rpain	390	3.39745
ENSMUSG00000024843	0.0239679	Chka	391	3.39199
ENSMUSG00000027954	0.0240537	Efna1	392	3.39544
ENSMUSG00000020099	0.0240804	Unc5b	393	3.39055
ENSMUSG00000023047	0.0240901	Amhr2	394	3.38332
ENSMUSG00000018412	0.0241868	Kansl1	395	3.3883
ENSMUSG00000113841	0.0242126	Gm48701	396	3.38334
ENSMUSG00000039910	0.0242385	Cited2	397	3.37843
ENSMUSG00000089764	0.0242391	Gm16580	398	3.37002
ENSMUSG00000031227	0.0242486	Magee1	399	3.3629
ENSMUSG00000034837	0.0242801	Gnat1	400	3.35884
ENSMUSG00000020009	0.0242854	Ifngr1	401	3.3512
ENSMUSG00000057191	0.0243207	AB124611	402	3.34773
ENSMUSG00000042189	0.0244084	Tekt3	403	3.35146
ENSMUSG00000092625	0.0244522	Gm20404	404	3.34917
ENSMUSG00000111883	0.024513	Gm31182	405	3.34921
ENSMUSG00000035049	0.0247331	Rrp12	406	3.37095
ENSMUSG00000060063	0.0248838	Alox5ap	407	3.38316
ENSMUSG00000036992	0.0249067	Nxt1	408	3.37797
ENSMUSG00000024589	0.0249513	Nedd4l	409	3.37575
ENSMUSG00000040282	0.0250075	Cdin1	410	3.3751
ENSMUSG00000046402	0.0250461	Rbp1	411	3.37209
ENSMUSG00000085438	0.0250519	Oip5os1	412	3.36468
ENSMUSG00000085982	0.0250665	9530051G07Rik	413	3.35849
ENSMUSG00000065952	0.0251799	Rps23rg1	414	3.36553
ENSMUSG00000078157	0.0251843	Fem1al	415	3.35801
ENSMUSG00000118458	0.0252233	Gm10599	416	3.35512
ENSMUSG00000036639	0.0252605	Nudt1	417	3.35202
ENSMUSG00000071669	0.0254242	Snx29	418	3.36566
ENSMUSG00000005763	0.0254408	Cd247	419	3.35982
ENSMUSG00000073699	0.0254438	Gm833	420	3.35221
ENSMUSG00000030598	0.0254668	Fbxo17	421	3.34729
ENSMUSG00000003848	0.0254738	Nob1	422	3.34027
ENSMUSG00000071573	0.0254859	Rnls	423	3.33395
ENSMUSG00000111537	0.025497	Gm7653	424	3.32754
ENSMUSG00000070462	0.02557	Tlnrd1	425	3.32922
ENSMUSG00000094338	0.0255794	H2bc13	426	3.32262
ENSMUSG00000067702	0.0255814	Tuba3a	427	3.31509
ENSMUSG00000044770	0.0257134	Scml4	428	3.32442
ENSMUSG00000024135	0.0257306	Srbd1	429	3.31888
ENSMUSG00000075040	0.0258312	Zfp408	430	3.32411
ENSMUSG00000018001	0.0258548	Cyth3	431	3.31943
ENSMUSG00000098332	0.0259591	Pigbos1	432	3.32511
ENSMUSG00000048528	0.0260098	Nkx1-2	433	3.32391
ENSMUSG00000117814	0.0260577	Gm50431	434	3.32236
ENSMUSG00000084950	0.0261144	Gm5577	435	3.32194
ENSMUSG00000087601	0.026138	Uchl1os	436	3.31731
ENSMUSG00000107318	0.0263561	Gm30003	437	3.33734
ENSMUSG00000006289	0.0264965	Osgep	438	3.34745
ENSMUSG00000002803	0.0266172	Btbd6	439	3.35504
ENSMUSG00000023827	0.0266534	Agpat4	440	3.35197
ENSMUSG00000034641	0.0267177	Cd300ld	441	3.35243
ENSMUSG00000050043	0.0267216	Tmx2	442	3.34534
ENSMUSG00000049717	0.0267426	Lig4	443	3.3404
ENSMUSG00000039747	0.0267611	Orai2	444	3.3352
ENSMUSG00000079497	0.026804	Gm13420	445	3.33303
ENSMUSG00000072952	0.026832	Gm5878	446	3.32903
ENSMUSG00000031780	0.0269626	Ccl17	447	3.33775
ENSMUSG00000118479	0.0270725	Gm32514	448	3.34387
ENSMUSG00000021366	0.0270902	Hivep1	449	3.33861
ENSMUSG00000111244	0.0272727	Gm47130	450	3.35364
ENSMUSG00000040146	0.0274432	Rgl3	451	3.36712
ENSMUSG00000063659	0.0274746	Zbtb18	452	3.36351
ENSMUSG00000102162	0.0275795	Gm2367	453	3.3689
ENSMUSG00000070697	0.0276243	Utp3	454	3.36695
ENSMUSG00000025208	0.0276749	Mrpl43	455	3.36569
ENSMUSG00000109489	0.0276795	Gm7451	456	3.35887
ENSMUSG00000097411	0.0278836	B430218F22Rik	457	3.37624
ENSMUSG00000053801	0.0280268	Grwd1	458	3.38617
ENSMUSG00000111465	0.0280433	Gm47113	459	3.38078
ENSMUSG00000000738	0.0280743	Spg7	460	3.37716
ENSMUSG00000103845	0.0280928	Gm19026	461	3.37205
ENSMUSG00000012296	0.0280994	Tjap1	462	3.36554
ENSMUSG00000105065	0.0282359	Gm42513	463	3.37459
ENSMUSG00000104824	0.0283063	Gm21663	464	3.3757
ENSMUSG00000048277	0.0283303	Syngr2	465	3.37131
ENSMUSG00000022945	0.0283427	Chaf1b	466	3.36554
ENSMUSG00000034758	0.0285042	Tle6	467	3.37747
ENSMUSG00000109270	0.0285839	Gm10584	468	3.37968
ENSMUSG00000019917	0.0286551	Septin10	469	3.38087
ENSMUSG00000022439	0.0287047	Parvg	470	3.37952
ENSMUSG00000053199	0.0287698	Arhgap20	471	3.37999
ENSMUSG00000048458	0.0287739	Inka2	472	3.37331
ENSMUSG00000050211	0.0287977	Pla2g4e	473	3.36896
ENSMUSG00000021207	0.0289227	Akr1c21	474	3.37645
ENSMUSG00000025010	0.0289452	Ccnj	475	3.37196
ENSMUSG00000113995	0.0289987	Gm47648	476	3.37109
ENSMUSG00000097746	0.0290067	Gm6225	477	3.36496
ENSMUSG00000027978	0.0290584	Prss12	478	3.3639
ENSMUSG00000113294	0.0290598	Gm49326	479	3.35705
ENSMUSG00000086107	0.0291756	Gm16312	480	3.3634
ENSMUSG00000078307	0.0291931	AI593442	481	3.35842
ENSMUSG00000108320	0.0295313	Gm44877	482	3.39028
ENSMUSG00000002109	0.0295722	Ddb2	483	3.38794
ENSMUSG00000024798	0.0297201	Htr7	484	3.39785
ENSMUSG00000018547	0.0298718	Pip4k2b	485	3.40816
ENSMUSG00000096977	0.0301014	Gm10827	486	3.42729
ENSMUSG00000019883	0.030172	Echdc1	487	3.42827
ENSMUSG00000104708	0.0301998	Gm42503	488	3.4244
ENSMUSG00000056600	0.0303288	Olfr90	489	3.432
ENSMUSG00000037656	0.0303297	Slc20a2	490	3.42509
ENSMUSG00000100839	0.0303707	Gm5920	491	3.42273
ENSMUSG00000034570	0.0304431	Inpp5j	492	3.42392
ENSMUSG00000051650	0.0304443	B3gnt2	493	3.41711
ENSMUSG00000038002	0.0304742	Cramp1	494	3.41355
ENSMUSG00000071647	0.0304844	Eml3	495	3.40778
ENSMUSG00000052658	0.0305306	5830454E08Rik	496	3.40607
ENSMUSG00000084874	0.0306313	Gm12906	497	3.41042
ENSMUSG00000029447	0.0306534	Cct6a	498	3.40604
ENSMUSG00000034320	0.0307466	Slc26a2	499	3.40955
ENSMUSG00000112808	0.0307618	Gm4739	500	3.4044
ENSMUSG00000089844	0.0307625	A530032D15Rik	501	3.39769
ENSMUSG00000026694	0.0307689	Eef1aknmt	502	3.39163
ENSMUSG00000026637	0.0308206	Traf5	503	3.39057
ENSMUSG00000107430	0.0308278	Gm31532	504	3.38464
ENSMUSG00000060678	0.0308765	H4c3	505	3.38327
ENSMUSG00000104641	0.030878	Gm43290	506	3.37675
ENSMUSG00000111128	0.0308999	Gm49338	507	3.37247
ENSMUSG00000024833	0.0309546	Pola2	508	3.3718
ENSMUSG00000020974	0.0309563	Pole2	509	3.36535
ENSMUSG00000036298	0.0310938	Slc2a13	510	3.37368
ENSMUSG00000036513	0.0311394	Commd2	511	3.37201
ENSMUSG00000037239	0.0312486	Spred3	512	3.37723
ENSMUSG00000108655	0.0312568	Gm44949	513	3.37153
ENSMUSG00000098176	0.0312786	Ccdc166	514	3.36732
ENSMUSG00000028578	0.0313566	Caap1	515	3.36916
ENSMUSG00000021047	0.0313805	Nova1	516	3.3652
ENSMUSG00000028608	0.0313833	Czib	517	3.35898
ENSMUSG00000032596	0.0313858	Uba7	518	3.35277
ENSMUSG00000118426	0.0315386	Gm2102	519	3.3626
ENSMUSG00000110371	0.031598	Gm9619	520	3.36245
ENSMUSG00000041488	0.0316556	Stx3	521	3.36212
ENSMUSG00000104807	0.0316614	Gm42865	522	3.35629
ENSMUSG00000113689	0.0317006	Gm29676	523	3.35402
ENSMUSG00000002257	0.0317927	Def6	524	3.35734
ENSMUSG00000116260	0.0318657	1700041B01Rik	525	3.35865
ENSMUSG00000067851	0.0319402	Arfgef1	526	3.36009
ENSMUSG00000022683	0.0319513	Pla2g10	527	3.35489
ENSMUSG00000042763	0.0320294	Maneal	528	3.35672
ENSMUSG00000021125	0.0320731	Arg2	529	3.35494
ENSMUSG00000070471	0.0321555	Erich6	530	3.35721
ENSMUSG00000006304	0.0321723	Arpc2	531	3.35264
ENSMUSG00000090936	0.0322093	Gm17705	532	3.35019
ENSMUSG00000020027	0.0322167	Socs2	533	3.34468
ENSMUSG00000085603	0.0322546	Gm11346	534	3.34234
ENSMUSG00000086191	0.0323005	Zfp652os	535	3.34084
ENSMUSG00000053746	0.0323436	Ptrh1	536	3.33905
ENSMUSG00000108372	0.0324763	Gm45124	537	3.34651
ENSMUSG00000108103	0.0325045	Gm44081	538	3.34319
ENSMUSG00000038180	0.0325655	Spag4	539	3.34325
ENSMUSG00000028012	0.0325748	Rrh	540	3.33801
ENSMUSG00000033554	0.0326803	Dph5	541	3.34263
ENSMUSG00000110664	0.0327851	Aprt-ps	542	3.34717
ENSMUSG00000111291	0.0328967	Gm48604	543	3.35237
ENSMUSG00000032513	0.0329126	Gorasp1	544	3.34782
ENSMUSG00000050503	0.0329708	Fbxl22	545	3.34759
ENSMUSG00000051736	0.0330506	Fam229b	546	3.34955
ENSMUSG00000020447	0.0331207	Npc1l1	547	3.35052
ENSMUSG00000042102	0.0331348	Dmgdh	548	3.34583
ENSMUSG00000034175	0.0331477	Rhbdd3	549	3.34103
ENSMUSG00000052415	0.0331965	Tchh	550	3.33987
ENSMUSG00000049233	0.0332133	Apoo-ps	551	3.3355
ENSMUSG00000036198	0.0332387	Arhgap36	552	3.332
ENSMUSG00000108657	0.0332568	Gm35611	553	3.32778
ENSMUSG00000042229	0.0332754	Rabif	554	3.32363
ENSMUSG00000091474	0.0333672	2610021A01Rik	555	3.3268
ENSMUSG00000042305	0.0334311	Tmem183a	556	3.32717
ENSMUSG00000009863	0.0334441	Sdhb	557	3.3225
ENSMUSG00000031618	0.0335106	Nr3c2	558	3.32313
ENSMUSG00000100334	0.0335404	C230024C17Rik	559	3.32014
ENSMUSG00000074489	0.0335491	Bglap3	560	3.31507
ENSMUSG00000085614	0.0336327	1700123M08Rik	561	3.31741
ENSMUSG00000024112	0.0337247	Cacna1h	562	3.32056
ENSMUSG00000103400	0.0338597	Gm15853	563	3.32793
ENSMUSG00000025473	0.0338963	Adam8	564	3.32563
ENSMUSG00000028467	0.0339116	Gba2	565	3.32123
ENSMUSG00000027188	0.03393	Pamr1	566	3.31717
ENSMUSG00000104586	0.0339414	4921539H07Rik	567	3.31243
ENSMUSG00000028631	0.0339434	Kcnq4	568	3.30679
ENSMUSG00000034032	0.0340325	Rpap1	569	3.30965
ENSMUSG00000050295	0.0341602	Foxc1	570	3.31624
ENSMUSG00000059363	0.0343299	Fxn	571	3.32687
ENSMUSG00000006585	0.0343324	Cdt1	572	3.3213
ENSMUSG00000063268	0.0343653	Parp10	573	3.31868
ENSMUSG00000052446	0.0343972	Zfp961	574	3.31597
ENSMUSG00000111094	0.03441	Gm34425	575	3.31144
ENSMUSG00000113432	0.0345334	8430406P12Rik	576	3.31755
ENSMUSG00000036256	0.034579	Igfbp7	577	3.31616
ENSMUSG00000039840	0.0346063	Epg5	578	3.31304
ENSMUSG00000078722	0.0347231	Gm12394	579	3.31848
ENSMUSG00000109163	0.0347575	3110009M11Rik	580	3.31605
ENSMUSG00000035105	0.0349321	Egln3	581	3.32696
ENSMUSG00000034731	0.0349374	Dgkh	582	3.32176
ENSMUSG00000083854	0.03499	Dnajc19-ps	583	3.32105
ENSMUSG00000020083	0.0350234	Fam241b	584	3.31852
ENSMUSG00000058258	0.0350971	Idi1	585	3.31982
ENSMUSG00000040570	0.0351019	Rundc3b	586	3.31461
ENSMUSG00000046876	0.0351305	Atxn1	587	3.31167
ENSMUSG00000103497	0.0352883	Gm37407	588	3.32088
ENSMUSG00000034825	0.0353005	Nrip3	589	3.31639
ENSMUSG00000116891	0.0353961	Gm32679	590	3.31974
ENSMUSG00000026405	0.0354158	C4bp	591	3.31596
ENSMUSG00000105337	0.0354263	1700094M23Rik	592	3.31134
ENSMUSG00000044534	0.0354833	Ackr2	593	3.31108
ENSMUSG00000094786	0.0356428	Gm14403	594	3.32036
ENSMUSG00000060843	0.0356563	Ctnna3	595	3.31603
ENSMUSG00000106651	0.0356889	Gm42608	596	3.3135
ENSMUSG00000109945	0.0357319	Gm45601	597	3.31193
ENSMUSG00000001995	0.0357384	Sipa1l2	598	3.307
ENSMUSG00000005674	0.0357936	Tomm40l	599	3.30658
ENSMUSG00000033227	0.0358075	Wnt6	600	3.30235
ENSMUSG00000101995	0.0359516	Gm29480	601	3.31012
ENSMUSG00000029176	0.0359618	Anapc4	602	3.30556
ENSMUSG00000085505	0.0359714	Gm12868	603	3.30095
ENSMUSG00000026672	0.0359976	Optn	604	3.29789
ENSMUSG00000000295	0.0360756	Hddc2	605	3.29957
ENSMUSG00000051617	0.0362216	Krt9	606	3.30746
ENSMUSG00000038975	0.0362761	Rabggtb	607	3.30699
ENSMUSG00000080994	0.0363465	Gm13464	608	3.30795
ENSMUSG00000026806	0.0364627	Ddx31	609	3.31308
ENSMUSG00000021282	0.036517	Eif5	610	3.31257
ENSMUSG00000087052	0.0366073	Gm8093	611	3.31533
ENSMUSG00000039529	0.0366351	Atp8b1	612	3.31242
ENSMUSG00000109819	0.0366451	B930018H19Rik	613	3.30792
ENSMUSG00000024069	0.0366838	Slc30a6	614	3.30602
ENSMUSG00000034993	0.0367452	Vat1	615	3.30617
ENSMUSG00000003380	0.0367522	Rabac1	616	3.30143
ENSMUSG00000039865	0.0369326	Slc44a3	617	3.31226
ENSMUSG00000036962	0.0369383	Cfap221	618	3.30741
ENSMUSG00000001119	0.036989	Col6a1	619	3.3066
ENSMUSG00000107499	0.0369974	Ccdc142	620	3.30202
ENSMUSG00000046947	0.0371191	Adck2	621	3.30755
ENSMUSG00000090071	0.0371882	Cdk5r2	622	3.30837
ENSMUSG00000107389	0.0372009	Gm43124	623	3.3042
ENSMUSG00000047992	0.0372253	Dipk1c	624	3.30106
ENSMUSG00000024776	0.0372505	Stambpl1	625	3.29801
ENSMUSG00000014791	0.0372627	Elmo3	626	3.29382
ENSMUSG00000084020	0.0376093	Wsb2-ps	627	3.31915
ENSMUSG00000105057	0.0376097	Gm40190	628	3.31391
ENSMUSG00000074766	0.0376518	Ism1	629	3.31234
ENSMUSG00000020098	0.0376564	Pcbd1	630	3.30749
ENSMUSG00000029196	0.0380684	Tada2b	631	3.33838
ENSMUSG00000026035	0.0380793	Ppil3	632	3.33405
ENSMUSG00000026504	0.0381759	Sdccag8	633	3.33722
ENSMUSG00000036403	0.0382053	Cep135	634	3.33453
ENSMUSG00000028354	0.0382605	Fmn2	635	3.33408
ENSMUSG00000085407	0.0382697	1700095J03Rik	636	3.32965
ENSMUSG00000036186	0.038274	Dipk1b	637	3.32479
ENSMUSG00000024824	0.0382924	Rad9a	638	3.32118
ENSMUSG00000082626	0.0382996	Rps13-ps5	639	3.3166
ENSMUSG00000045991	0.0383217	Onecut2	640	3.31333
ENSMUSG00000021553	0.0383713	Slc28a3	641	3.31244
ENSMUSG00000013089	0.0384378	Etv5	642	3.31301
ENSMUSG00000081871	0.0384586	Gm11488	643	3.30965
ENSMUSG00000086128	0.038757	St8sia3os	644	3.33015
ENSMUSG00000048502	0.038789	Duxbl1	645	3.32773
ENSMUSG00000050240	0.0389805	Hic2	646	3.33899
ENSMUSG00000026805	0.0390558	Barhl1	647	3.34027
ENSMUSG00000067377	0.0393021	Tspan6	648	3.35615
ENSMUSG00000085925	0.0393248	Rtl1	649	3.35291
ENSMUSG00000080966	0.0394399	Gm6263	650	3.35755
ENSMUSG00000071113	0.0394716	Mboat4	651	3.35509
ENSMUSG00000055760	0.0394951	Gemin6	652	3.35194
ENSMUSG00000030556	0.0396049	Lrrc28	653	3.35611
ENSMUSG00000037679	0.0396409	Inf2	654	3.35402
ENSMUSG00000073879	0.0396459	Gm54215	655	3.34932
ENSMUSG00000026594	0.0396896	Ralgps2	656	3.3479
ENSMUSG00000031170	0.0398239	Slc38a5	657	3.35412
ENSMUSG00000093887	0.039825	Gm3033	658	3.34911
ENSMUSG00000037234	0.0398446	Hook3	659	3.34568
ENSMUSG00000026175	0.0398868	Vil1	660	3.34414
ENSMUSG00000019866	0.0398934	Crybg1	661	3.33964
ENSMUSG00000044145	0.0400098	1810024B03Rik	662	3.34433
ENSMUSG00000115738	0.0401852	Gm7543	663	3.35392
ENSMUSG00000052482	0.0402043	Gm8174	664	3.35046
ENSMUSG00000031849	0.040235	Comp	665	3.34798
ENSMUSG00000036810	0.0403087	Cnep1r1	666	3.34907
ENSMUSG00000042371	0.0403239	Slc5a10	667	3.34531
ENSMUSG00000083101	0.0403938	Gm13430	668	3.34609
ENSMUSG00000097187	0.0404352	Gm19426	669	3.34451
ENSMUSG00000102870	0.0405218	Gm17868	670	3.34667
ENSMUSG00000099318	0.0405646	NA	671	3.34522
ENSMUSG00000099343	0.0405999	Gm28836	672	3.34315
ENSMUSG00000025626	0.040735	Phf6	673	3.34929
ENSMUSG00000030259	0.04078	Rassf8	674	3.34801
ENSMUSG00000097960	0.0408181	A330074K22Rik	675	3.34618
ENSMUSG00000032026	0.040885	Rexo2	676	3.34671
ENSMUSG00000111828	0.0408978	D830035M03Rik	677	3.3428
ENSMUSG00000118430	0.0409222	Cldn34c3	678	3.33987
ENSMUSG00000109555	0.0410162	Gm44891	679	3.34261
ENSMUSG00000023939	0.041114	Mrpl14	680	3.34565
ENSMUSG00000117789	0.041114	Gm50388	681	3.34074
ENSMUSG00000038047	0.041154	Haus6	682	3.33909
ENSMUSG00000030056	0.0411765	Isy1	683	3.33602
ENSMUSG00000097237	0.0412444	Gm26519	684	3.33664
ENSMUSG00000097709	0.0414451	2810429I04Rik	685	3.34798
ENSMUSG00000005501	0.0414605	Usp40	686	3.34434
ENSMUSG00000035283	0.0414693	Adrb1	687	3.34018
ENSMUSG00000070644	0.0415355	Etnk2	688	3.34065
ENSMUSG00000049387	0.0415792	Cox7b2	689	3.33931
ENSMUSG00000114424	0.0418556	Gm47414	690	3.35664
ENSMUSG00000099624	0.0418644	Gm7889	691	3.35248
ENSMUSG00000054517	0.0420389	Trim65	692	3.3616
ENSMUSG00000040467	0.0420418	4921522P10Rik	693	3.35697
ENSMUSG00000113113	0.0423571	Gm2614	694	3.37728
ENSMUSG00000054046	0.042374	Klk13	695	3.37377
ENSMUSG00000113892	0.0424401	Gm48605	696	3.37417
ENSMUSG00000020490	0.0424689	Btnl10	697	3.37162
ENSMUSG00000090394	0.0425088	4930523C07Rik	698	3.36995
ENSMUSG00000027353	0.0425356	Mcm8	699	3.36725
ENSMUSG00000109482	0.0427997	Gm4756	700	3.38331
ENSMUSG00000036208	0.0428964	Nepro	701	3.38613
ENSMUSG00000085833	0.0428997	Gm13003	702	3.38156
ENSMUSG00000038079	0.0429198	Tmem237	703	3.37833
ENSMUSG00000021665	0.0429712	Hexb	704	3.37758
ENSMUSG00000104923	0.0430847	Gm5865	705	3.38169
ENSMUSG00000071074	0.0431551	Yipf3	706	3.38242
ENSMUSG00000101878	0.0433072	Gm8203	707	3.38954
ENSMUSG00000099869	0.0433086	1700030F04Rik	708	3.38486
ENSMUSG00000038866	0.0433222	Zcchc2	709	3.38115
ENSMUSG00000097320	0.0434268	Tmem147os	710	3.38454
ENSMUSG00000028413	0.043441	B4galt1	711	3.38089
ENSMUSG00000086436	0.0434921	Gm13690	712	3.38011
ENSMUSG00000003198	0.0435037	Zfp959	713	3.37627
ENSMUSG00000060166	0.043542	Zdhhc8	714	3.3745
ENSMUSG00000048065	0.0436395	Cyb5r2	715	3.37733
ENSMUSG00000108049	0.0436573	Gm44168	716	3.37399
ENSMUSG00000005687	0.0437654	Bcas2	717	3.37763
ENSMUSG00000051074	0.044039	4930579K19Rik	718	3.39401
ENSMUSG00000032245	0.044043	Cln6	719	3.3896
ENSMUSG00000060579	0.0440919	Fhit	720	3.38864
ENSMUSG00000028073	0.0441065	Pear1	721	3.38506
ENSMUSG00000108968	0.0442611	Gm45011	722	3.39223
ENSMUSG00000107698	0.0442765	Gm44430	723	3.38872
ENSMUSG00000086219	0.0443672	Srrm4os	724	3.39097
ENSMUSG00000054074	0.0443923	Skida1	725	3.38821
ENSMUSG00000003528	0.0444474	Slc25a1	726	3.38774
ENSMUSG00000083796	0.044476	Gm13369	727	3.38525
ENSMUSG00000089807	0.0445633	Gm16298	728	3.38724
ENSMUSG00000032715	0.0445667	Trib3	729	3.38285
ENSMUSG00000085169	0.0445936	Gm10785	730	3.38026
ENSMUSG00000082357	0.0446512	Gm13542	731	3.37999
ENSMUSG00000042293	0.0446558	Gm5617	732	3.37572
ENSMUSG00000086251	0.0447713	Gm12694	733	3.37984
ENSMUSG00000089760	0.0448003	D030046N08Rik	734	3.37741
ENSMUSG00000054115	0.044863	Skp2	735	3.37754
ENSMUSG00000071714	0.0449612	Csf2rb2	736	3.38034
ENSMUSG00000109108	0.0450647	Gm36371	737	3.38352
ENSMUSG00000106627	0.0450956	Gm21680	738	3.38126
ENSMUSG00000000416	0.045263	Cttnbp2	739	3.38921
ENSMUSG00000042607	0.0452707	Asb4	740	3.38521
ENSMUSG00000034990	0.0453267	Otoa	741	3.38482
ENSMUSG00000085054	0.0454298	Gm15834	742	3.38795
ENSMUSG00000024991	0.0454547	Eif3a	743	3.38524
ENSMUSG00000036693	0.0454619	Nop14	744	3.38123
ENSMUSG00000054404	0.0455353	Slfn5	745	3.38214
ENSMUSG00000001134	0.0456147	Uxt	746	3.3835
ENSMUSG00000040183	0.0456556	Ankrd6	747	3.382
ENSMUSG00000026869	0.0456886	Psmd5	748	3.37992
ENSMUSG00000045493	0.0460074	Bhlhe23	749	3.39896
ENSMUSG00000099902	0.0461005	Gm12115	750	3.40129
ENSMUSG00000038374	0.0461789	Rbm8a	751	3.40255
ENSMUSG00000008028	0.0461846	1700008O03Rik	752	3.39844
ENSMUSG00000028910	0.0462687	Mecr	753	3.40011
ENSMUSG00000031672	0.0463207	Got2	754	3.39941
ENSMUSG00000035683	0.0463825	Melk	755	3.39944
ENSMUSG00000042535	0.0463832	Gtpbp1	756	3.39499
ENSMUSG00000081382	0.0464648	Rpl18-ps1	757	3.39647
ENSMUSG00000028274	0.0465735	Rngtt	758	3.39993
ENSMUSG00000061751	0.0465882	Kalrn	759	3.39652
ENSMUSG00000112058	0.0466205	Gm47593	760	3.3944
ENSMUSG00000045996	0.0467574	Polr2k	761	3.3999
ENSMUSG00000104748	0.0469862	Gm43592	762	3.41205
ENSMUSG00000000766	0.0469954	Oprm1	763	3.40825
ENSMUSG00000086915	0.0470514	Gm16364	764	3.40784
ENSMUSG00000096458	0.047063	Moap1	765	3.40422
ENSMUSG00000110249	0.047122	9330121K16Rik	766	3.40405
ENSMUSG00000117322	0.0473536	6330415G19Rik	767	3.41631
ENSMUSG00000004789	0.0473816	Dlst	768	3.41388
ENSMUSG00000113440	0.0473926	Gm46404	769	3.41024
ENSMUSG00000029446	0.0474102	Psph	770	3.40707
ENSMUSG00000084957	0.0475092	Bbip1	771	3.40976
ENSMUSG00000023120	0.0475285	Ldc1	772	3.40672
ENSMUSG00000090263	0.0475285	D730045A05Rik	773	3.40231
ENSMUSG00000104012	0.0475285	Gm37364	774	3.39792
ENSMUSG00000028701	0.0476473	Lurap1	775	3.40202
ENSMUSG00000109445	0.0479393	4930560O18Rik	776	3.41845
ENSMUSG00000085389	0.0481044	1700003M07Rik	777	3.42582
ENSMUSG00000105535	0.0482105	Gm43077	778	3.42895
ENSMUSG00000078600	0.0482578	1700092K14Rik	779	3.42791
ENSMUSG00000045942	0.0482821	BC049762	780	3.42524
ENSMUSG00000045071	0.0485719	E130308A19Rik	781	3.44139
ENSMUSG00000036873	0.0485874	2410004B18Rik	782	3.43809
ENSMUSG00000027718	0.048614	Il21	783	3.43558
ENSMUSG00000062906	0.0486331	Hdac10	784	3.43254
ENSMUSG00000022103	0.0487198	Gfra2	785	3.43428
ENSMUSG00000110537	0.0489931	Gm4316	786	3.44915
ENSMUSG00000046618	0.0490222	Olfml2a	787	3.44681
ENSMUSG00000031779	0.0491437	Ccl22	788	3.45097
ENSMUSG00000094410	0.0491768		789	3.44892
ENSMUSG00000048232	0.0492184	Fbxo10	790	3.44747
ENSMUSG00000109059	0.0492266	Gm9354	791	3.44369
ENSMUSG00000062300	0.0494416	Nectin2	792	3.45436
ENSMUSG00000102674	0.0494478	8030442B05Rik	793	3.45043
ENSMUSG00000062116	0.049588	Zfp954	794	3.45586
ENSMUSG00000016087	0.0496345	Fli1	795	3.45475
ENSMUSG00000028497	0.0496463	Hacd4	796	3.45123
ENSMUSG00000117185	0.049653	Gm34510	797	3.44736
ENSMUSG00000081792	0.0497205	Anp32b-ps1	798	3.44773
ENSMUSG00000113409	0.0497249	Gm8288	799	3.44372
ENSMUSG00000038696	0.0497283	Mapkap1	800	3.43964
ENSMUSG00000070420	0.0497617	Zscan25	801	3.43766
ENSMUSG00000107996	0.0497891	Gm44228	802	3.43526
ENSMUSG00000116635	0.0498073	Gm49699	803	3.43223
ENSMUSG00000025409	0.0498291	Mbd6	804	3.42947
ENSMUSG00000109147	0.0498509	4930431P19Rik	805	3.4267
ENSMUSG00000021752	0.0498761	Kctd6	806	3.42419
ENSMUSG00000035569	0.0499122	Ankrd11	807	3.42242
ENSMUSG00000090210	0.0499908	Itga10	808	3.42357
ENSMUSG00000042988	0.0500113	Notum	809	3.42073
ENSMUSG00000029684	0.0500323	Wasl	810	3.41795
ENSMUSG00000087213	0.0500358	2810408I11Rik	811	3.41397
ENSMUSG00000057157	0.0501398	Gm6054	812	3.41685
ENSMUSG00000031901	0.0501837	Dus2	813	3.41564
ENSMUSG00000073482	0.0501892	Gm10517	814	3.41182
ENSMUSG00000005493	0.0502491	Msh4	815	3.4117
ENSMUSG00000094108	0.0502926	Gm17258	816	3.41047
ENSMUSG00000083429	0.0503409	Gm15198	817	3.40956
ENSMUSG00000097644	0.0503541	Gm26862	818	3.40629
ENSMUSG00000044043	0.0504807	Pcdhb14	819	3.41069
ENSMUSG00000084193	0.0505097	Gm6823	820	3.40848
ENSMUSG00000107620	0.050565	2700052C19Rik	821	3.40806
ENSMUSG00000024182	0.0506446	Axin1	822	3.40927
ENSMUSG00000047242	0.050681	Taf9b	823	3.40758
ENSMUSG00000042246	0.0507174	Tmc7	824	3.40588
ENSMUSG00000038917	0.0507313	3930402G23Rik	825	3.40269
ENSMUSG00000006642	0.050813	Tcf23	826	3.40404
ENSMUSG00000100204	0.050813	Gm4849	827	3.39992
ENSMUSG00000032388	0.0508604	Spg21	828	3.39899
ENSMUSG00000069094	0.0509044	Pde7a	829	3.39782
ENSMUSG00000045538	0.0509678	Ddx28	830	3.39796
ENSMUSG00000022219	0.0510267	Cideb	831	3.39779
ENSMUSG00000027163	0.0510713	Commd9	832	3.39667
ENSMUSG00000051527	0.0511361	Usp29	833	3.3969
ENSMUSG00000001774	0.0511652	Chordc1	834	3.39475
ENSMUSG00000118522	0.0511784	Gm31160	835	3.39156
ENSMUSG00000029185	0.0512384	Fam114a1	836	3.39148
ENSMUSG00000114388	0.0513532	Gm48510	837	3.39502
ENSMUSG00000024357	0.0513702	Sil1	838	3.39209
ENSMUSG00000078923	0.0513984	Ube2v1	839	3.3899
ENSMUSG00000028626	0.0514285	Col9a2	840	3.38785
ENSMUSG00000112140	0.0515728	Gm5780	841	3.39332
ENSMUSG00000037211	0.0515771	Spry1	842	3.38957
ENSMUSG00000097650	0.0517831	4921507G05Rik	843	3.39907
ENSMUSG00000029821	0.0518669	Gsdme	844	3.40054
ENSMUSG00000030750	0.0519218	Nsmce1	845	3.40011
ENSMUSG00000090079	0.0519418	Gm15849	846	3.3974
ENSMUSG00000019838	0.0519892	Slc16a10	847	3.39649
ENSMUSG00000053588	0.052129	A730061H03Rik	848	3.4016
ENSMUSG00000110729	0.0521408	Gm47117	849	3.39836
ENSMUSG00000037509	0.0521531	Arhgef4	850	3.39517
ENSMUSG00000080989	0.0522858	Gm14048	851	3.39981
ENSMUSG00000003062	0.0523211	Stard3nl	852	3.39811
ENSMUSG00000044211	0.052355	Gm7887	853	3.39632
ENSMUSG00000022033	0.0523731	Pbk	854	3.39352
ENSMUSG00000057219	0.0524433	Armc7	855	3.3941
ENSMUSG00000049721	0.0526086	Gal3st1	856	3.40081
ENSMUSG00000011263	0.0526776	Exoc3l2	857	3.4013
ENSMUSG00000026727	0.0527481	Rsu1	858	3.40188
ENSMUSG00000022913	0.0529006	Psmg1	859	3.40775
ENSMUSG00000040435	0.0529019	Ppp1r15a	860	3.40387
ENSMUSG00000108398	0.0529982	Gm30191	861	3.4061
ENSMUSG00000026134	0.0530587	Prim2	862	3.40604
ENSMUSG00000028618	0.0530655	Tmem59	863	3.40252
ENSMUSG00000112132	0.0531441	Gm36229	864	3.40362
ENSMUSG00000035242	0.0532216	Oaz1	865	3.40464
ENSMUSG00000024104	0.0532568	Washc2	866	3.40296
ENSMUSG00000110887	0.0533072	Cbx3-ps8	867	3.40226
ENSMUSG00000015839	0.0534045	Nfe2l2	868	3.40454
ENSMUSG00000116763	0.053456	Gm41492	869	3.4039
ENSMUSG00000005968	0.0535952	Tuft1	870	3.40884
ENSMUSG00000083171	0.0536687	Gm12321	871	3.4096
ENSMUSG00000118159	0.0537076	Gm50402	872	3.40815
ENSMUSG00000039646	0.0537881	Vasn	873	3.40935
ENSMUSG00000098449	0.0538698	Gm7467	874	3.41063
ENSMUSG00000023010	0.0539305	Tmbim6	875	3.41056
ENSMUSG00000112926	0.0539913	Gm7172	876	3.41051
ENSMUSG00000028597	0.0540865	Gpx7	877	3.41263
ENSMUSG00000030350	0.0541933	Prmt8	878	3.41547
ENSMUSG00000040714	0.054369	Klc3	879	3.42265
ENSMUSG00000115280	0.0544954	Gm7107	880	3.42671
ENSMUSG00000096727	0.0545395	Psmb9	881	3.42559
ENSMUSG00000097989	0.0545628	Gm4335	882	3.42317
ENSMUSG00000102397	0.0549085	Gm37573	883	3.44095
ENSMUSG00000060989	0.0549554	Gm11847	884	3.44
ENSMUSG00000086296	0.0550299	D030055H07Rik	885	3.44077
ENSMUSG00000057967	0.0550529	Fgf18	886	3.43832
ENSMUSG00000068964	0.0551049	Gm6361	887	3.43769
ENSMUSG00000095440	0.0551335	Fignl2	888	3.4356
ENSMUSG00000022610	0.0551902	Mapk12	889	3.43526
ENSMUSG00000030859	0.0551934	Fam24a	890	3.4316
ENSMUSG00000110279	0.0552254	Gm45552	891	3.42974
ENSMUSG00000019795	0.0553127	Pcmt1	892	3.43131
ENSMUSG00000036875	0.055339	Dna2	893	3.4291
ENSMUSG00000052305	0.0554367	Hbb-bs	894	3.43131
ENSMUSG00000044172	0.0554506	Ptx4	895	3.42834
ENSMUSG00000107019	0.0554957	Gm43682	896	3.42729
ENSMUSG00000031987	0.0555198	Egln1	897	3.42496
ENSMUSG00000113753	0.0556922	Gm5791	898	3.43177
ENSMUSG00000033658	0.0557451	Ddx19b	899	3.43121
ENSMUSG00000000869	0.0557599	Il4	900	3.42831
ENSMUSG00000079534	0.0557676	Pwwp4c	901	3.42497
ENSMUSG00000042772	0.0557693	Smg7	902	3.42128
ENSMUSG00000082389	0.0557936	Mkrn1-ps1	903	3.41898
ENSMUSG00000091613	0.0557936	Gm17046	904	3.4152
ENSMUSG00000010660	0.0558444	Plcd1	905	3.41453
ENSMUSG00000018169	0.0558542	Mfng	906	3.41136
ENSMUSG00000085269	0.0558682	Gm15777	907	3.40845
ENSMUSG00000051518	0.0558743	Rps19bp1	908	3.40507
ENSMUSG00000000881	0.0559077	Dlg3	909	3.40336
ENSMUSG00000075302	0.0560988	Erich2	910	3.41124
ENSMUSG00000048251	0.0561785	Bcl11b	911	3.41233
ENSMUSG00000047583	0.056214	Tyw3	912	3.41075
ENSMUSG00000096726	0.0562428	Gm5558	913	3.40876
ENSMUSG00000092257	0.0563255	Gm2308	914	3.41003
ENSMUSG00000002733	0.0563881	Plekha3	915	3.41009
ENSMUSG00000096929	0.0565231	A330023F24Rik	916	3.41453
ENSMUSG00000023959	0.0565473	Clic5	917	3.41226
ENSMUSG00000020528	0.0566693	Prpsap2	918	3.4159
ENSMUSG00000103952	0.0567591	Gm37268	919	3.41759
ENSMUSG00000030607	0.0568406	Acan	920	3.41877
ENSMUSG00000046826	0.0568936	Fam187b	921	3.41825
ENSMUSG00000020434	0.0570804	4921536K21Rik	922	3.42575
ENSMUSG00000055128	0.0570912	Cgrrf1	923	3.42269
ENSMUSG00000039005	0.0573015	Tlr4	924	3.43158
ENSMUSG00000032316	0.0573278	Clk3	925	3.42944
ENSMUSG00000066232	0.0573714	Ipo7	926	3.42834
ENSMUSG00000059810	0.0574695	Rgs3	927	3.4305
ENSMUSG00000092103	0.0575493	Gm17039	928	3.43157
ENSMUSG00000029517	0.0575629	Ankrd7	929	3.42868
ENSMUSG00000042198	0.0576314	Chchd7	930	3.42907
ENSMUSG00000087231	0.0576555	E230016M11Rik	931	3.42682
ENSMUSG00000034959	0.0576721	Rubcnl	932	3.42413
ENSMUSG00000086892	0.0577977	4933430M04Rik	933	3.4279
ENSMUSG00000096592	0.057916	Gm15801	934	3.43124
ENSMUSG00000037993	0.0579505	Dhx38	935	3.42962
ENSMUSG00000087343	0.0579946	1700021N21Rik	936	3.42856
ENSMUSG00000117335	0.0580189	Gm49870	937	3.42634
ENSMUSG00000050222	0.0581004	Il17d	938	3.42749
ENSMUSG00000066478	0.0581627	Gm5745	939	3.42751
ENSMUSG00000069899	0.0582514	Gm12166	940	3.42908
ENSMUSG00000004394	0.0582769	Tmed4	941	3.42694
ENSMUSG00000078532	0.0583034	Nkain1	942	3.42486
ENSMUSG00000110069	0.0583127	Gm45422	943	3.42177
ENSMUSG00000105993	0.0583212	Tex13d	944	3.41865
ENSMUSG00000030048	0.0584958	Gkn3	945	3.42525
ENSMUSG00000028655	0.058574	Mfsd2a	946	3.42621
ENSMUSG00000043336	0.0586154	Filip1l	947	3.42501
ENSMUSG00000035413	0.0586477	Tmem98	948	3.42328
ENSMUSG00000036904	0.058786	Fzd8	949	3.42774
ENSMUSG00000021385	0.0588164	Ippk	950	3.4259
ENSMUSG00000083627	0.0588999	Gm12502	951	3.42716
ENSMUSG00000047139	0.0589427	Cd24a	952	3.42605
ENSMUSG00000086170	0.0589658	Gm12144	953	3.42379
ENSMUSG00000005716	0.0590681	Pvalb	954	3.42614
ENSMUSG00000092558	0.0591539	Med20	955	3.42752
ENSMUSG00000028133	0.0591583	Rwdd3	956	3.42419
ENSMUSG00000042489	0.0592222	Clspn	957	3.42431
ENSMUSG00000029847	0.059249	Slc23a4	958	3.42228
ENSMUSG00000038642	0.0593685	Ctss	959	3.42561
ENSMUSG00000021420	0.0593788	Fars2	960	3.42263
ENSMUSG00000048772	0.0593837	Tmem53	961	3.41935
ENSMUSG00000028186	0.05943	Uox	962	3.41846
ENSMUSG00000060317	0.0594538	Acnat2	963	3.41628
ENSMUSG00000030976	0.0594596	Tex36	964	3.41307
ENSMUSG00000117013	0.0595002	Gm30531	965	3.41186
ENSMUSG00000087579	0.0595861	Hectd2os	966	3.41324
ENSMUSG00000109398	0.0597017	Gm3854	967	3.41633
ENSMUSG00000039488	0.059707	Cntn5	968	3.41311
ENSMUSG00000029467	0.0597135	Atp2a2	969	3.40996
ENSMUSG00000104453	0.0597209	Gm37829	970	3.40686
ENSMUSG00000038973	0.0597575	Cldnd2	971	3.40544
ENSMUSG00000030905	0.0597727	Crym	972	3.4028
ENSMUSG00000039878	0.0598226	Slc39a5	973	3.40214
ENSMUSG00000039069	0.0598456	Mtg2	974	3.39996
ENSMUSG00000111547	0.0598473	Gm48069	975	3.39656
ENSMUSG00000032420	0.0599622	Nt5e	976	3.3996
ENSMUSG00000109853	0.0600084	Gm33045	977	3.39873
ENSMUSG00000116072	0.0600569	Gm46526	978	3.39801
ENSMUSG00000087277	0.0601114	2010013B24Rik	979	3.39761
ENSMUSG00000050914	0.0602174	Ankrd37	980	3.40013
ENSMUSG00000112027	0.0602416	Gm9045	981	3.39803
ENSMUSG00000063052	0.0602729	Lrrc40	982	3.39634
ENSMUSG00000018171	0.060392	Vmp1	983	3.39958
ENSMUSG00000084846	0.0604028	A730011C13Rik	984	3.39674
ENSMUSG00000020056	0.0604338	Washc3	985	3.39503
ENSMUSG00000098773	0.060471	Gm27179	986	3.39367
ENSMUSG00000084375	0.0605066	Gm11637	987	3.39223
ENSMUSG00000116679	0.0605769	Gm49739	988	3.39273
ENSMUSG00000042747	0.0607911	Krtcap2	989	3.40129
ENSMUSG00000032123	0.0609801	Dpagt1	990	3.40842
ENSMUSG00000038623	0.061009	Tm6sf1	991	3.40659
ENSMUSG00000030650	0.0610302	Tmc5	992	3.40434
ENSMUSG00000055480	0.061043	Zfp458	993	3.40162
ENSMUSG00000107259	0.0611358	Gm5298	994	3.40337
ENSMUSG00000100018	0.0611394	Gm7776	995	3.40015
ENSMUSG00000052336	0.0611442	Cx3cr1	996	3.397
ENSMUSG00000009995	0.0611834	Tafazzin	997	3.39577
ENSMUSG00000115338	0.0612924	Pnp	998	3.39841
ENSMUSG00000048154	0.061447	Kmt2d	999	3.40357
ENSMUSG00000006398	0.0615152	Cdc20	1000	3.40394
ENSMUSG00000021951	0.0615963	Eef1akmt1	1001	3.40502
ENSMUSG00000021116	0.0616242	Eif2s1	1002	3.40317
ENSMUSG00000112627	0.0616907	4933412E12Rik	1003	3.40345
ENSMUSG00000095159	0.0617246	Tubb4b-ps1	1004	3.40192
ENSMUSG00000097466	0.0618532	D430036J16Rik	1005	3.40562
ENSMUSG00000022089	0.0618729	Bin3	1006	3.40332
ENSMUSG00000033389	0.0619333	Arhgap44	1007	3.40326
ENSMUSG00000097028	0.0620132	Ptgs2os	1008	3.40427
ENSMUSG00000082729	0.0621647	Gm14845	1009	3.4092
ENSMUSG00000026880	0.0622201	Stom	1010	3.40886
ENSMUSG00000006386	0.0623556	Tek	1011	3.41291
ENSMUSG00000045215	0.0623744	Asxl3	1012	3.41056
ENSMUSG00000083774	0.0624145	Gm7180	1013	3.40938
ENSMUSG00000056476	0.062531	Med12l	1014	3.41238
ENSMUSG00000068167	0.0625541	Csnka2ip	1015	3.41028
ENSMUSG00000002625	0.0625579	Akap8l	1016	3.40713
ENSMUSG00000085319	0.0625841	Gm13330	1017	3.4052
ENSMUSG00000046922	0.0627293	Gpr6	1018	3.40975
ENSMUSG00000084987	0.0627322	Gm13134	1019	3.40656
ENSMUSG00000050087	0.0627713	Cby3	1020	3.40534
ENSMUSG00000036721	0.062779	Zscan12	1021	3.40242
ENSMUSG00000118132	0.0629668	4833408A19Rik	1022	3.40926
ENSMUSG00000029298	0.0631547	Gbp9	1023	3.4161
ENSMUSG00000004347	0.063197	Pde1c	1024	3.41504
ENSMUSG00000030323	0.0632238	Ift122	1025	3.41316
ENSMUSG00000026915	0.0633409	Strbp	1026	3.41615
ENSMUSG00000026142	0.063622	Rhbdd1	1027	3.42797
ENSMUSG00000082560	0.0636928	Gm15157	1028	3.42845
ENSMUSG00000086316	0.0638059	Nbdy	1029	3.4312
ENSMUSG00000052369	0.0638288	Tmem106c	1030	3.4291
ENSMUSG00000060096	0.0639294	Amd-ps3	1031	3.43117
ENSMUSG00000028255	0.0639543	Clca1	1032	3.42918
ENSMUSG00000001333	0.0639826	Sync	1033	3.42737
ENSMUSG00000034259	0.0639859	Exosc4	1034	3.42424
ENSMUSG00000024645	0.0640057	Timm21	1035	3.42199
ENSMUSG00000054134	0.0640491	Umodl1	1036	3.421
ENSMUSG00000103921	0.0640597	Gm5841	1037	3.41827
ENSMUSG00000095956	0.0641811	1700036A12Rik	1038	3.42145
ENSMUSG00000030660	0.0641822	Pik3c2a	1039	3.41821
ENSMUSG00000027827	0.0642199	Kcnab1	1040	3.41693
ENSMUSG00000022160	0.0642933	Mettl3	1041	3.41755
ENSMUSG00000086728	0.0643424	Man2c1os	1042	3.41688
ENSMUSG00000087700	0.0644008	Gm15283	1043	3.4167
ENSMUSG00000108417	0.0644143	Gm30928	1044	3.41414
ENSMUSG00000040479	0.0644172	Dgkz	1045	3.41103
ENSMUSG00000032911	0.0644275	Cspg4	1046	3.40831
ENSMUSG00000021242	0.0644681	Npc2	1047	3.4072
ENSMUSG00000030787	0.0644793	Lyve1	1048	3.40454
ENSMUSG00000052273	0.0645293	Dnah3	1049	3.40393
ENSMUSG00000051638	0.0645506	Gm9857	1050	3.40182
ENSMUSG00000043301	0.0646262	Kcnj6	1051	3.40256
ENSMUSG00000059182	0.0646478	Skap2	1052	3.40046
ENSMUSG00000019961	0.0646822	Tmpo	1053	3.39904
ENSMUSG00000024742	0.0647762	Fen1	1054	3.40075
ENSMUSG00000068523	0.0647828	Gng5	1055	3.39787
ENSMUSG00000031340	0.0648513	Gabre	1056	3.39825
ENSMUSG00000027296	0.0649257	Itpka	1057	3.39892
ENSMUSG00000030304	0.0649987	Ergic2	1058	3.39953
ENSMUSG00000026816	0.0651793	Gtf3c5	1059	3.40576
ENSMUSG00000105510	0.0652121	Gm43815	1060	3.40426
ENSMUSG00000021224	0.0652343	Numb	1061	3.40221
ENSMUSG00000104960	0.0652665	Snhg8	1062	3.40068
ENSMUSG00000076435	0.0653155	Acsf2	1063	3.40003
ENSMUSG00000040323	0.0653608	Gm15429	1064	3.39919
ENSMUSG00000105550	0.0654157	Gm35585	1065	3.39885
ENSMUSG00000074776	0.0654588	Gm10754	1066	3.3979
ENSMUSG00000027860	0.0655481	Vangl1	1067	3.39935
ENSMUSG00000050397	0.0655777	Foxl2	1068	3.3977
ENSMUSG00000026525	0.0656021	Opn3	1069	3.39578
ENSMUSG00000020411	0.0657898	Nipal4	1070	3.40231
ENSMUSG00000118013	0.0658958	Gm31706	1071	3.40461
ENSMUSG00000032332	0.0660198	Col12a1	1072	3.40784
ENSMUSG00000116831	0.0660359	Gm30505	1073	3.40549
ENSMUSG00000021023	0.0661064	Prorp	1074	3.40596
ENSMUSG00000022221	0.0663236	Ripk3	1075	3.41397
ENSMUSG00000098713	0.0663403	Rps2-ps5	1076	3.41165
ENSMUSG00000042333	0.0663553	Tnfrsf14	1077	3.40926
ENSMUSG00000031668	0.0663955	Eif2ak3	1078	3.40816
ENSMUSG00000046721	0.0664081	Rpl14-ps1	1079	3.40565
ENSMUSG00000024527	0.0664429	Afg3l2	1080	3.40428
ENSMUSG00000037455	0.06645	Slc18b1	1081	3.40149
ENSMUSG00000021548	0.0665626	Ccnh	1082	3.4041
ENSMUSG00000083879	0.066599	Gm14038	1083	3.40282
ENSMUSG00000103970	0.0666654	Gm37678	1084	3.40307
ENSMUSG00000093956	0.0670638	NA	1085	3.42025
ENSMUSG00000116884	0.0670903	C130040N14Rik	1086	3.41845
ENSMUSG00000074340	0.0671046	Ovgp1	1087	3.41604
ENSMUSG00000038827	0.0671112	Abitram	1088	3.41324
ENSMUSG00000004880	0.0671398	Lbr	1089	3.41155
ENSMUSG00000051062	0.0672044	Fbll1	1090	3.4117
ENSMUSG00000049521	0.0673023	Cdc42ep1	1091	3.41354
ENSMUSG00000058589	0.0673679	Anks1b	1092	3.41374
ENSMUSG00000004085	0.0673904	Map3k20	1093	3.41176
ENSMUSG00000023403	0.0674409	Stk31	1094	3.41119
ENSMUSG00000038496	0.0675471	Slc19a3	1095	3.41344
ENSMUSG00000117785	0.0679647	Gm5827	1096	3.43141
ENSMUSG00000030720	0.0680033	Cln3	1097	3.43023
ENSMUSG00000108204	0.0680062	Gm44180	1098	3.42725
ENSMUSG00000020888	0.0680175	Dvl2	1099	3.4247
ENSMUSG00000054021	0.0681323	Sirt5	1100	3.42737
ENSMUSG00000000889	0.0681612	Dbh	1101	3.4257
ENSMUSG00000085244	0.0683276	Spag17os	1102	3.43095
ENSMUSG00000079508	0.0684463	Apoo	1103	3.4338
ENSMUSG00000019820	0.0684737	Utrn	1104	3.43206
ENSMUSG00000081205	0.0688373	Gm5940	1105	3.44716
ENSMUSG00000022707	0.0688479	Gbe1	1106	3.44458
ENSMUSG00000002100	0.0688888	Mybpc3	1107	3.4435
ENSMUSG00000023075	0.0689471	Akirin1	1108	3.44331
ENSMUSG00000074643	0.0689522	Cpne1	1109	3.44046
ENSMUSG00000106237	0.0690516	Gm8066	1110	3.44231
ENSMUSG00000110500	0.0691639	Gm32568	1111	3.44481
ENSMUSG00000027981	0.0692455	Rnpc3	1112	3.44577
ENSMUSG00000089694	0.0692641	Nat8f7	1113	3.4436
ENSMUSG00000072893	0.0693466	4933439C10Rik	1114	3.44461
ENSMUSG00000108242	0.0693515	9330118I20Rik	1115	3.44177
ENSMUSG00000017765	0.0693542	Slc12a4	1116	3.43881
ENSMUSG00000038542	0.0693665	Pcid2	1117	3.43634
ENSMUSG00000031142	0.0695044	Cacna1f	1118	3.44009
ENSMUSG00000046798	0.0695161	Cldn12	1119	3.4376
ENSMUSG00000034848	0.0695246	Ttc21b	1120	3.43495
ENSMUSG00000103469	0.0695643	Gm9910	1121	3.43385
ENSMUSG00000022947	0.0696827	Cbr3	1122	3.43662
ENSMUSG00000024907	0.0697516	Gal	1123	3.43696
ENSMUSG00000031398	0.0697679	Plxna3	1124	3.4347
ENSMUSG00000079022	0.0697735	Col22a1	1125	3.43193
ENSMUSG00000104873	0.0700224	Gm40332	1126	3.44111
ENSMUSG00000104037	0.0700799	Gm37776	1127	3.44088
ENSMUSG00000055202	0.0700877	Zfp811	1128	3.43821
ENSMUSG00000086441	0.0701965	Gm15046	1129	3.4405
ENSMUSG00000047098	0.0701988	Rnf31	1130	3.43757
ENSMUSG00000053185	0.0702237	Gm9898	1131	3.43575
ENSMUSG00000020898	0.0702702	Ctc1	1132	3.43499
ENSMUSG00000021033	0.0705719	Gstz1	1133	3.44669
ENSMUSG00000082678	0.0706152	Gm12818	1134	3.44576
ENSMUSG00000027433	0.070698	Xrn2	1135	3.44676
ENSMUSG00000027220	0.0707076	Syt13	1136	3.4442
ENSMUSG00000108738	0.0707219	Gm44777	1137	3.44186
ENSMUSG00000009654	0.0707623	Oit3	1138	3.4408
ENSMUSG00000034035	0.0708232	Ccdc17	1139	3.44074
ENSMUSG00000093989	0.070824	Rnasek	1140	3.43776
ENSMUSG00000005553	0.0708244	Atp4a	1141	3.43476
ENSMUSG00000097668	0.0708942	Gm26761	1142	3.43514
ENSMUSG00000103901	0.0709	Gm37499	1143	3.43241
ENSMUSG00000074449	0.0709029	Potefam3a	1144	3.42955
ENSMUSG00000095388	0.0709035	Hsd3b8	1145	3.42659
ENSMUSG00000050732	0.0709505	Vamp8	1146	3.42587
ENSMUSG00000048799	0.0709777	Cep120	1147	3.42419
ENSMUSG00000097050	0.0710124	Gm9918	1148	3.42288
ENSMUSG00000060373	0.0710245	Hnrnpc	1149	3.42049
ENSMUSG00000020812	0.0711406	Snhg16	1150	3.4231
ENSMUSG00000028845	0.0711708	Tekt2	1151	3.42158
ENSMUSG00000086716	0.0711875	Gm11629	1152	3.41941
ENSMUSG00000018263	0.0712291	Tbx5	1153	3.41844
ENSMUSG00000118038	0.071271	Gm9895	1154	3.41749
ENSMUSG00000087406	0.0713181	E130215H24Rik	1155	3.41679
ENSMUSG00000045411	0.071335	2410002F23Rik	1156	3.41464
ENSMUSG00000042042	0.0714618	Csgalnact2	1157	3.41775
ENSMUSG00000024818	0.0715304	Slc25a45	1158	3.41808
ENSMUSG00000097101	0.0715732	1810034E14Rik	1159	3.41717
ENSMUSG00000025036	0.0716362	Sfxn2	1160	3.41723
ENSMUSG00000100481	0.0716364	Gm7114	1161	3.4143
ENSMUSG00000106738	0.0717874	Gm5	1162	3.41855
ENSMUSG00000020522	0.0718258	Mfap3	1163	3.41744
ENSMUSG00000083679	0.0718481	Gm12892	1164	3.41556
ENSMUSG00000106499	0.0719768	Gm9403	1165	3.41874
ENSMUSG00000047603	0.0719915	Zfp235	1166	3.41651
ENSMUSG00000116988	0.0720461	Gm49673	1167	3.41617
ENSMUSG00000104379	0.0720621	Gm37509	1168	3.414
ENSMUSG00000073460	0.0721056	Pnldc1	1169	3.41314
ENSMUSG00000115456	0.0721155	Gm35248	1170	3.41069
ENSMUSG00000024501	0.0721647	Dpysl3	1171	3.41011
ENSMUSG00000078795	0.0722352	Ceacam15	1172	3.41053
ENSMUSG00000113688	0.0723158	A930027P06Rik	1173	3.41142
ENSMUSG00000032554	0.0723498	Trf	1174	3.41011
ENSMUSG00000028099	0.0724208	Polr3c	1175	3.41056
ENSMUSG00000087055	0.0724269	Gm11948	1176	3.40794
ENSMUSG00000091881	0.0724505	Gm17146	1177	3.40616
ENSMUSG00000081187	0.0724521	3110067C02Rik	1178	3.40334
ENSMUSG00000028410	0.0724726	Dnaja1	1179	3.40142
ENSMUSG00000026456	0.0724784	Cyb5r1	1180	3.39881
ENSMUSG00000034872	0.0725489	Gipc3	1181	3.39923
ENSMUSG00000020876	0.0726775	Snx11	1182	3.40238
ENSMUSG00000029633	0.0728121	Gm5578	1183	3.4058
ENSMUSG00000085376	0.072827	Gm14508	1184	3.40362
ENSMUSG00000021338	0.0728826	Carmil1	1185	3.40334
ENSMUSG00000049555	0.0728871	Tmie	1186	3.40068
ENSMUSG00000010175	0.0729455	Prox1	1187	3.40054
ENSMUSG00000064037	0.0730116	Gpn1	1188	3.40076
ENSMUSG00000026875	0.0730325	Traf1	1189	3.39887
ENSMUSG00000097079	0.0730447	Gm26604	1190	3.39658
ENSMUSG00000056073	0.0730921	Grik2	1191	3.39593
ENSMUSG00000032594	0.0731854	Ip6k1	1192	3.39741
ENSMUSG00000097093	0.0732669	C330013E15Rik	1193	3.39835
ENSMUSG00000025138	0.0732674	Sirt7	1194	3.39552
ENSMUSG00000024986	0.0733676	Hhex	1195	3.39732
ENSMUSG00000041219	0.0734271	Arhgap11a	1196	3.39723
ENSMUSG00000072768	0.0734631	Gm10418	1197	3.39606
ENSMUSG00000029229	0.0735212	Chic2	1198	3.39591
ENSMUSG00000033200	0.0736102	Tpsg1	1199	3.39718
ENSMUSG00000029089	0.0736288	5730480H06Rik	1200	3.39521
ENSMUSG00000060708	0.0736551	Bloc1s4	1201	3.39359
ENSMUSG00000034744	0.073761	Nagk	1202	3.39564
ENSMUSG00000000278	0.0737827	Scpep1	1203	3.39382
ENSMUSG00000117385	0.0738101	Gm20147	1204	3.39226
ENSMUSG00000118449	0.0739039	Gm3625	1205	3.39375
ENSMUSG00000102389	0.0739787	D630023O14Rik	1206	3.39437
ENSMUSG00000115517	0.0740487	Gm48954	1207	3.39477
ENSMUSG00000062818	0.0740649	Vmn1r51	1208	3.3927
ENSMUSG00000037855	0.0740701	Zfp365	1209	3.39013
ENSMUSG00000021260	0.0741231	Hhipl1	1210	3.38975
ENSMUSG00000097797	0.0741498	Gm26901	1211	3.38817
ENSMUSG00000058835	0.074163	Abi1	1212	3.38598
ENSMUSG00000036036	0.0741761	Zfp57	1213	3.38379
ENSMUSG00000048400	0.0741917	Prss54	1214	3.38171
ENSMUSG00000034055	0.0741974	Phka1	1215	3.37919
ENSMUSG00000006784	0.0743441	Odad4	1216	3.38309
ENSMUSG00000021893	0.0743631	Capn7	1217	3.38117
ENSMUSG00000111149	0.0743706	Gm26564	1218	3.37873
ENSMUSG00000063458	0.0744056	Lrmda	1219	3.37755
ENSMUSG00000054203	0.0744727	Ifi205	1220	3.37783
ENSMUSG00000052854	0.0745038	Nrk	1221	3.37647
ENSMUSG00000039781	0.0745148	Cep131	1222	3.3742
ENSMUSG00000038777	0.0745534	Sema6c	1223	3.37319
ENSMUSG00000021670	0.0745535	Hmgcr	1224	3.37044
ENSMUSG00000025147	0.0746419	Mob2	1225	3.37168
ENSMUSG00000103473	0.0746535	Gm37696	1226	3.36946
ENSMUSG00000075227	0.074661	Znhit2	1227	3.36705
ENSMUSG00000002845	0.0747035	Tmem39a	1228	3.36622
ENSMUSG00000021496	0.0748523	Pcbd2	1229	3.37018
ENSMUSG00000039084	0.0749226	Chad	1230	3.3706
ENSMUSG00000086003	0.0749418	B230206L02Rik	1231	3.36873
ENSMUSG00000099722	0.0749904	Gm29154	1232	3.36818
ENSMUSG00000005397	0.0751582	Nid1	1233	3.37298
ENSMUSG00000048153	0.0752372	Olfr49	1234	3.37378
ENSMUSG00000073077	0.0753262	Cfap47	1235	3.37504
ENSMUSG00000050875	0.0753511	Minar2	1236	3.37343
ENSMUSG00000102459	0.0753654	Gm38352	1237	3.37134
ENSMUSG00000114099	0.0754458	Gm48695	1238	3.37221
ENSMUSG00000037361	0.0754494	Sf3b6	1239	3.36965
ENSMUSG00000104113	0.0754579	Gm37292	1240	3.36731
ENSMUSG00000040774	0.075484	Cept1	1241	3.36576
ENSMUSG00000003283	0.0755341	Hck	1242	3.36528
ENSMUSG00000044522	0.0755384	A730020M07Rik	1243	3.36276
ENSMUSG00000040455	0.0755664	Usp45	1244	3.36131
ENSMUSG00000086909	0.0756802	Gm4926	1245	3.36367
ENSMUSG00000108034	0.075774	4930557K07Rik	1246	3.36513
ENSMUSG00000034384	0.0757754	Barhl2	1247	3.3625
ENSMUSG00000049988	0.0758108	Lrrc25	1248	3.36137
ENSMUSG00000112030	0.0758708	Gm35189	1249	3.36134
ENSMUSG00000044364	0.0758808	Tmem74b	1250	3.35909
ENSMUSG00000040123	0.075965	Zmym5	1251	3.36013
ENSMUSG00000059401	0.075967	Mamld1	1252	3.35754
ENSMUSG00000020848	0.0759672	Doc2b	1253	3.35487
ENSMUSG00000048310	0.076002	Pskh1	1254	3.35373
ENSMUSG00000079511	0.0760569	Gm42688	1255	3.35347
ENSMUSG00000078183	0.0760662	Gm15610	1256	3.35121
ENSMUSG00000114157	0.0761089	Gm47870	1257	3.35043
ENSMUSG00000058806	0.0762535	Col13a1	1258	3.35412
ENSMUSG00000038894	0.0762774	Irs2	1259	3.35251
ENSMUSG00000043794	0.0763076	D830025C05Rik	1260	3.35118
ENSMUSG00000021219	0.0763528	Rgs6	1261	3.3505
ENSMUSG00000098985	0.0763892	Gm27219	1262	3.34944
ENSMUSG00000056155	0.0763988	Nanos3	1263	3.34721
ENSMUSG00000040985	0.0764876	Sun3	1264	3.34845
ENSMUSG00000039329	0.0765478	Tex19.1	1265	3.34844
ENSMUSG00000032680	0.0765786	6820408C15Rik	1266	3.34714
ENSMUSG00000036377	0.0765909	Cracd	1267	3.34503
ENSMUSG00000044084	0.0766494	Spem2	1268	3.34495
ENSMUSG00000022558	0.0766636	Mroh1	1269	3.34293
ENSMUSG00000022758	0.0766685	P2rx6	1270	3.34051
ENSMUSG00000025317	0.0767348	Car5a	1271	3.34077
ENSMUSG00000040963	0.0767604	Asgr2	1272	3.33926
ENSMUSG00000051811	0.0768734	Cox6b2	1273	3.34155
ENSMUSG00000046408	0.0769055	1700067K01Rik	1274	3.34032
ENSMUSG00000030306	0.0769414	Tmtc1	1275	3.33926
ENSMUSG00000108806	0.0769911	Gm44729	1276	3.33879
ENSMUSG00000039480	0.0770218	Nt5dc1	1277	3.33751
ENSMUSG00000022144	0.0770379	Gdnf	1278	3.33559
ENSMUSG00000033961	0.0770479	Zfp446	1279	3.33342
ENSMUSG00000036123	0.077057	Slc9a3	1280	3.33121
ENSMUSG00000036850	0.0770859	Mrpl41	1281	3.32986
ENSMUSG00000068324	0.077088	Gm10029	1282	3.32735
ENSMUSG00000097307	0.077136	Gm26834	1283	3.32683
ENSMUSG00000026147	0.0771457	Col9a1	1284	3.32466
ENSMUSG00000026031	0.0773414	Cflar	1285	3.3305
ENSMUSG00000086342	0.0773882	Gm12932	1286	3.32992
ENSMUSG00000018362	0.0774475	Kpna2	1287	3.32988
ENSMUSG00000022571	0.0775093	Pycrl	1288	3.32995
ENSMUSG00000118265	0.0776406	Gm50211	1289	3.333
ENSMUSG00000085230	0.0776607	Gm16013	1290	3.33128
ENSMUSG00000075267	0.0776873	Pjvk	1291	3.32984
ENSMUSG00000107560	0.0776894	Gm44199	1292	3.32735
ENSMUSG00000009248	0.077745	Ascl2	1293	3.32716
ENSMUSG00000024851	0.0777802	Pitpnm1	1294	3.3261
ENSMUSG00000026131	0.077842	Dst	1295	3.32617
ENSMUSG00000074782	0.077948	4833422C13Rik	1296	3.32813
ENSMUSG00000006586	0.0779749	Runx1t1	1297	3.32671
ENSMUSG00000063821	0.0780588	Dusp29	1298	3.32772
ENSMUSG00000033222	0.0782049	Ttf2	1299	3.33138
ENSMUSG00000071181	0.0782091	3830408C21Rik	1300	3.329
ENSMUSG00000097111	0.0782625	Peak1os	1301	3.32871
ENSMUSG00000024446	0.0782721	Rpp21	1302	3.32657
ENSMUSG00000030708	0.0784301	Dnajb13	1303	3.33072
ENSMUSG00000074345	0.0784514	Tnfaip8l3	1304	3.32907
ENSMUSG00000031545	0.0784584	Gpat4	1305	3.32682
ENSMUSG00000085519	0.0784952	Gm13703	1306	3.32583
ENSMUSG00000029452	0.0784994	Tmem116	1307	3.32346
ENSMUSG00000015961	0.078548	Adss	1308	3.32298
ENSMUSG00000054889	0.0786124	Dsp	1309	3.32316
ENSMUSG00000088544	0.0786482	Mir1945	1310	3.32214
ENSMUSG00000065336	0.0786868	NA	1311	3.32123
ENSMUSG00000108274	0.0786958	Gm44169	1312	3.31908
ENSMUSG00000059820	0.0787464	Nkapd1	1313	3.31868
ENSMUSG00000024258	0.078787	Polr2d	1314	3.31787
ENSMUSG00000032548	0.078808	Slco2a1	1315	3.31623
ENSMUSG00000036944	0.0788291	Tmem71	1316	3.3146
ENSMUSG00000037020	0.0788474	Wdr62	1317	3.31285
ENSMUSG00000028187	0.0788831	Rpf1	1318	3.31183
ENSMUSG00000097710	0.0789576	2310026I22Rik	1319	3.31245
ENSMUSG00000021024	0.0789576	Psma6	1320	3.30994
ENSMUSG00000015027	0.0791466	Galns	1321	3.31535
ENSMUSG00000019984	0.0791764	Med23	1322	3.31409
ENSMUSG00000034653	0.0792027	Ythdc2	1323	3.31268
ENSMUSG00000021108	0.079344	Prkch	1324	3.31609
ENSMUSG00000100084	0.0793633	2310068J16Rik	1325	3.31439
ENSMUSG00000072722	0.079445	Gm6588	1326	3.3153
ENSMUSG00000023274	0.0794738	Cd4	1327	3.31401
ENSMUSG00000082002	0.0795339	Gm6568	1328	3.31401
ENSMUSG00000113209	0.0795478	1700081N11Rik	1329	3.3121
ENSMUSG00000020218	0.0796022	Wif1	1330	3.31187
ENSMUSG00000111443	0.0796147	Gm46123	1331	3.3099
ENSMUSG00000045609	0.0796755	Gm5455	1332	3.30994
ENSMUSG00000035228	0.0798176	Ccdc106	1333	3.31336
ENSMUSG00000079070	0.0799153	Gm3985	1334	3.31493
ENSMUSG00000026705	0.0800062	Klhl20	1335	3.31621
ENSMUSG00000108957	0.0800535	Gm45235	1336	3.31569
ENSMUSG00000028671	0.0800852	Gale	1337	3.31452
ENSMUSG00000005267	0.0801429	Zfp287	1338	3.31443
ENSMUSG00000104546	0.0801649	Gm43858	1339	3.31286
ENSMUSG00000079357	0.0801975	Gm11100	1340	3.31174
ENSMUSG00000022247	0.0802173	Brix1	1341	3.31009
ENSMUSG00000105156	0.0802497	Gm9057	1342	3.30895
ENSMUSG00000043421	0.0803268	Hilpda	1343	3.30967
ENSMUSG00000117278	0.0803538	Gm36684	1344	3.30832
ENSMUSG00000038545	0.0805654	Cul7	1345	3.31456
ENSMUSG00000024114	0.080619	Prss41	1346	3.3143
ENSMUSG00000028174	0.0806229	Rpe65	1347	3.312
ENSMUSG00000078838	0.080652	Gm17382	1348	3.31074
ENSMUSG00000057691	0.0808691	Zfp746	1349	3.31719
ENSMUSG00000047643	0.0809054	Gm5454	1350	3.31622
ENSMUSG00000021939	0.0809111	Ctsb	1351	3.314
ENSMUSG00000104159	0.0809737	Gm38099	1352	3.31411
ENSMUSG00000027835	0.08098	Pdcd10	1353	3.31192
ENSMUSG00000058571	0.0810161	Gpc6	1354	3.31095
ENSMUSG00000086770	0.081019	Gm15351	1355	3.30863
ENSMUSG00000059003	0.0811121	Grin2a	1356	3.30998
ENSMUSG00000081228	0.0812304	Gm16089	1357	3.31237
ENSMUSG00000059975	0.0812342	Zfp74	1358	3.31008
ENSMUSG00000024548	0.0812886	Setbp1	1359	3.30986
ENSMUSG00000041878	0.0813445	8430432A02Rik	1360	3.3097
ENSMUSG00000112064	0.0814065	Gm47399	1361	3.30979
ENSMUSG00000062611	0.0814367	Rps3a2	1362	3.30859
ENSMUSG00000059834	0.0814372	Sclt1	1363	3.30618
ENSMUSG00000070473	0.0814934	Cldn3	1364	3.30604
ENSMUSG00000058729	0.0815014	Lin9	1365	3.30394
ENSMUSG00000028969	0.0815499	Cdk5	1366	3.30349
ENSMUSG00000031093	0.0816466	Dock11	1367	3.30498
ENSMUSG00000032757	0.0817139	Bet1	1368	3.30529
ENSMUSG00000037890	0.0817169	Wdr19	1369	3.303
ENSMUSG00000040283	0.0817213	Btnl9	1370	3.30076
ENSMUSG00000111336	0.0817584	Aldoa-ps4	1371	3.29986
ENSMUSG00000066058	0.08176	Cldn19	1372	3.29751
ENSMUSG00000042641	0.0817929	Rgsl1	1373	3.29644
ENSMUSG00000021248	0.0817979	Tmed10	1374	3.29424
ENSMUSG00000032812	0.081798	Arap1	1375	3.29185
ENSMUSG00000055748	0.081812	Gsdmc4	1376	3.29002
ENSMUSG00000034006	0.0818643	Slc66a2	1377	3.28973
ENSMUSG00000108255	0.0819377	Gm16499	1378	3.29029
ENSMUSG00000085342	0.0819753	Gm12254	1379	3.28941
ENSMUSG00000032327	0.0819895	Stra6	1380	3.2876
ENSMUSG00000022519	0.08202	Srl	1381	3.28644
ENSMUSG00000031620	0.0821515	Iqcm	1382	3.28933
ENSMUSG00000062284	0.0821796	Gm6030	1383	3.28808
ENSMUSG00000036534	0.0823843	Slc38a7	1384	3.29388
ENSMUSG00000020186	0.0824367	Csrp2	1385	3.2936
ENSMUSG00000116775	0.0824906	Gm49769	1386	3.29337
ENSMUSG00000111472	0.0825443	Gm47103	1387	3.29314
ENSMUSG00000008307	0.0825711	1700109H08Rik	1388	3.29184
ENSMUSG00000067212	0.0826265	H2-T23	1389	3.29168
ENSMUSG00000048707	0.0826933	Tprn	1390	3.29197
ENSMUSG00000105447	0.082736	Gm43653	1391	3.2913
ENSMUSG00000108154	0.0828703	Gm44033	1392	3.29427
ENSMUSG00000084320	0.0830006	Gm14125	1393	3.29708
ENSMUSG00000056411	0.0830038	Gm12500	1394	3.29485
ENSMUSG00000103006	0.0830268	4933417C20Rik	1395	3.2934
ENSMUSG00000042918	0.0830666	Mamstr	1396	3.29262
ENSMUSG00000027381	0.0830922	Bcl2l11	1397	3.29127
ENSMUSG00000058581	0.0830957	Gm5801	1398	3.28906
ENSMUSG00000112832	0.0831857	4930484H19Rik	1399	3.29026
ENSMUSG00000033697	0.0832234	Arhgap39	1400	3.2894
ENSMUSG00000030865	0.0832524	Chp2	1401	3.2882
ENSMUSG00000021176	0.0832739	Efcab11	1402	3.28671
ENSMUSG00000054994	0.0833179	AV320801	1403	3.2861
ENSMUSG00000032224	0.0834337	Fam81a	1404	3.28832
ENSMUSG00000084862	0.0834804	Gm16278	1405	3.28782
ENSMUSG00000001985	0.0835643	Grik3	1406	3.28879
ENSMUSG00000025389	0.0836063	Mip	1407	3.2881
ENSMUSG00000041679	0.0838387	Lrrc29	1408	3.2949
ENSMUSG00000085564	0.0838852	Gm12198	1409	3.29438
ENSMUSG00000104280	0.0839329	Rps2-ps11	1410	3.29392
ENSMUSG00000097848	0.0839666	Gm807	1411	3.29291
ENSMUSG00000041180	0.0840098	Hectd2	1412	3.29227
ENSMUSG00000018286	0.0840977	Psmb6	1413	3.29338
ENSMUSG00000033688	0.0840998	Inhca	1414	3.29113
ENSMUSG00000055782	0.0841778	Abcd2	1415	3.29186
ENSMUSG00000057409	0.0841975	Zfp53	1416	3.2903
ENSMUSG00000026439	0.0842257	Rbbp5	1417	3.28908
ENSMUSG00000089671	0.0843374	Gm16537	1418	3.29112
ENSMUSG00000026519	0.0844288	Tmem63a	1419	3.29237
ENSMUSG00000025950	0.0845518	Idh1	1420	3.29484
ENSMUSG00000030431	0.084561	Tmem238	1421	3.29288
ENSMUSG00000034278	0.0845732	Dnajc17	1422	3.29104
ENSMUSG00000062154	0.084595	Tex33	1423	3.28958
ENSMUSG00000021751	0.084628	Acox2	1424	3.28854
ENSMUSG00000038507	0.0846553	Parp12	1425	3.2873
ENSMUSG00000086370	0.084666	Ftx	1426	3.28541
ENSMUSG00000019731	0.0848224	Slc35e1	1427	3.28917
ENSMUSG00000053198	0.0848345	Prx	1428	3.28734
ENSMUSG00000027566	0.0848386	Psma7	1429	3.28519
ENSMUSG00000028619	0.0848592	Tceanc2	1430	3.28369
ENSMUSG00000024352	0.0848771	Spata24	1431	3.28209
ENSMUSG00000033845	0.0849728	Mrpl15	1432	3.2835
ENSMUSG00000102014	0.0850627	2900009J06Rik	1433	3.28468
ENSMUSG00000053536	0.0851433	Cstf2t	1434	3.2855
ENSMUSG00000032584	0.0852306	Mst1r	1435	3.28657
ENSMUSG00000078921	0.0854034	Tgtp2	1436	3.29095
ENSMUSG00000050844	0.0854946	1700020N01Rik	1437	3.29217
ENSMUSG00000025194	0.0855123	Abcc2	1438	3.29056
ENSMUSG00000060572	0.0855295	Mfap2	1439	3.28893
ENSMUSG00000044037	0.0856192	Als2cl	1440	3.2901
ENSMUSG00000038451	0.085648	Spsb2	1441	3.28892
ENSMUSG00000003228	0.0857243	Grk5	1442	3.28957
ENSMUSG00000106712	0.0858283	Gm19649	1443	3.29127
ENSMUSG00000104178	0.0858855	Gm9916	1444	3.29119
ENSMUSG00000033446	0.0858921	Lpar6	1445	3.28916
ENSMUSG00000110559	0.0858968	Gm26843	1446	3.28707
ENSMUSG00000117986	0.0859038	Gm50344	1447	3.28506
ENSMUSG00000103147	0.0860307	Gm7341	1448	3.28764
ENSMUSG00000115736	0.0860784	Gm8586	1449	3.2872
ENSMUSG00000097261	0.0862173	4930532G15Rik	1450	3.29023
ENSMUSG00000103625	0.0862909	Gm37357	1451	3.29077
ENSMUSG00000031430	0.0863228	Vsig1	1452	3.28972
ENSMUSG00000112294	0.08633	Gm4129	1453	3.28773
ENSMUSG00000020431	0.0863369	Adcy1	1454	3.28573
ENSMUSG00000085207	0.0863537	Gm11767	1455	3.28411
ENSMUSG00000084007	0.0863778	Gm9003	1456	3.28277
ENSMUSG00000109097	0.0863991	Gm29683	1457	3.28133
ENSMUSG00000055371	0.0864414	Stam2	1458	3.28068
ENSMUSG00000105701	0.0864517	Gm42587	1459	3.27883
ENSMUSG00000020241	0.0865049	Col6a2	1460	3.27859
ENSMUSG00000020067	0.0865572	Mypn	1461	3.27833
ENSMUSG00000067925	0.0865665	Rtl8a	1462	3.27644
ENSMUSG00000046636	0.0865691	Gm7729	1463	3.2743
ENSMUSG00000042677	0.0866331	Zc3h12a	1464	3.27448
ENSMUSG00000047022	0.0867064	Mipol1	1465	3.27502
ENSMUSG00000098091	0.0867302	Gm16470	1466	3.27368
ENSMUSG00000027867	0.0867732	Spag17	1467	3.27307
ENSMUSG00000092233	0.0868466	Gm20403	1468	3.27361
ENSMUSG00000109222	0.0868469	Gm10297	1469	3.27139
ENSMUSG00000024812	0.0869367	Tjp2	1470	3.27255
ENSMUSG00000032348	0.0870218	Gsta4	1471	3.27352
ENSMUSG00000042861	0.0870982	Kcna10	1472	3.27417
ENSMUSG00000027971	0.0871701	Ndst4	1473	3.27465
ENSMUSG00000075701	0.0872971	Selenos	1474	3.27719
ENSMUSG00000028434	0.0873605	Epb41l4b	1475	3.27735
ENSMUSG00000030036	0.0874279	Mogs	1476	3.27766
ENSMUSG00000028946	0.0876052	Hes3	1477	3.28208
ENSMUSG00000101234	0.0876109	1700007E05Rik	1478	3.28008
ENSMUSG00000030205	0.0876214	Gprc5d	1479	3.27825
ENSMUSG00000017802	0.0876403	Retreg3	1480	3.27674
ENSMUSG00000113120	0.0876593	E330035G20Rik	1481	3.27524
ENSMUSG00000029003	0.0876688	Mad2l2	1482	3.27338
ENSMUSG00000087377	0.0877435	AV099323	1483	3.27396
ENSMUSG00000035397	0.0878574	Klf16	1484	3.276
ENSMUSG00000037358	0.0878922	Dipk2b	1485	3.27509
ENSMUSG00000025482	0.0879011	Odf3	1486	3.27322
ENSMUSG00000084965	0.0879625	Gm13857	1487	3.27331
ENSMUSG00000115125	0.0879677	Gm6852	1488	3.2713
ENSMUSG00000020072	0.0880099	Pbld2	1489	3.27067
ENSMUSG00000117911	0.0881319	Gm35460	1490	3.27301
ENSMUSG00000018428	0.088152	Akap1	1491	3.27156
ENSMUSG00000097115	0.0883272	1810019N24Rik	1492	3.27586
ENSMUSG00000059195	0.0883815	Gm12715	1493	3.27568
ENSMUSG00000025607	0.0883948	Copg2	1494	3.27398
ENSMUSG00000025511	0.0884074	Tspan4	1495	3.27226
ENSMUSG00000004610	0.0884869	Etfb	1496	3.27301
ENSMUSG00000068011	0.0884915	Mkrn2os	1497	3.27099
ENSMUSG00000061584	0.0885442	Lyg2	1498	3.27076
ENSMUSG00000063760	0.0885629	Rnf217	1499	3.26927
ENSMUSG00000032103	0.0886312	Pus3	1500	3.26961
ENSMUSG00000027434	0.0887108	Nkx2-2	1501	3.27036
ENSMUSG00000001948	0.0887137	Spa17	1502	3.26829
ENSMUSG00000017868	0.0887786	Sgk2	1503	3.26851
ENSMUSG00000095779	0.0887828	Gm53189	1504	3.26649
ENSMUSG00000044737	0.0888303	Klk14	1505	3.26606
ENSMUSG00000055240	0.0888593	Zfp101	1506	3.26496
ENSMUSG00000046487	0.0888994	Mospd4	1507	3.26427
ENSMUSG00000017386	0.0889708	Traf4	1508	3.26472
ENSMUSG00000039209	0.088987	Rpl39l	1509	3.26315
ENSMUSG00000103723	0.088998	Gm37095	1510	3.26139
ENSMUSG00000117222	0.089044	Gm49906	1511	3.26092
ENSMUSG00000117488	0.0890554	Gm41545	1512	3.25918
ENSMUSG00000027900	0.0890896	Dram2	1513	3.25828
ENSMUSG00000035062	0.0891286	Zc4h2	1514	3.25755
ENSMUSG00000021257	0.0891401	Angel1	1515	3.25582
ENSMUSG00000001418	0.0891833	Glmp	1516	3.25525
ENSMUSG00000026495	0.0892332	Efcab2	1517	3.25492
ENSMUSG00000115142	0.089243	Gm33251	1518	3.25314
ENSMUSG00000072980	0.089298	Oip5	1519	3.253
ENSMUSG00000110749	0.0893481	Gm47931	1520	3.25268
ENSMUSG00000111837	0.0894134	Gm47135	1521	3.25292
ENSMUSG00000117939	0.089598	Gm9067	1522	3.25749
ENSMUSG00000032381	0.089627	Ciao2a	1523	3.25641
ENSMUSG00000097007	0.0897141	4930432B10Rik	1524	3.25743
ENSMUSG00000081680	0.0897146	Gm14473	1525	3.25532
ENSMUSG00000085812	0.0897146	Gm15843	1526	3.25318
ENSMUSG00000086846	0.0897146	Gm13642	1527	3.25105
ENSMUSG00000102261	0.0897146	Gm18864	1528	3.24892
ENSMUSG00000106463	0.0897146	Mir1291	1529	3.2468
ENSMUSG00000111448	0.0897146	Olfr912	1530	3.24468
ENSMUSG00000114534	0.0897146	Gm32004	1531	3.24256
ENSMUSG00000084169	0.0897146	Gm12240	1532	3.24044
ENSMUSG00000031432	0.0897333	Prps1	1533	3.239
ENSMUSG00000099719	0.0898119	Gm28802	1534	3.23973
ENSMUSG00000113188	0.0898543	Gm35638	1535	3.23914
ENSMUSG00000025086	0.0898969	Trub1	1536	3.23857
ENSMUSG00000029865	0.0898987	Sval1	1537	3.23653
ENSMUSG00000037031	0.0899807	Tspan15	1538	3.23737
ENSMUSG00000084863	0.0900505	Gm12523	1539	3.23778
ENSMUSG00000107203	0.0900854	Gm7542	1540	3.23693
ENSMUSG00000022246	0.0901818	Rai14	1541	3.23829
ENSMUSG00000113853	0.0902178	Gm47583	1542	3.23749
ENSMUSG00000026575	0.0902685	Nme7	1543	3.23721
ENSMUSG00000020986	0.090314	Sec23a	1544	3.23674
ENSMUSG00000032303	0.0903785	Chrna3	1545	3.23695
ENSMUSG00000021190	0.0904368	Lgmn	1546	3.23695
ENSMUSG00000073607	0.0904472	Gm10548	1547	3.23523
ENSMUSG00000078656	0.0904866	Vps25	1548	3.23455
ENSMUSG00000075270	0.0905124	Pde11a	1549	3.23338
ENSMUSG00000026096	0.0905535	Osgepl1	1550	3.23276
ENSMUSG00000028551	0.0906125	Cdkn2c	1551	3.23278
ENSMUSG00000046245	0.0906274	Pilra	1552	3.23123
ENSMUSG00000056332	0.0906274	Gm16294	1553	3.22915
ENSMUSG00000103658	0.0906274	Gm37201	1554	3.22707
ENSMUSG00000106362	0.0906274	Gm47279	1555	3.22499
ENSMUSG00000107719	0.0906274	Gm43937	1556	3.22292
ENSMUSG00000065232	0.0906274	Gm22973	1557	3.22085
ENSMUSG00000022889	0.0906946	Mrpl39	1558	3.22117
ENSMUSG00000034118	0.0907469	Tpst1	1559	3.22096
ENSMUSG00000102202	0.090756	Gm33280	1560	3.21922
ENSMUSG00000090957	0.0907837	Gm7535	1561	3.21814
ENSMUSG00000000305	0.0907844	Cdh4	1562	3.21611
ENSMUSG00000012396	0.0908299	Nanog	1563	3.21566
ENSMUSG00000080875	0.0908382	Gm7332	1564	3.21389
ENSMUSG00000036185	0.0909044	Sapcd1	1565	3.21418
ENSMUSG00000105920	0.0909044	Gm5408	1566	3.21213
ENSMUSG00000063236	0.0910333	1110038F14Rik	1567	3.21463
ENSMUSG00000019715	0.0910434	Gle1	1568	3.21294
ENSMUSG00000038057	0.091053	Dbil5	1569	3.21123
ENSMUSG00000106958	0.0911181	Gm35960	1570	3.21148
ENSMUSG00000047648	0.0911558	Fbxo30	1571	3.21076
ENSMUSG00000042258	0.0911797	Isl1	1572	3.20956
ENSMUSG00000093619	0.0911917	4930535L15Rik	1573	3.20794
ENSMUSG00000105207	0.0912076	Gm42927	1574	3.20646
ENSMUSG00000014850	0.0912245	Msh3	1575	3.20502
ENSMUSG00000019948	0.0912671	Actr6	1576	3.20448
ENSMUSG00000103475	0.0912708	Gm37697	1577	3.20258
ENSMUSG00000107578	0.0912708	Gm32536	1578	3.20055
ENSMUSG00000112349	0.0912708	Gm48132	1579	3.19853
ENSMUSG00000108446	0.0912894	Gm44997	1580	3.19715
ENSMUSG00000068200	0.0914779	Gm5931	1581	3.20173
ENSMUSG00000047798	0.0915193	Cd300lf	1582	3.20115
ENSMUSG00000100075	0.0915477	1700018L02Rik	1583	3.20012
ENSMUSG00000082769	0.0918382	Gm15793	1584	3.20825
ENSMUSG00000111824	0.0918643	Gm47102	1585	3.20714
ENSMUSG00000035575	0.0918681	Utp6	1586	3.20525
ENSMUSG00000071528	0.0918869	Atp5md	1587	3.20388
ENSMUSG00000046079	0.0920959	Lrrc8d	1588	3.20915
ENSMUSG00000109736	0.0921258	Gm8734	1589	3.20817
ENSMUSG00000014767	0.0921859	Tbp	1590	3.20824
ENSMUSG00000024873	0.092219	Cnih2	1591	3.20738
ENSMUSG00000110569	0.0922643	Gm18860	1592	3.20694
ENSMUSG00000020893	0.0924136	Per1	1593	3.21011
ENSMUSG00000037253	0.0925203	Mex3c	1594	3.2118
ENSMUSG00000033909	0.092524	Usp36	1595	3.20992
ENSMUSG00000047642	0.0925636	D930020B18Rik	1596	3.20928
ENSMUSG00000117252	0.0926182	Gm9514	1597	3.20916
ENSMUSG00000027425	0.0926289	Kat14	1598	3.20752
ENSMUSG00000042197	0.092758	Zfp451	1599	3.20998
ENSMUSG00000110926	0.0927663	Gm5917	1600	3.20826
ENSMUSG00000111933	0.0928107	Gm36660	1601	3.2078
ENSMUSG00000104061	0.0928166	Gm37953	1602	3.206
ENSMUSG00000109783	0.0928219	Gm45338	1603	3.20418
ENSMUSG00000020524	0.0928371	Gria1	1604	3.20271
ENSMUSG00000030890	0.0928423	Ilk	1605	3.20089
ENSMUSG00000007279	0.0928476	Scube2	1606	3.19908
ENSMUSG00000087351	0.0931879	Gm11464	1607	3.20881
ENSMUSG00000103823	0.0931879	Gm7899	1608	3.20681
ENSMUSG00000113860	0.0931879	Gm45949	1609	3.20482
ENSMUSG00000085375	0.0931905	Gm12506	1610	3.20292
ENSMUSG00000041481	0.093192	Serpina3g	1611	3.20098
ENSMUSG00000027067	0.0932121	Ssrp1	1612	3.19968
ENSMUSG00000087570	0.0933859	Gm13647	1613	3.20366
ENSMUSG00000012017	0.0934572	Scarf2	1614	3.20412
ENSMUSG00000078746	0.0934905	Fam205a4	1615	3.20328
ENSMUSG00000042448	0.0934967	Hoxd1	1616	3.20151
ENSMUSG00000055523	0.0936808	Gucy2g	1617	3.20583
ENSMUSG00000075534	0.0937467	Gm13262	1618	3.2061
ENSMUSG00000063129	0.0937603	Aldoart2	1619	3.20459
ENSMUSG00000045008	0.093802	9030612E09Rik	1620	3.20403
ENSMUSG00000011306	0.0938025	Sugp1	1621	3.20207
ENSMUSG00000029279	0.0938691	Brdt	1622	3.20237
ENSMUSG00000041247	0.0938736	Lamp3	1623	3.20055
ENSMUSG00000086123	0.0938736	Gm16060	1624	3.19858
ENSMUSG00000107591	0.0938736	Gm6794	1625	3.19661
ENSMUSG00000087528	0.0938758	9830144P21Rik	1626	3.19472
ENSMUSG00000033809	0.0938768	Alg3	1627	3.19279
ENSMUSG00000057788	0.0938936	Ddx49	1628	3.1914
ENSMUSG00000104986	0.0938945	1600023N17Rik	1629	3.18947
ENSMUSG00000028059	0.0939185	Arhgef2	1630	3.18833
ENSMUSG00000012350	0.0940298	Ehf	1631	3.19015
ENSMUSG00000062694	0.0940611	Cav3	1632	3.18926
ENSMUSG00000025201	0.0940843	Bloc1s2-ps	1633	3.18809
ENSMUSG00000097397	0.0942179	Gm16861	1634	3.19067
ENSMUSG00000029017	0.0942462	Pmpcb	1635	3.18967
ENSMUSG00000047797	0.0942511	Gjb1	1636	3.18789
ENSMUSG00000027967	0.0943057	Neurog2	1637	3.18779
ENSMUSG00000034903	0.0944414	Cobll1	1638	3.19043
ENSMUSG00000040414	0.0944596	Slc25a28	1639	3.18909
ENSMUSG00000031486	0.0944673	Adgra2	1640	3.18741
ENSMUSG00000021373	0.0945484	Cap2	1641	3.1882
ENSMUSG00000087059	0.0945782	Gm12339	1642	3.18726
ENSMUSG00000032264	0.0946696	Zw10	1643	3.1884
ENSMUSG00000021476	0.0946766	Habp4	1644	3.1867
ENSMUSG00000052139	0.0947417	Babam2	1645	3.18695
ENSMUSG00000020154	0.0947751	Ptprb	1646	3.18614
ENSMUSG00000084744	0.0949292	NA	1647	3.18938
ENSMUSG00000042372	0.0950021	Dmrt3	1648	3.18989
ENSMUSG00000041939	0.0950107	Mvk	1649	3.18825
ENSMUSG00000097622	0.0950456	A330033J07Rik	1650	3.18748
ENSMUSG00000091003	0.0950506	Gm7244	1651	3.18572
ENSMUSG00000026580	0.095194	Selp	1652	3.1886
ENSMUSG00000000563	0.0952412	Atp5pb	1653	3.18825
ENSMUSG00000045216	0.0953098	Hs6st1	1654	3.18862
ENSMUSG00000030823	0.0953678	9130019O22Rik	1655	3.18863
ENSMUSG00000035835	0.0954403	Plppr3	1656	3.18912
ENSMUSG00000027485	0.0954462	Bpifb1	1657	3.1874
ENSMUSG00000086536	0.0954887	Gm12264	1658	3.18689
ENSMUSG00000000440	0.0955433	Pparg	1659	3.18679
ENSMUSG00000086980	0.0955666	Gm13791	1660	3.18565
ENSMUSG00000080374	0.0956563	Gm22953	1661	3.18672
ENSMUSG00000004730	0.095703	Adgre1	1662	3.18636
ENSMUSG00000087466	0.0957699	A330041J22Rik	1663	3.18667
ENSMUSG00000025001	0.0958105	Hells	1664	3.1861
ENSMUSG00000040675	0.0958765	Mthfd1l	1665	3.18638
ENSMUSG00000092247	0.0958941	Gm20426	1666	3.18505
ENSMUSG00000111892	0.0958975	Gm47641	1667	3.18326
ENSMUSG00000021306	0.0959126	Gpr137b	1668	3.18185
ENSMUSG00000021676	0.0959804	Iqgap2	1669	3.18219
ENSMUSG00000085262	0.0959921	Gm11574	1670	3.18067
ENSMUSG00000109875	0.0959921	Gm6314	1671	3.17877
ENSMUSG00000111853	0.0960178	Gm31408	1672	3.17772
ENSMUSG00000044461	0.096075	Shisa2	1673	3.17771
ENSMUSG00000039321	0.0960902	Uts2r	1674	3.17632
ENSMUSG00000040084	0.0961398	Bub1b	1675	3.17606
ENSMUSG00000031730	0.0961628	Dhodh	1676	3.17492
ENSMUSG00000098369	0.0962764	NA	1677	3.17678
ENSMUSG00000015672	0.096293	Mrpl32	1678	3.17543
ENSMUSG00000033182	0.09631	Kbtbd12	1679	3.1741
ENSMUSG00000110790	0.0964279	Gm47079	1680	3.17609
ENSMUSG00000110458	0.0964694	Gm21769	1681	3.17557
ENSMUSG00000108778	0.0964915	Gm20083	1682	3.17441
ENSMUSG00000056222	0.0964976	Spock1	1683	3.17272
ENSMUSG00000116414	0.096532	Gm4432	1684	3.17197
ENSMUSG00000112527	0.0965365	Gm35696	1685	3.17024
ENSMUSG00000020823	0.0965778	Sec14l1	1686	3.16971
ENSMUSG00000026154	0.0966328	Sdhaf4	1687	3.16964
ENSMUSG00000082778	0.0966425	Gm15191	1688	3.16808
ENSMUSG00000029130	0.0966648	Rnf32	1689	3.16693
ENSMUSG00000045518	0.0968321	Onecut3	1690	3.17053
ENSMUSG00000106164	0.0969544	9430085M18Rik	1691	3.17266
ENSMUSG00000025648	0.0969749	Pfkfb4	1692	3.17146
ENSMUSG00000067642	0.0970068	Adgrf3	1693	3.17063
ENSMUSG00000108113	0.0970102	Zim2	1694	3.16887
ENSMUSG00000055917	0.097034	Zfp277	1695	3.16777
ENSMUSG00000048334	0.0970724	Gm8258	1696	3.16716
ENSMUSG00000024844	0.097187	Banf1	1697	3.16903
ENSMUSG00000113491	0.097381	Gm19221	1698	3.17348
ENSMUSG00000027304	0.0974341	Rtf1	1699	3.17335
ENSMUSG00000043144	0.0975219	Aqp6	1700	3.17434
ENSMUSG00000079555	0.0975494	Haus3	1701	3.17337
ENSMUSG00000074547	0.0975983	Rps8-ps4	1702	3.17309
ENSMUSG00000040219	0.0976161	Ttc12	1703	3.17181
ENSMUSG00000074622	0.0976891	Mafb	1704	3.17231
ENSMUSG00000022353	0.0977195	Mtss1	1705	3.17144
ENSMUSG00000084876	0.0977754	Gm14965	1706	3.1714
ENSMUSG00000089789	0.0978682	Rdh1	1707	3.17255
ENSMUSG00000117358	0.0978915	Gm31645	1708	3.17144
ENSMUSG00000113642	0.0980118	Gm49329	1709	3.17348
ENSMUSG00000048495	0.0980419	Tyw5	1710	3.1726
ENSMUSG00000054822	0.0980599	1700041G16Rik	1711	3.17133
ENSMUSG00000059939	0.0981429	9430015G10Rik	1712	3.17216
ENSMUSG00000030775	0.0981911	Trat1	1713	3.17186
ENSMUSG00000097140	0.0982663	Gm26779	1714	3.17244
ENSMUSG00000070167	0.0982845	Snora57	1715	3.17118
ENSMUSG00000032372	0.0983229	Plscr2	1716	3.17057
ENSMUSG00000021840	0.098375	Mapk1ip1l	1717	3.1704
ENSMUSG00000021499	0.0984028	Catsper3	1718	3.16945
ENSMUSG00000087009	0.0984261	Nphs1os	1719	3.16836
ENSMUSG00000085941	0.0985199	Gm11201	1720	3.16953
ENSMUSG00000001435	0.0985337	Col18a1	1721	3.16814
ENSMUSG00000117578	0.0985597	Rpsa-ps8	1722	3.16713
ENSMUSG00000030041	0.098589	M1ap	1723	3.16623
ENSMUSG00000018507	0.0985942	Trpv2	1724	3.16457
ENSMUSG00000100211	0.0986314	1700064M15Rik	1725	3.16392
ENSMUSG00000097626	0.0986448	4921504A21Rik	1726	3.16252
ENSMUSG00000108314	0.0986941	Prkcz2	1727	3.16227
ENSMUSG00000086805	0.0986976	4932443L11Rik	1728	3.16055
ENSMUSG00000032318	0.0987487	Isl2	1729	3.16036
ENSMUSG00000063696	0.0987597	Gm8730	1730	3.15888
ENSMUSG00000026648	0.0987698	Dclre1c	1731	3.15738
ENSMUSG00000078872	0.098786	Gm14401	1732	3.15608
ENSMUSG00000105558	0.0988622	Gm5855	1733	3.15669
ENSMUSG00000113629	0.0989092	Gm48558	1734	3.15637
ENSMUSG00000087115	0.0989376	Pcsk2os2	1735	3.15545
ENSMUSG00000050619	0.0990937	Zscan29	1736	3.15861
ENSMUSG00000026095	0.0991232	Asnsd1	1737	3.15773
ENSMUSG00000107432	0.0991378	Gm36189	1738	3.15638
ENSMUSG00000031639	0.0993351	Tlr3	1739	3.16085
ENSMUSG00000065518	0.0993567	Mir423	1740	3.15971
ENSMUSG00000074415	0.0993995	Mir100hg	1741	3.15926
ENSMUSG00000031913	0.0994473	Vps4a	1742	3.15896
ENSMUSG00000097831	0.0994833	4930540M05Rik	1743	3.15829
ENSMUSG00000041997	0.0994848	Tlk1	1744	3.15653
ENSMUSG00000031273	0.0995261	Col4a6	1745	3.15603
ENSMUSG00000018334	0.0996172	Ksr1	1746	3.15711
ENSMUSG00000082705	0.0996779	Gm15616	1747	3.15723
ENSMUSG00000037922	0.0997179	Bank1	1748	3.15669
ENSMUSG00000104092	0.0997728	A930014E01Rik	1749	3.15662
ENSMUSG00000021556	0.0997987	Golm1	1750	3.15563
ENSMUSG00000057454	0.0998602	Lypd3	1751	3.15578
ENSMUSG00000108348	0.0999458	Pnma8c	1752	3.15668
ENSMUSG00000117628	0.099967	Gm50012	1753	3.15555
ENSMUSG00000034648	0.0999733	Lrrn1	1754	3.15395
ENSMUSG00000110779	0.0999995	Gm48271	1755	3.15298
ENSMUSG00000024266	0.100021	Adad2	1756	3.15185
ENSMUSG00000102632	0.100024	Gm37786	1757	3.15016
ENSMUSG00000027635	0.10009	Dsn1	1758	3.15045
ENSMUSG00000037787	0.100099	Coa8	1759	3.14894
ENSMUSG00000097203	0.100101	4732419C18Rik	1760	3.14722
ENSMUSG00000027261	0.100137	Hao1	1761	3.14656
ENSMUSG00000024424	0.100139	Ttc39c	1762	3.14482
ENSMUSG00000028672	0.100165	Hmgcl	1763	3.14388
ENSMUSG00000025401	0.100166	Myo1a	1764	3.1421
ENSMUSG00000025324	0.100174	Atp10a	1765	3.14059
ENSMUSG00000017146	0.100221	Brca1	1766	3.14027
ENSMUSG00000073910	0.100222	Mob3b	1767	3.13853
ENSMUSG00000004285	0.10024	Atp6v1f	1768	3.13731
ENSMUSG00000027993	0.100313	Trim2	1769	3.13783
ENSMUSG00000098197	0.100388	BC051537	1770	3.1384
ENSMUSG00000111358	0.100426	2900078I11Rik	1771	3.13783
ENSMUSG00000043008	0.10043	Klhl6	1772	3.13616
ENSMUSG00000005465	0.100453	Il27ra	1773	3.13512
ENSMUSG00000001403	0.100461	Ube2c	1774	3.1336
ENSMUSG00000043913	0.100473	Ccdc60	1775	3.1322
ENSMUSG00000112054	0.100548	Gm33680	1776	3.13277
ENSMUSG00000043110	0.10056	Lrrn4	1777	3.1314
ENSMUSG00000059273	0.100592	Zc3h4	1778	3.13064
ENSMUSG00000097339	0.10064	Gm26671	1779	3.13036
ENSMUSG00000040533	0.10067	Matn1	1780	3.12954
ENSMUSG00000071867	0.100701	Mrpl27-ps	1781	3.12875
ENSMUSG00000002963	0.100753	Pnkp	1782	3.1286
ENSMUSG00000114255	0.100791	Gm10734	1783	3.12803
ENSMUSG00000038463	0.100798	Olfml2b	1784	3.12649
ENSMUSG00000030796	0.100803	Tead2	1785	3.1249
ENSMUSG00000118380	0.100818	Gm36037	1786	3.12359
ENSMUSG00000025887	0.100821	Casp12	1787	3.12197
ENSMUSG00000091985	0.100929	Gm17354	1788	3.12354
ENSMUSG00000030189	0.100935	Ybx3	1789	3.12198
ENSMUSG00000027601	0.100976	Mtfr1	1790	3.12152
ENSMUSG00000034647	0.101091	Ankrd12	1791	3.12333
ENSMUSG00000044328	0.101275	Trp53i13	1792	3.12726
ENSMUSG00000074213	0.101282	Gm10642	1793	3.12575
ENSMUSG00000078867	0.101295	Gm14418	1794	3.12438
ENSMUSG00000042514	0.101312	Klhl14	1795	3.12317
ENSMUSG00000038240	0.10151	Pdss2	1796	3.12755
ENSMUSG00000039841	0.101513	Zfp800	1797	3.12588
ENSMUSG00000112454	0.101563	Gm48619	1798	3.12569
ENSMUSG00000108421	0.101608	Gm44718	1799	3.12534
ENSMUSG00000030443	0.101648	Zfp583	1800	3.12482
ENSMUSG00000114457	0.101707	Gm36346	1801	3.1249
ENSMUSG00000106918	0.101726	Mrpl33	1802	3.12374
ENSMUSG00000035606	0.101726	Ky	1803	3.12203
ENSMUSG00000059149	0.101925	Mfsd4a	1804	3.12639
ENSMUSG00000022400	0.101972	Rbx1	1805	3.12612
ENSMUSG00000052656	0.101999	Rnf103	1806	3.12519
ENSMUSG00000048661	0.102091	Lemd3	1807	3.12629
ENSMUSG00000031445	0.102205	Proz	1808	3.12806
ENSMUSG00000023015	0.102207	Racgap1	1809	3.12637
ENSMUSG00000038155	0.102343	Gstp2	1810	3.12881
ENSMUSG00000105452	0.10258	Gm5276	1811	3.13432
ENSMUSG00000052353	0.102613	Cemip	1812	3.1336
ENSMUSG00000029613	0.102615	Eif2ak1	1813	3.13194
ENSMUSG00000049313	0.102636	Sorl1	1814	3.13086
ENSMUSG00000028337	0.102743	Coro2a	1815	3.13239
ENSMUSG00000048188	0.102802	Gm8181	1816	3.13246
ENSMUSG00000044469	0.102842	Tnfaip8l1	1817	3.13195
ENSMUSG00000039740	0.10285	Alg2	1818	3.13046
ENSMUSG00000074476	0.1029	Spc24	1819	3.13026
ENSMUSG00000052479	0.103026	A330008L17Rik	1820	3.13238
ENSMUSG00000050552	0.10305	Lamtor4	1821	3.13139
ENSMUSG00000118434	0.103064	Gm13301	1822	3.13011
ENSMUSG00000110017	0.103072	Gm45237	1823	3.12864
ENSMUSG00000027663	0.103073	Zmat3	1824	3.12694
ENSMUSG00000046727	0.103094	Cystm1	1825	3.12586
ENSMUSG00000002504	0.103118	Slc9a3r2	1826	3.12489
ENSMUSG00000026301	0.103154	Iqca	1827	3.12426
ENSMUSG00000085317	0.103182	Gssos2	1828	3.1234
ENSMUSG00000047531	0.103199	Rtp2	1829	3.12219
ENSMUSG00000038658	0.10325	Ric1	1830	3.12204
ENSMUSG00000087038	0.10327	2900079G21Rik	1831	3.12093
ENSMUSG00000103170	0.103276	Gm37170	1832	3.11943
ENSMUSG00000063179	0.103437	Pstk	1833	3.12257
ENSMUSG00000106694	0.103456	Gm42894	1834	3.12144
ENSMUSG00000026414	0.103604	Tnnt2	1835	3.12421
ENSMUSG00000113404	0.103612	Gm48622	1836	3.12275
ENSMUSG00000051067	0.103645	Lingo3	1837	3.12204
ENSMUSG00000081583	0.103649	Gm14769	1838	3.12045
ENSMUSG00000086095	0.103749	Gm15328	1839	3.12177
ENSMUSG00000086513	0.103763	Gvin-ps1	1840	3.1205
ENSMUSG00000024896	0.103794	Minpp1	1841	3.11973
ENSMUSG00000062743	0.103797	Zfp677	1842	3.11812
ENSMUSG00000078776	0.103833	9530053A07Rik	1843	3.11753
ENSMUSG00000116114	0.103834	Gm35853	1844	3.11586
ENSMUSG00000116537	0.103862	Gm49698	1845	3.11501
ENSMUSG00000092072	0.103949	Gm4540	1846	3.11594
ENSMUSG00000002699	0.104053	Lcp2	1847	3.11736
ENSMUSG00000024181	0.104061	Mrpl28	1848	3.11593
ENSMUSG00000041747	0.104076	Utp15	1849	3.11469
ENSMUSG00000028436	0.104077	Dcaf12	1850	3.11302
ENSMUSG00000078154	0.104097	Gm12184	1851	3.11194
ENSMUSG00000025893	0.104109	Kbtbd3	1852	3.11063
ENSMUSG00000037788	0.104161	Vopp1	1853	3.11049
ENSMUSG00000104043	0.104295	Gm6525	1854	3.11282
ENSMUSG00000114649	0.104323	3110006O06Rik	1855	3.11196
ENSMUSG00000026750	0.104338	Psmb7	1856	3.11073
ENSMUSG00000105139	0.104367	Gm19391	1857	3.10994
ENSMUSG00000031397	0.104459	Tktl1	1858	3.11101
ENSMUSG00000034522	0.10447	Zfp395	1859	3.10965
ENSMUSG00000041278	0.104525	Ttc1	1860	3.10962
ENSMUSG00000024436	0.104531	Mrps18b	1861	3.10814
ENSMUSG00000044707	0.104536	Ccnjl	1862	3.10662
ENSMUSG00000005161	0.104585	Prdx2	1863	3.1064
ENSMUSG00000040713	0.104594	Creg1	1864	3.10498
ENSMUSG00000118052	0.104679	Gm50432	1865	3.10584
ENSMUSG00000028519	0.104725	Dab1	1866	3.10555
ENSMUSG00000066415	0.10475	Msl2	1867	3.10463
ENSMUSG00000111390	0.104785	Gm48796	1868	3.10401
ENSMUSG00000112164	0.104787	Gm19990	1869	3.10239
ENSMUSG00000099473	0.104792	Gm18775	1870	3.10088
ENSMUSG00000105484	0.104874	Gm42775	1871	3.10165
ENSMUSG00000109695	0.104922	Gm31166	1872	3.10141
ENSMUSG00000002489	0.105029	Tiam1	1873	3.10292
ENSMUSG00000114246	0.105029	Gm48603	1874	3.10128
ENSMUSG00000033488	0.105031	Cryzl2	1875	3.09967
ENSMUSG00000073856	0.105036	Iqck	1876	3.09818
ENSMUSG00000106178	0.105075	Gm42987	1877	3.09766
ENSMUSG00000056941	0.105156	Commd7	1878	3.09841
ENSMUSG00000085587	0.105187	Gm14493	1879	3.09766
ENSMUSG00000028785	0.105194	Hpca	1880	3.09622
ENSMUSG00000114545	0.105284	Gm32184	1881	3.09724
ENSMUSG00000112261	0.105359	Gm47599	1882	3.0978
ENSMUSG00000108308	0.105389	Gm45218	1883	3.09701
ENSMUSG00000021519	0.105502	Mterf3	1884	3.0987
ENSMUSG00000021244	0.105507	Ylpm1	1885	3.09719
ENSMUSG00000092512	0.105603	Gm4152	1886	3.09838
ENSMUSG00000089854	0.105652	Gm16133	1887	3.09816
ENSMUSG00000030376	0.105685	Slc8a2	1888	3.0975
ENSMUSG00000086083	0.105745	Gm15829	1889	3.09762
ENSMUSG00000020737	0.105844	Jpt1	1890	3.09887
ENSMUSG00000018820	0.105844	Zfyve27	1891	3.09724
ENSMUSG00000060068	0.105882	Gm12222	1892	3.0967
ENSMUSG00000029676	0.105883	Pot1a	1893	3.0951
ENSMUSG00000086942	0.105897	Gm15489	1894	3.09389
ENSMUSG00000075467	0.106084	Dnlz	1895	3.09772
ENSMUSG00000094891	0.106086	Olfr55	1896	3.09613
ENSMUSG00000097587	0.106101	4930578M01Rik	1897	3.09495
ENSMUSG00000022629	0.106166	Kif21a	1898	3.09521
ENSMUSG00000082969	0.10617	Gm12630	1899	3.09369
ENSMUSG00000080885	0.106202	Rpl10-ps6	1900	3.09298
ENSMUSG00000041057	0.106227	Wdr43	1901	3.09209
ENSMUSG00000110454	0.106232	Gm45911	1902	3.09063
ENSMUSG00000106508	0.106241	4933425M03Rik	1903	3.08924
ENSMUSG00000093673	0.106307	Gm20644	1904	3.08954
ENSMUSG00000118116	0.106307	Gm3720	1905	3.08792
ENSMUSG00000073116	0.106385	Gm10471	1906	3.08856
ENSMUSG00000032691	0.106428	Nlrp3	1907	3.08821
ENSMUSG00000000958	0.106479	Slc7a7	1908	3.08807
ENSMUSG00000097612	0.10667	Gm26509	1909	3.09198
ENSMUSG00000054676	0.106808	1600014C10Rik	1910	3.09435
ENSMUSG00000089607	0.106961	Gm22500	1911	3.09717
ENSMUSG00000026931	0.107067	1700019N19Rik	1912	3.09863
ENSMUSG00000009828	0.107105	Cilk1	1913	3.09809
ENSMUSG00000103039	0.107114	Gm37123	1914	3.09672
ENSMUSG00000056215	0.107199	Lrguk	1915	3.09757
ENSMUSG00000105917	0.107233	Gm43612	1916	3.09695
ENSMUSG00000024982	0.107246	Zdhhc6	1917	3.0957
ENSMUSG00000037355	0.107378	Uvssa	1918	3.09789
ENSMUSG00000114609	0.107385	Gm29767	1919	3.09649
ENSMUSG00000104157	0.107402	Gm38101	1920	3.09535
ENSMUSG00000046145	0.107417	1700018M17Rik	1921	3.09418
ENSMUSG00000034115	0.107487	Scn11a	1922	3.09457
ENSMUSG00000064264	0.107663	Zfp428	1923	3.09803
ENSMUSG00000109032	0.107817	Gm7972	1924	3.10087
ENSMUSG00000045083	0.107838	Lingo2	1925	3.09985
ENSMUSG00000023341	0.107915	Mx2	1926	3.10045
ENSMUSG00000023279	0.10798	Bmp15	1927	3.10072
ENSMUSG00000008301	0.107999	Phax	1928	3.09966
ENSMUSG00000028797	0.10801	Tmem234	1929	3.09835
ENSMUSG00000052825	0.108072	Gm9892	1930	3.09854
ENSMUSG00000103062	0.108092	Gm37200	1931	3.0975
ENSMUSG00000104938	0.108204	Gm42840	1932	3.09912
ENSMUSG00000026765	0.108273	Lypd6b	1933	3.09946
ENSMUSG00000083246	0.108298	Gm11839	1934	3.09859
ENSMUSG00000103599	0.108308	Gm37356	1935	3.09728
ENSMUSG00000044787	0.1084	Spata32	1936	3.09829
ENSMUSG00000111292	0.10844	Gm48627	1937	3.09786
ENSMUSG00000044337	0.108492	Ackr3	1938	3.09774
ENSMUSG00000029233	0.108509	Srd5a3	1939	3.09661
ENSMUSG00000100600	0.108601	A230077H06Rik	1940	3.09766
ENSMUSG00000085779	0.108671	Atcayos	1941	3.09805
ENSMUSG00000026347	0.108772	Tmem163	1942	3.09933
ENSMUSG00000048387	0.108912	Osr1	1943	3.10172
ENSMUSG00000080978	0.108935	Gm12297	1944	3.10079
ENSMUSG00000021359	0.108939	Tfap2a	1945	3.0993
ENSMUSG00000022090	0.108974	Pdlim2	1946	3.09869
ENSMUSG00000070315	0.109048	4930581F22Rik	1947	3.0992
ENSMUSG00000063314	0.109212	Gm12657	1948	3.10228
ENSMUSG00000020457	0.109221	Drg1	1949	3.10093
ENSMUSG00000052253	0.10934	Zfp622	1950	3.10273
ENSMUSG00000083326	0.109437	Rpl38-ps1	1951	3.10388
ENSMUSG00000110534	0.109553	Gm45708	1952	3.1056
ENSMUSG00000028668	0.10961	Eloa	1953	3.10561
ENSMUSG00000016552	0.109682	Foxred2	1954	3.10605
ENSMUSG00000020808	0.109686	Pimreg	1955	3.1046
ENSMUSG00000070583	0.109704	Fv1	1956	3.10352
ENSMUSG00000087630	0.109877	Gm11513	1957	3.10683
ENSMUSG00000018126	0.109933	Baiap2l2	1958	3.10682
ENSMUSG00000020455	0.11005	Trim11	1959	3.10855
ENSMUSG00000050765	0.110264	Gm5084	1960	3.11299
ENSMUSG00000000386	0.110302	Mx1	1961	3.11246
ENSMUSG00000109232	0.110302	Gm44577	1962	3.11088
ENSMUSG00000023034	0.110348	Nr4a1	1963	3.11059
ENSMUSG00000030322	0.110428	Mbd4	1964	3.11127
ENSMUSG00000104822	0.11043	Gm42967	1965	3.10975
ENSMUSG00000030145	0.110491	Zfp248	1966	3.10988
ENSMUSG00000035431	0.110622	Sstr1	1967	3.11198
ENSMUSG00000028664	0.110632	Ephb2	1968	3.11067
ENSMUSG00000046862	0.110638	Pramel12	1969	3.10926
ENSMUSG00000115497	0.110639	Gm49207	1970	3.10771
ENSMUSG00000113336	0.110649	Gm16497	1971	3.10641
ENSMUSG00000087035	0.110726	Tmem74bos	1972	3.107
ENSMUSG00000071613	0.110743	Gm10340	1973	3.10591
ENSMUSG00000047875	0.110744	Gpr157	1974	3.10437
ENSMUSG00000039670	0.110862	Oxld1	1975	3.10611
ENSMUSG00000110551	0.110882	Gm45750	1976	3.10508
ENSMUSG00000090861	0.110946	Arf4os	1977	3.10531
ENSMUSG00000103320	0.111033	Gm37403	1978	3.10616
ENSMUSG00000001440	0.111059	Kpnb1	1979	3.10534
ENSMUSG00000042474	0.111097	Fcmr	1980	3.10482
ENSMUSG00000009647	0.111112	Mcu	1981	3.10366
ENSMUSG00000100552	0.11113	Gm29019	1982	3.1026
ENSMUSG00000038112	0.111166	AW551984	1983	3.10206
ENSMUSG00000035840	0.111176	Lysmd3	1984	3.10078
ENSMUSG00000035960	0.111233	Apex1	1985	3.10079
ENSMUSG00000030177	0.111241	Ccdc77	1986	3.09946
ENSMUSG00000072774	0.11126	Zfp951	1987	3.09842
ENSMUSG00000095730	0.111279	Vmn2r29	1988	3.0974
ENSMUSG00000033166	0.111357	Dis3	1989	3.098
ENSMUSG00000110713	0.111357	Gm30606	1990	3.09646
ENSMUSG00000085819	0.111373	Ube4bos1	1991	3.09533
ENSMUSG00000055177	0.111384	Cstl1	1992	3.0941
ENSMUSG00000078491	0.111489	Gm13090	1993	3.09545
ENSMUSG00000079356	0.111489	Mettl4-ps1	1994	3.0939
ENSMUSG00000082549	0.111489	Gm14813	1995	3.09235
ENSMUSG00000089318	0.111489	NA	1996	3.0908
ENSMUSG00000108401	0.111489	Rpl19-ps10	1997	3.08925
ENSMUSG00000109143	0.111489	Gm10046	1998	3.08771
ENSMUSG00000098889	0.111511	Gm27206	1999	3.08677
[truncated: 53,336 more rows]

## Sheet: ANOVA - interaction
	interaction	mgi_symbol	Rank	padj	aov count p<0.05	aov count padj <0.1
ENSMUSG00000103556	5.33698e-15	Gm38215	1	2.95322e-10	869	14
ENSMUSG00000027514	1.01909e-06	Zbp1	2	0.0281958
ENSMUSG00000085513	1.01909e-06	Gm16363	3	0.0187972
ENSMUSG00000091818	1.01909e-06	Rpl19-ps4	4	0.0140979
ENSMUSG00000094278	1.01909e-06	Gm12626	5	0.0112783
ENSMUSG00000094852	1.01909e-06	Gm9034	6	0.00939859
ENSMUSG00000100025	1.01909e-06	Gm8141	7	0.00805593
ENSMUSG00000102574	1.01909e-06	Gm33206	8	0.00704894
ENSMUSG00000114809	1.01909e-06	Atp5c1-ps	9	0.00626572
ENSMUSG00000116845	1.01909e-06	Gm46546	10	0.00563915
ENSMUSG00000064871	1.01909e-06	Snord58b	11	0.0051265
ENSMUSG00000070985	1.71812e-06	Acnat1	12	0.0079227
ENSMUSG00000113147	1.71812e-06	Gm47207	13	0.00731326
ENSMUSG00000085663	2.41075e-05	Gm15718	14	0.0952849
ENSMUSG00000074207	3.82145e-05	Adh1	15	0.140973
ENSMUSG00000052865	0.000132543	Gm13619	16	0.458391
ENSMUSG00000020235	0.000137224	Fzr1	17	0.446665
ENSMUSG00000028259	0.000147675	Fhl5	18	0.453978
ENSMUSG00000051081	0.000149916	Gm4847	19	0.43661
ENSMUSG00000043298	0.0001589	Smco3	20	0.439637
ENSMUSG00000090665	0.00019222	Gad1-ps	21	0.506501
ENSMUSG00000025006	0.000262448	Sorbs1	22	0.660116
ENSMUSG00000079432	0.000264088	Gm15023	23	0.635361
ENSMUSG00000117509	0.000279838	Gm46606	24	0.645202
ENSMUSG00000092162	0.000394104	Vmn2r86	25	0.87231
ENSMUSG00000043505	0.000420843	Gimap5	26	0.895666
ENSMUSG00000042459	0.000420843	Bpifa2	27	0.862494
ENSMUSG00000083985	0.000420843	Gm12468	28	0.83169
ENSMUSG00000078308	0.000426638	Gm47854	29	0.81407
ENSMUSG00000087193	0.000466331	Gm14820	30	0.860148
ENSMUSG00000044600	0.000471731	Smim7	31	0.84204
ENSMUSG00000049036	0.000615518	Tmem121	32	1.06437
ENSMUSG00000031551	0.000833819	Ido1	33	1.39816
ENSMUSG00000114796	0.00117519	A930028N01Rik	34	1.91262
ENSMUSG00000116709	0.00119774	Gm49722	35	1.89363
ENSMUSG00000105146	0.00119864	Gm35409	36	1.8424
ENSMUSG00000112527	0.00121422	Gm35696	37	1.81592
ENSMUSG00000106237	0.00129918	Gm8066	38	1.89184
ENSMUSG00000113660	0.00139264	Gm5626	39	1.97594
ENSMUSG00000084864	0.00144001	1700027A07Rik	40	1.99208
ENSMUSG00000035772	0.0015975	Mrps2	41	2.15604
ENSMUSG00000085944	0.00163344	1700003D09Rik	42	2.15206
ENSMUSG00000038872	0.00178587	Zfhx3	43	2.29817
ENSMUSG00000097989	0.00200248	Gm4335	44	2.51835
ENSMUSG00000021831	0.00214478	Ero1a	45	2.63736
ENSMUSG00000112742	0.0022003	Gm31793	46	2.64681
ENSMUSG00000116884	0.00223279	C130040N14Rik	47	2.62876
ENSMUSG00000110424	0.00225233	1700012D14Rik	48	2.59651
ENSMUSG00000039670	0.00227778	Oxld1	49	2.57226
ENSMUSG00000019854	0.00228845	Reps1	50	2.53263
ENSMUSG00000038510	0.0023389	Rpf2	51	2.53771
ENSMUSG00000051503	0.0023445	Gm6583	52	2.49487
ENSMUSG00000111824	0.00246531	Gm47102	53	2.57392
ENSMUSG00000018669	0.0024743	Cdk5rap3	54	2.53547
ENSMUSG00000029595	0.00254112	Lhx5	55	2.5566
ENSMUSG00000109222	0.00263786	Gm10297	56	2.60653
ENSMUSG00000022860	0.00265584	Chodl	57	2.57826
ENSMUSG00000028434	0.0026603	Epb41l4b	58	2.53807
ENSMUSG00000030604	0.00270889	Zfp626	59	2.54061
ENSMUSG00000037578	0.00271656	Pkd2l1	60	2.50535
ENSMUSG00000019866	0.00274094	Crybg1	61	2.48639
ENSMUSG00000090305	0.00275827	Gm5459	62	2.46175
ENSMUSG00000024734	0.00277477	Zp1	63	2.43717
ENSMUSG00000038260	0.00277757	Trpm4	64	2.40152
ENSMUSG00000060380	0.002785	C030014I23Rik	65	2.37089
ENSMUSG00000080989	0.00296725	Gm14048	66	2.48777
ENSMUSG00000110475	0.00298908	Gm31036	67	2.46867
ENSMUSG00000105010	0.0029943	Mir219b	68	2.43662
ENSMUSG00000098104	0.00302217	Gm6085	69	2.42365
ENSMUSG00000072722	0.00308837	Gm6588	70	2.44135
ENSMUSG00000041954	0.00309629	Tnfrsf18	71	2.41314
ENSMUSG00000072235	0.00319504	Tuba1a	72	2.45552
ENSMUSG00000111598	0.00319854	Gm47095	73	2.42453
ENSMUSG00000002908	0.00320426	Kcnn1	74	2.39605
ENSMUSG00000005131	0.00322552	4930550C14Rik	75	2.37979
ENSMUSG00000081583	0.00326594	Gm14769	76	2.37791
ENSMUSG00000027787	0.00332063	Nmd3	77	2.38633
ENSMUSG00000024843	0.00339995	Chka	78	2.41201
ENSMUSG00000097640	0.00341748	Gm20033	79	2.39375
ENSMUSG00000068466	0.00347628	Gm5518	80	2.4045
ENSMUSG00000101012	0.00351055	1700008K24Rik	81	2.39823
ENSMUSG00000071653	0.00359502	1810009A15Rik	82	2.42598
ENSMUSG00000008822	0.003642	Acyp1	83	2.42807
ENSMUSG00000109783	0.00381592	Gm45338	84	2.51374
ENSMUSG00000097784	0.00386347	A430105J06Rik	85	2.51512
ENSMUSG00000032688	0.00387914	Malt1	86	2.49596
ENSMUSG00000035242	0.00400817	Oaz1	87	2.54934
ENSMUSG00000042607	0.00405507	Asb4	88	2.54985
ENSMUSG00000035896	0.00407332	Rnase1	89	2.53255
ENSMUSG00000031004	0.00411643	Mki67	90	2.53092
ENSMUSG00000034842	0.00411864	Art3	91	2.50445
ENSMUSG00000074802	0.00413164	Gas2l3	92	2.48505
ENSMUSG00000068200	0.00419306	Gm5931	93	2.49487
ENSMUSG00000050890	0.00435046	Pdik1l	94	2.56099
ENSMUSG00000118257	0.00435145	9630014M24Rik	95	2.53461
ENSMUSG00000037892	0.00437081	Pcdh18	96	2.51936
ENSMUSG00000057842	0.00440547	Zfp595	97	2.51316
ENSMUSG00000022247	0.00441113	Brix1	98	2.49071
ENSMUSG00000027750	0.00458782	Postn	99	2.56431
ENSMUSG00000029387	0.0046186	Gtf2h3	100	2.5557
ENSMUSG00000097115	0.0046542	1810019N24Rik	101	2.5499
ENSMUSG00000020311	0.00467944	Erlec1	102	2.5386
ENSMUSG00000082935	0.00486274	Gm7658	103	2.61242
ENSMUSG00000113841	0.00498163	Gm48701	104	2.65056
ENSMUSG00000040838	0.00522671	Gm11639	105	2.75448
ENSMUSG00000001948	0.00530595	Spa17	106	2.76986
ENSMUSG00000118029	0.00533734		107	2.76021
ENSMUSG00000036256	0.00535537	Igfbp7	108	2.74388
ENSMUSG00000057367	0.00540244	Birc2	109	2.74261
ENSMUSG00000114099	0.00551241	Gm48695	110	2.77299
ENSMUSG00000084957	0.00557539	Bbip1	111	2.77941
ENSMUSG00000097694	0.00563583	G730013B05Rik	112	2.78445
ENSMUSG00000104973	0.00566958	A530041M06Rik	113	2.77634
ENSMUSG00000021611	0.00572104	Tert	114	2.77696
ENSMUSG00000086000	0.00574859	Gm12493	115	2.76607
ENSMUSG00000040828	0.00586225	Catsperd	116	2.79645
ENSMUSG00000068964	0.00593929	Gm6361	117	2.80898
ENSMUSG00000030103	0.00594861	Bhlhe40	118	2.78955
ENSMUSG00000106678	0.00597157	Gm43457	119	2.77678
ENSMUSG00000104781	0.00601992	Gm43303	120	2.77594
ENSMUSG00000002007	0.00605365	Srpk3	121	2.76842
ENSMUSG00000000738	0.00609787	Spg7	122	2.76579
ENSMUSG00000004936	0.00610787	Map2k1	123	2.7478
ENSMUSG00000085246	0.00611662	Gm15893	124	2.72954
ENSMUSG00000107352	0.00638132	Gm43660	125	2.82488
ENSMUSG00000101784	0.00652853	Gm7553	126	2.86711
ENSMUSG00000109751	0.00652853	Gm45479	127	2.84454
ENSMUSG00000025229	0.00655289	Pitx3	128	2.83285
ENSMUSG00000040084	0.00676935	Bub1b	129	2.90374
ENSMUSG00000115406	0.00681863	Gm49300	130	2.90238
ENSMUSG00000109609	0.00682404	Gm4972	131	2.88251
ENSMUSG00000094259	0.00683451	Gm14536	132	2.86506
ENSMUSG00000067702	0.00694918	Tuba3a	133	2.89122
ENSMUSG00000055748	0.00706195	Gsdmc4	134	2.91622
ENSMUSG00000109714	0.00712893	Gm35021	135	2.92207
ENSMUSG00000103200	0.00713229	Gm37328	136	2.90195
ENSMUSG00000089371	0.00722503	Mir1938	137	2.91823
ENSMUSG00000033793	0.00731563	Atp6v1h	138	2.93341
ENSMUSG00000101878	0.00735789	Gm8203	139	2.92913
ENSMUSG00000090674	0.00736905	Gm17082	140	2.91262
ENSMUSG00000089764	0.00743512	Gm16580	141	2.91789
ENSMUSG00000002489	0.00746172	Tiam1	142	2.90771
ENSMUSG00000054545	0.00750649	Ugt1a6a	143	2.9047
ENSMUSG00000078500	0.00776874	Zfp986	144	2.9853
ENSMUSG00000080186	0.00785508	Gm14448	145	2.99766
ENSMUSG00000114422	0.00789316	Gm30411	146	2.99156
ENSMUSG00000052298	0.0080126	Cdc42se2	147	3.01617
ENSMUSG00000037579	0.00802685	Kcnh3	148	3.00112
ENSMUSG00000109387	0.00803508	Gm45182	149	2.98403
ENSMUSG00000115283	0.00803508	Gm49252	150	2.96414
ENSMUSG00000111253	0.00816086	Gm34654	151	2.99061
ENSMUSG00000104362	0.00819813	Gm37928	152	2.9845
ENSMUSG00000095403	0.00821713	Gm21092	153	2.97186
ENSMUSG00000071291	0.00822986	Zfp58	154	2.95714
ENSMUSG00000026365	0.00830387	Cfh	155	2.96448
ENSMUSG00000110534	0.00832548	Gm45708	156	2.95314
ENSMUSG00000001288	0.00833534	Rarg	157	2.93781
ENSMUSG00000099869	0.00833894	1700030F04Rik	158	2.92047
ENSMUSG00000042165	0.00838791	Gm9774	159	2.91915
ENSMUSG00000085116	0.0084264	Gm2735	160	2.91422
ENSMUSG00000026222	0.00850176	Sp100	161	2.92202
ENSMUSG00000105535	0.00859385	Gm43077	162	2.93544
ENSMUSG00000020105	0.00860259	Lrig3	163	2.92039
ENSMUSG00000090364	0.00860304	Gm3043	164	2.90274
ENSMUSG00000086788	0.00865168	1700029M20Rik	165	2.90146
ENSMUSG00000104569	0.00865168	Gm43054	166	2.88398
ENSMUSG00000038781	0.00866588	Stap2	167	2.87142
ENSMUSG00000039315	0.0087025	Clnk	168	2.86639
ENSMUSG00000034518	0.00893085	Hmgxb4	169	2.92419
ENSMUSG00000042371	0.00896171	Slc5a10	170	2.91704
ENSMUSG00000034990	0.00902233	Otoa	171	2.91959
ENSMUSG00000036873	0.00904149	2410004B18Rik	172	2.90878
ENSMUSG00000029361	0.00911987	Nos1	173	2.91704
ENSMUSG00000051435	0.00917746	Fhad1	174	2.91859
ENSMUSG00000046982	0.00920584	Tshz1	175	2.91089
ENSMUSG00000018965	0.00927665	Ywhah	176	2.91661
ENSMUSG00000042638	0.00933876	Gucy2c	177	2.91955
ENSMUSG00000027305	0.00951894	Ndufaf1	178	2.95916
ENSMUSG00000110901	0.00958754	Gm48393	179	2.96384
ENSMUSG00000111537	0.00959186	Gm7653	180	2.9487
ENSMUSG00000062833	0.00962299	Sval3	181	2.94192
ENSMUSG00000085342	0.00967492	Gm12254	182	2.94155
ENSMUSG00000003731	0.00971178	Kpna6	183	2.93662
ENSMUSG00000029279	0.00975498	Brdt	184	2.93365
ENSMUSG00000098111	0.00976639	Gm4654	185	2.92121
ENSMUSG00000038256	0.00977751	Bcl9	186	2.90881
ENSMUSG00000036273	0.00978014	Lrrk2	187	2.89403
ENSMUSG00000031340	0.00978323	Gabre	188	2.87955
ENSMUSG00000117278	0.00988157	Gm36684	189	2.8931
ENSMUSG00000109489	0.00991167	Gm7451	190	2.88664
ENSMUSG00000087881	0.00998337	Gm22442	191	2.8923
ENSMUSG00000031189	0.0100265	Aff2	192	2.88967
ENSMUSG00000103011	0.0100865	Gm8860	193	2.89191
ENSMUSG00000033233	0.0101361	Trim45	194	2.89115
ENSMUSG00000092448	0.0101576	Gm20387	195	2.88241
ENSMUSG00000074213	0.0101871	Gm10642	196	2.87602
ENSMUSG00000108242	0.0102006	9330118I20Rik	197	2.86524
ENSMUSG00000114733	0.0102266	Gm4815	198	2.85804
ENSMUSG00000097848	0.0103195	Gm807	199	2.86949
ENSMUSG00000084918	0.0103227	Gm12708	200	2.85602
ENSMUSG00000032332	0.0103319	Col12a1	201	2.84436
ENSMUSG00000097597	0.0103356	Gm26674	202	2.83129
ENSMUSG00000112808	0.0103572	Gm4739	203	2.82322
ENSMUSG00000051721	0.0104369	Wdcp	204	2.831
ENSMUSG00000093887	0.0104997	Gm3033	205	2.83415
ENSMUSG00000026411	0.0105414	Tmem9	206	2.83159
ENSMUSG00000112110	0.0105925	Gm15608	207	2.83158
ENSMUSG00000035202	0.010675	Lars2	208	2.83992
ENSMUSG00000038507	0.0106893	Parp12	209	2.83011
ENSMUSG00000113121	0.0107462	Gm35161	210	2.83162
ENSMUSG00000102976	0.0109866	Zc3h11a	211	2.88125
ENSMUSG00000036764	0.0110192	Dnajc12	212	2.87616
ENSMUSG00000032946	0.0110686	Rasgrp2	213	2.8755
ENSMUSG00000019210	0.0110717	Atp6v1e1	214	2.86287
ENSMUSG00000087700	0.011264	Gm15283	215	2.89904
ENSMUSG00000025608	0.0113684	Podxl	216	2.91237
ENSMUSG00000031925	0.0114027	Maml2	217	2.90768
ENSMUSG00000002015	0.0114178	Bcap31	218	2.89819
ENSMUSG00000032360	0.0115043	Hcrtr2	219	2.9068
ENSMUSG00000108179	0.0115532	Gm44274	220	2.9059
ENSMUSG00000023008	0.0115544	Fmnl3	221	2.89304
ENSMUSG00000068226	0.0115946	Gm6723	222	2.89004
ENSMUSG00000031443	0.0116222	F7	223	2.88391
ENSMUSG00000085939	0.0117251	Cd63-ps	224	2.89647
ENSMUSG00000046605	0.0117656	B3gntl1	225	2.89355
ENSMUSG00000041488	0.0118034	Stx3	226	2.89
ENSMUSG00000000563	0.0118213	Atp5pb	227	2.88164
ENSMUSG00000029173	0.0118812	Sepsecs	228	2.88355
ENSMUSG00000114547	0.0120273	Gm3226	229	2.90626
ENSMUSG00000037003	0.0120371	Tns2	230	2.89597
ENSMUSG00000114379	0.012062	Gm4241	231	2.88939
ENSMUSG00000033278	0.0123212	Ptprm	232	2.93876
ENSMUSG00000024986	0.0123354	Hhex	233	2.92952
ENSMUSG00000039070	0.0123757	Cpa4	234	2.92654
ENSMUSG00000030629	0.0124334	Zfand6	235	2.92767
ENSMUSG00000031311	0.0124743	Nono	236	2.92486
ENSMUSG00000115710	0.0126	Gm49208	237	2.94185
ENSMUSG00000046415	0.0126823	B430212C06Rik	238	2.94864
ENSMUSG00000116988	0.0127105	Gm49673	239	2.94283
ENSMUSG00000082791	0.0128257	Gm4875	240	2.95713
ENSMUSG00000037643	0.0128952	Prkci	241	2.96082
ENSMUSG00000006056	0.012966	Calcoco2	242	2.96477
ENSMUSG00000091091	0.0130811	Kcnmb3	243	2.97877
ENSMUSG00000073616	0.0130846	Cops9	244	2.96735
ENSMUSG00000038241	0.0131226	Cep250	245	2.96384
ENSMUSG00000102278	0.0131407	Gm37145	246	2.95586
ENSMUSG00000114707	0.0131639	Gm47558	247	2.94909
ENSMUSG00000002808	0.0132193	Epdr1	248	2.94956
ENSMUSG00000056031	0.0133556	9330154J02Rik	249	2.968
ENSMUSG00000041765	0.0133594	Ubac2	250	2.95698
ENSMUSG00000030124	0.0136011	Lag3	251	2.99848
ENSMUSG00000062510	0.0136214	Nsl1	252	2.99102
ENSMUSG00000026895	0.0136708	Ndufa8	253	2.99001
ENSMUSG00000113428	0.0137857	Gm7664	254	3.00327
ENSMUSG00000101621	0.0137857	Gm28905	255	2.9915
ENSMUSG00000047583	0.0138677	Tyw3	256	2.99755
ENSMUSG00000017868	0.0139036	Sgk2	257	2.99361
ENSMUSG00000067925	0.0139271	Rtl8a	258	2.98703
ENSMUSG00000042286	0.0139342	Stab1	259	2.97702
ENSMUSG00000109635	0.0139351	Gm45670	260	2.96577
ENSMUSG00000026601	0.0139748	Axdnd1	261	2.96282
ENSMUSG00000054733	0.0140733	Msra	262	2.97232
ENSMUSG00000110416	0.0141183	Gm19248	263	2.97048
ENSMUSG00000025366	0.0142136	Esyt1	264	2.97921
ENSMUSG00000022010	0.0142267	Tsc22d1	265	2.9707
ENSMUSG00000062151	0.0142495	Unc13c	266	2.96427
ENSMUSG00000050697	0.014296	Prkaa1	267	2.96281
ENSMUSG00000047894	0.0143634	Ang2	268	2.96566
ENSMUSG00000033088	0.0143767	Triobp	269	2.95738
ENSMUSG00000003581	0.0144531	Rnf215	270	2.96209
ENSMUSG00000021470	0.0144712	Ercc6l2	271	2.95484
ENSMUSG00000038708	0.0145806	Golga4	272	2.96623
ENSMUSG00000081405	0.0145933	Gm13142	273	2.95796
ENSMUSG00000023004	0.0146015	Tuba1b	274	2.94882
ENSMUSG00000112064	0.0146384	Gm47399	275	2.94552
ENSMUSG00000092373	0.0146695	Gm20535	276	2.94108
ENSMUSG00000041423	0.014859	Paqr6	277	2.96831
ENSMUSG00000029632	0.01487	Ndufa4	278	2.95982
ENSMUSG00000037469	0.0148795	Acp7	279	2.9511
ENSMUSG00000070044	0.0149285	Fam149a	280	2.95024
ENSMUSG00000038047	0.0149289	Haus6	281	2.93983
ENSMUSG00000070697	0.0150433	Utp3	282	2.95185
ENSMUSG00000042641	0.0150453	Rgsl1	283	2.94181
ENSMUSG00000005886	0.0150495	Ncoa2	284	2.93227
ENSMUSG00000105641	0.0150739	Gm5853	285	2.92672
ENSMUSG00000064372	0.0150989	mt-Tp	286	2.92132
ENSMUSG00000111883	0.015235	Gm31182	287	2.93738
ENSMUSG00000024833	0.0153298	Pola2	288	2.94539
ENSMUSG00000030335	0.0153449	Mrpl51	289	2.9381
ENSMUSG00000085256	0.0154241	Dmrta2os	290	2.94308
ENSMUSG00000109452	0.0154647	Gm44530	291	2.94069
ENSMUSG00000046636	0.0154826	Gm7729	292	2.934
ENSMUSG00000095159	0.015596	Tubb4b-ps1	293	2.94541
ENSMUSG00000027581	0.015894	Stmn3	294	2.99147
ENSMUSG00000075225	0.0158967	Ccdc162	295	2.98184
ENSMUSG00000041722	0.0159046	Khdc1c	296	2.97324
ENSMUSG00000090213	0.0159563	Peds1	297	2.97287
ENSMUSG00000036944	0.0159703	Tmem71	298	2.96549
ENSMUSG00000040433	0.0160692	Zbtb38	299	2.97388
ENSMUSG00000114210	0.0161803	A330084C13Rik	300	2.98446
ENSMUSG00000117202	0.0162091	Gm9349	301	2.97983
ENSMUSG00000056214	0.0162119	Pard6g	302	2.97049
ENSMUSG00000075268	0.0162286	Gm10819	303	2.96372
ENSMUSG00000105031	0.0163478	Gm3511	304	2.97568
ENSMUSG00000113432	0.016399	8430406P12Rik	305	2.97521
ENSMUSG00000019971	0.0164862	Cep290	306	2.98125
ENSMUSG00000025956	0.0165474	Mettl21a	307	2.98257
ENSMUSG00000053687	0.0166012	Dpep2	308	2.98256
ENSMUSG00000115821	0.0169442	6330576A10Rik	309	3.03433
ENSMUSG00000019470	0.0170261	Xab2	310	3.03915
ENSMUSG00000020849	0.0170473	Ywhae	311	3.03315
ENSMUSG00000070858	0.0170542	Gm1673	312	3.02466
ENSMUSG00000016087	0.0171346	Fli1	313	3.02922
ENSMUSG00000048469	0.0172878	Olfr564	314	3.04656
ENSMUSG00000073787	0.0172904	Gm10575	315	3.03735
ENSMUSG00000070794	0.0175203	BC016548	316	3.06799
ENSMUSG00000070999	0.0175305	Ccin	317	3.06009
ENSMUSG00000061486	0.0176676	Gm5161	318	3.07433
ENSMUSG00000028496	0.0178166	Mllt3	319	3.09054
ENSMUSG00000021958	0.018032	Pinx1	320	3.11814
ENSMUSG00000081274	0.0180718	Gm15727	321	3.11527
ENSMUSG00000099343	0.0181166	Gm28836	322	3.11331
ENSMUSG00000034485	0.01813	Uaca	323	3.10596
ENSMUSG00000018507	0.0181754	Trpv2	324	3.10412
ENSMUSG00000015289	0.0182466	Lage3	325	3.10669
ENSMUSG00000046138	0.018426	9930021J03Rik	326	3.12761
ENSMUSG00000055436	0.0184771	Srsf11	327	3.1267
ENSMUSG00000030528	0.0185201	Blm	328	3.12442
ENSMUSG00000079414	0.0185482	Gm11110	329	3.11965
ENSMUSG00000063439	0.0185482	B9d2	330	3.1102
ENSMUSG00000105686	0.0185911	Gm35394	331	3.10797
ENSMUSG00000105868	0.0185942	Gm43766	332	3.09913
ENSMUSG00000108528	0.0186453	Gm8319	333	3.09831
ENSMUSG00000026819	0.0187413	Slc25a25	334	3.10494
ENSMUSG00000006019	0.0189977	Dhx34	335	3.13802
ENSMUSG00000026000	0.0191929	Lancl1	336	3.16083
ENSMUSG00000056600	0.0192077	Olfr90	337	3.15388
ENSMUSG00000062380	0.0193368	Tubb3	338	3.16569
ENSMUSG00000117655	0.0193826	6720468P15Rik	339	3.16383
ENSMUSG00000107430	0.0195528	Gm31532	340	3.18222
ENSMUSG00000063605	0.0196245	Ccdc102a	341	3.18452
ENSMUSG00000114160	0.0196542	Gm48352	342	3.18002
ENSMUSG00000105961	0.0196773	Gm40123	343	3.17446
ENSMUSG00000102761	0.0197031	Gm37184	344	3.16939
ENSMUSG00000031133	0.0197238	Arhgef6	345	3.16352
ENSMUSG00000057982	0.0197251	Zfp809	346	3.1546
ENSMUSG00000016239	0.0199148	Lonrf3	347	3.17575
ENSMUSG00000091876	0.0201185	Gm3851	348	3.19902
ENSMUSG00000056413	0.0201433	Adap1	349	3.19377
ENSMUSG00000110899	0.0201499	Gm48840	350	3.18569
ENSMUSG00000041920	0.0201724	Slc16a6	351	3.18017
ENSMUSG00000109118	0.0201952	Gm32031	352	3.17472
ENSMUSG00000099759	0.0202339	1700030C10Rik	353	3.17179
ENSMUSG00000024566	0.0203606	Atp9b	354	3.18263
ENSMUSG00000097793	0.0204102	Gm17259	355	3.1814
ENSMUSG00000091058	0.0204634	Gm17538	356	3.18074
ENSMUSG00000050240	0.0205529	Hic2	357	3.18571
ENSMUSG00000034800	0.0205942	Zfp661	358	3.18318
ENSMUSG00000029363	0.0206059	Rfc5	359	3.17612
ENSMUSG00000050855	0.0206062	Zfp940	360	3.16735
ENSMUSG00000016256	0.0206367	Ctsz	361	3.16324
ENSMUSG00000112980	0.0206441	D430020J02Rik	362	3.15564
ENSMUSG00000108372	0.0206973	Gm45124	363	3.15505
ENSMUSG00000017747	0.0207786	Ghdc	364	3.15874
ENSMUSG00000056215	0.0207893	Lrguk	365	3.15171
ENSMUSG00000091345	0.0208402	Col6a5	366	3.15079
ENSMUSG00000101892	0.021006	9130401M01Rik	367	3.16721
ENSMUSG00000081949	0.0212305	Gm14392	368	3.19237
ENSMUSG00000100789	0.0212762	Gm29508	369	3.19057
ENSMUSG00000086288	0.0212936	Gm15265	370	3.18454
ENSMUSG00000087213	0.0213627	2810408I11Rik	371	3.18626
ENSMUSG00000028358	0.0214195	Zfp618	372	3.18615
ENSMUSG00000117423	0.0214256	Gm33508	373	3.17851
ENSMUSG00000021359	0.021461	Tfap2a	374	3.17526
ENSMUSG00000020023	0.0216392	Tmcc3	375	3.19309
ENSMUSG00000004069	0.0217253	Dnaja3	376	3.19726
ENSMUSG00000105923	0.0218507	A830019L24Rik	377	3.20719
ENSMUSG00000095812	0.0218793	Gm5473	378	3.20288
ENSMUSG00000103415	0.0219442	Gm37339	379	3.20391
ENSMUSG00000106190	0.0219524	Gm20768	380	3.19667
ENSMUSG00000078302	0.0219896	Foxd1	381	3.19369
ENSMUSG00000104434	0.0220219	Gm37421	382	3.19001
ENSMUSG00000048827	0.0220621	Pkd1l3	383	3.18749
ENSMUSG00000024953	0.0221308	Prdx5	384	3.18908
ENSMUSG00000055371	0.0221854	Stam2	385	3.18865
ENSMUSG00000024790	0.0221957	Sac3d1	386	3.18186
ENSMUSG00000110664	0.0222013	Aprt-ps	387	3.17445
ENSMUSG00000114854	0.0223439	Gm34354	388	3.1866
ENSMUSG00000031147	0.0224328	Magix	389	3.19105
ENSMUSG00000106627	0.0224541	Gm21680	390	3.1859
ENSMUSG00000032942	0.0225141	Ucp3	391	3.18624
ENSMUSG00000039671	0.0226523	Zmynd8	392	3.19761
ENSMUSG00000085408	0.0227143	C530005A16Rik	393	3.19821
ENSMUSG00000022369	0.0227292	Mtbp	394	3.19219
ENSMUSG00000106662	0.0227417	Gm43034	395	3.18585
ENSMUSG00000042109	0.022874	Csdc2	396	3.1963
ENSMUSG00000018160	0.0228761	Med1	397	3.18854
ENSMUSG00000023919	0.0229515	Cenpq	398	3.19101
ENSMUSG00000024352	0.0229636	Spata24	399	3.18469
ENSMUSG00000041506	0.023237	Rrp9	400	3.21454
ENSMUSG00000001783	0.0233273	Rtcb	401	3.219
ENSMUSG00000080836	0.0233477	Gm6444	402	3.21379
ENSMUSG00000097237	0.0235428	Gm26519	403	3.23261
ENSMUSG00000028713	0.0236076	Cyp4b1	404	3.23348
ENSMUSG00000001983	0.0236526	Taco1	405	3.23164
ENSMUSG00000113473	0.0237497	Gm7045	406	3.23691
ENSMUSG00000022580	0.0238279	Rhpn1	407	3.2396
ENSMUSG00000025764	0.0239263	Jade1	408	3.245
ENSMUSG00000098221	0.0239838	Gm27030	409	3.24485
ENSMUSG00000028678	0.0240455	Kif2c	410	3.24526
ENSMUSG00000042734	0.024155	Ttc9	411	3.2521
ENSMUSG00000048520	0.0245227	Fbxl13	412	3.2936
ENSMUSG00000032112	0.0246199	Trappc4	413	3.29865
ENSMUSG00000038056	0.0247362	Kmt2c	414	3.30622
ENSMUSG00000115003	0.0247566	Gm48933	415	3.30098
ENSMUSG00000105366	0.024758	Gm43719	416	3.29323
ENSMUSG00000031849	0.0247804	Comp	417	3.2883
ENSMUSG00000116589	0.0248026	Gm31323	418	3.28338
ENSMUSG00000116753	0.0248112	Gm36001	419	3.27668
ENSMUSG00000092118	0.0248629	Fancf	420	3.27569
ENSMUSG00000028710	0.0249046	Atpaf1	421	3.27339
ENSMUSG00000075602	0.0249062	Ly6a	422	3.26584
ENSMUSG00000033953	0.0249605	Ppp3r1	423	3.26522
ENSMUSG00000021592	0.0250226	Arsk	424	3.26562
ENSMUSG00000044224	0.0251596	Dnajc21	425	3.27578
ENSMUSG00000072421	0.0252919	Gm10357	426	3.28528
ENSMUSG00000026805	0.0253302	Barhl1	427	3.28255
ENSMUSG00000028417	0.0253972	Tal2	428	3.28354
ENSMUSG00000009214	0.0255192	Mymk	429	3.29162
ENSMUSG00000031902	0.0255595	Nfatc3	430	3.28915
ENSMUSG00000037364	0.0255867	Srrt	431	3.28502
ENSMUSG00000044424	0.0255998	Gm9493	432	3.27908
ENSMUSG00000031734	0.0256014	Irx3	433	3.27172
ENSMUSG00000074807	0.0259412	Gm10762	434	3.3075
ENSMUSG00000113288	0.0259501	Gm47982	435	3.30103
ENSMUSG00000087456	0.0261644	Gm16322	436	3.32066
ENSMUSG00000105416	0.026185	Gm42553	437	3.31567
ENSMUSG00000070732	0.0262838	Rbm44	438	3.32058
ENSMUSG00000008496	0.026317	Pou2f2	439	3.3172
ENSMUSG00000117901	0.0264224		440	3.32291
ENSMUSG00000072952	0.0264593	Gm5878	441	3.32002
ENSMUSG00000035948	0.0265679	Acss3	442	3.3261
ENSMUSG00000026520	0.026582	Pycr2	443	3.32035
ENSMUSG00000029607	0.0266029	Ankrd61	444	3.31548
ENSMUSG00000055150	0.0267991	Zfp78	445	3.33242
ENSMUSG00000015542	0.0268727	Nat9	446	3.33408
ENSMUSG00000021967	0.0269295	Mrpl57	447	3.33365
ENSMUSG00000062154	0.0269719	Tex33	448	3.33145
ENSMUSG00000030083	0.0269794	Abtb1	449	3.32495
ENSMUSG00000087424	0.0269805	5730405O15Rik	450	3.3177
ENSMUSG00000021620	0.0270872	Acot12	451	3.32344
ENSMUSG00000023947	0.0270988	Nfkbie	452	3.3175
ENSMUSG00000058594	0.0273703	Fbh1	453	3.34334
ENSMUSG00000069743	0.0273919	Zfp820	454	3.33862
ENSMUSG00000044026	0.0274599	Slc35g1	455	3.33955
ENSMUSG00000000355	0.0274672	Mcts1	456	3.33311
ENSMUSG00000068250	0.0274791	Amn1	457	3.32726
ENSMUSG00000022715	0.0274877	Tmem114	458	3.32103
ENSMUSG00000020973	0.0275013	Dnaaf2	459	3.31543
ENSMUSG00000049515	0.0275334	Espnl	460	3.31209
ENSMUSG00000018776	0.0275486	Slc35g3	461	3.30673
ENSMUSG00000112790	0.0275987	Gm33378	462	3.30558
ENSMUSG00000117473	0.0276741	Gm33948	463	3.30744
ENSMUSG00000105517	0.0276857	Gm42436	464	3.3017
ENSMUSG00000020295	0.0277948	Hbq1a	465	3.30759
ENSMUSG00000114245	0.0278518	Percc1	466	3.30725
ENSMUSG00000101316	0.0278807	Gm12663	467	3.30359
ENSMUSG00000089975	0.0278984	Gm7420	468	3.29863
ENSMUSG00000091680	0.027911	Klhdc7b	469	3.29309
ENSMUSG00000027201	0.0279259	Myef2	470	3.28783
ENSMUSG00000112294	0.0279488	Gm4129	471	3.28354
ENSMUSG00000043183	0.0279814	Simc1	472	3.2804
ENSMUSG00000029249	0.0280274	Rest	473	3.27885
ENSMUSG00000067924	0.0281358	Rtl8b	474	3.28458
ENSMUSG00000060206	0.0283099	Zfp462	475	3.29795
ENSMUSG00000040420	0.0283558	Cdh18	476	3.29636
ENSMUSG00000044139	0.0284134	Prss53	477	3.29614
ENSMUSG00000021548	0.0284822	Ccnh	478	3.2972
ENSMUSG00000061601	0.0285939	Pclo	479	3.30322
ENSMUSG00000102550	0.0286374	Gm8276	480	3.30136
ENSMUSG00000020546	0.0286656	Stxbp4	481	3.29773
ENSMUSG00000042510	0.0286796	AA986860	482	3.2925
ENSMUSG00000081455	0.0287445	Hmgb1-ps3	483	3.29312
ENSMUSG00000051169	0.0288015	Rpusd3	484	3.29284
ENSMUSG00000092212	0.0288319	Slc22a13b	485	3.28952
ENSMUSG00000072683	0.0288903	Gm7457	486	3.28939
ENSMUSG00000020547	0.0289043	Bzw2	487	3.28423
ENSMUSG00000086526	0.0289363	Gm12762	488	3.28112
ENSMUSG00000066191	0.028974	Anks6	489	3.27869
ENSMUSG00000083854	0.0292668	Dnajc19-ps	490	3.30506
ENSMUSG00000070708	0.029372	Gtsf1l	491	3.31018
ENSMUSG00000028910	0.0294031	Mecr	492	3.30695
ENSMUSG00000026131	0.029557	Dst	493	3.31752
ENSMUSG00000034757	0.0295966	Tmub2	494	3.31524
ENSMUSG00000056919	0.0296273	Cep162	495	3.31197
ENSMUSG00000110841	0.0296447	Gpx4-ps2	496	3.30724
ENSMUSG00000097007	0.0296533	4930432B10Rik	497	3.30154
ENSMUSG00000091003	0.0297126	Gm7244	498	3.3015
ENSMUSG00000021023	0.0299012	Prorp	499	3.3158
ENSMUSG00000074899	0.0299161	Sptbn5	500	3.31081
ENSMUSG00000032776	0.0299521	Mctp2	501	3.30819
ENSMUSG00000098569	0.0300116	Mir7020	502	3.30815
ENSMUSG00000005237	0.030081	Dnah2	503	3.3092
ENSMUSG00000056394	0.0300964	Lig1	504	3.30434
ENSMUSG00000086111	0.030158	Gm15326	505	3.30454
ENSMUSG00000110122	0.0301598	Olfr562-ps1	506	3.29821
ENSMUSG00000086942	0.0302005	Gm15489	507	3.29614
ENSMUSG00000055159	0.0302025	4930583K01Rik	508	3.28987
ENSMUSG00000019874	0.030227	Fabp7	509	3.28607
ENSMUSG00000020691	0.0302389	Mettl2	510	3.28092
ENSMUSG00000030271	0.0302423	Ogg1	511	3.27487
ENSMUSG00000107951	0.0302765	Gm6210	512	3.27217
ENSMUSG00000020778	0.0303019	Ten1	513	3.26853
ENSMUSG00000026878	0.0303855	Rab14	514	3.27117
ENSMUSG00000049608	0.0304577	Gpr55	515	3.27257
ENSMUSG00000106457	0.0306445	Gm42585	516	3.28627
ENSMUSG00000023939	0.0306675	Mrpl14	517	3.28238
ENSMUSG00000098889	0.0307141	Gm27206	518	3.28102
ENSMUSG00000048310	0.0307444	Pskh1	519	3.27792
ENSMUSG00000032667	0.0308435	Pon2	520	3.28216
ENSMUSG00000107008	0.0308443	Gm2762	521	3.27595
ENSMUSG00000085873	0.0308591	Ttc39aos1	522	3.27125
ENSMUSG00000010529	0.0309196	Gm266	523	3.27139
ENSMUSG00000069919	0.0310238	Hba-a1	524	3.27615
ENSMUSG00000098449	0.031052	Gm7467	525	3.27288
ENSMUSG00000020986	0.0310873	Sec23a	526	3.27037
ENSMUSG00000028607	0.0311251	Cpt2	527	3.26814
ENSMUSG00000117728	0.0311616	Gm34299	528	3.26577
ENSMUSG00000035818	0.0311693	Plekhs1	529	3.2604
ENSMUSG00000028312	0.0312208	Smc2	530	3.25963
ENSMUSG00000044145	0.0313533	1810024B03Rik	531	3.2673
ENSMUSG00000113454	0.0313739	Gm47373	532	3.2633
ENSMUSG00000023120	0.0314351	Ldc1	533	3.26353
ENSMUSG00000090263	0.0314351	D730045A05Rik	534	3.25742
ENSMUSG00000104012	0.0314351	Gm37364	535	3.25133
ENSMUSG00000114321	0.0314439	Gm8971	536	3.24617
ENSMUSG00000036036	0.0315733	Zfp57	537	3.25346
ENSMUSG00000117979	0.0315827	Gm50341	538	3.24838
ENSMUSG00000002688	0.0316135	Prkd1	539	3.24551
ENSMUSG00000084862	0.0316596	Gm16278	540	3.24423
ENSMUSG00000050957	0.0316749	Insl6	541	3.2398
ENSMUSG00000020963	0.0316813	Tshr	542	3.23447
ENSMUSG00000104999	0.0317065	4930477O15Rik	543	3.23109
ENSMUSG00000022283	0.0317342	Pabpc1	544	3.22797
ENSMUSG00000018800	0.0317455	Abca5	545	3.22319
ENSMUSG00000109998	0.0317872	Gm45437	546	3.22151
ENSMUSG00000020346	0.0318025	Mgat1	547	3.21716
ENSMUSG00000024181	0.0319492	Mrpl28	548	3.22611
ENSMUSG00000116439	0.031999	Gm49528	549	3.22526
ENSMUSG00000028709	0.03202	Mob3c	550	3.22151
ENSMUSG00000059866	0.0320223	Tnip2	551	3.21588
ENSMUSG00000008028	0.0321103	1700008O03Rik	552	3.21888
ENSMUSG00000021748	0.0321201	Pdhb	553	3.21404
ENSMUSG00000107369	0.0321793	Gstm2-ps1	554	3.21416
ENSMUSG00000038462	0.0323463	Uqcrfs1	555	3.22501
ENSMUSG00000100546	0.0323908	Gm29483	556	3.22364
ENSMUSG00000055835	0.0324176	Zfp1	557	3.22052
ENSMUSG00000024944	0.0324837	Arl2	558	3.2213
ENSMUSG00000025381	0.0324865	Cnpy2	559	3.21581
ENSMUSG00000108655	0.0325053	Gm44949	560	3.21193
ENSMUSG00000027569	0.0325445	Mrgbp	561	3.21007
ENSMUSG00000048988	0.0326564	Elfn1	562	3.21537
ENSMUSG00000037921	0.0326843	Ddx60	563	3.21241
ENSMUSG00000108248	0.0327564	Gm34391	564	3.21378
ENSMUSG00000068120	0.0327791	Gm10231	565	3.21032
ENSMUSG00000115756	0.0327998	Gm49519	566	3.20668
ENSMUSG00000084349	0.0328398	Rpl3-ps1	567	3.20492
ENSMUSG00000032198	0.0328546	Dock6	568	3.20072
ENSMUSG00000066148	0.0328583	Prpf4	569	3.19545
ENSMUSG00000030304	0.0328714	Ergic2	570	3.19112
ENSMUSG00000075254	0.0329159	Heg1	571	3.18985
ENSMUSG00000083391	0.0330317	Gm14148	572	3.19547
ENSMUSG00000043889	0.0330355	Gm8399	573	3.19026
ENSMUSG00000045435	0.0330713	Tmem60	574	3.18816
ENSMUSG00000107996	0.0330882	Gm44228	575	3.18423
ENSMUSG00000024242	0.033153	Map4k3	576	3.18493
ENSMUSG00000061046	0.0332241	Haghl	577	3.18623
ENSMUSG00000096145	0.0332497	Vkorc1	578	3.18317
ENSMUSG00000029502	0.0333021	Golga3	579	3.18268
ENSMUSG00000055494	0.0333299	Gm14168	580	3.17984
ENSMUSG00000030322	0.0333667	Mbd4	581	3.17788
ENSMUSG00000061461	0.033413	Smim20	582	3.17682
ENSMUSG00000026094	0.0334425	Stk17b	583	3.17417
ENSMUSG00000076258	0.0334803	NA	584	3.17231
ENSMUSG00000034278	0.0335421	Dnajc17	585	3.17274
ENSMUSG00000015340	0.0335613	Cybb	586	3.16914
ENSMUSG00000021983	0.033595	Atp8a2	587	3.16692
ENSMUSG00000025646	0.0336325	Atrip	588	3.16505
ENSMUSG00000020387	0.033699	Jade2	589	3.16594
ENSMUSG00000001270	0.0337071	Ckb	590	3.16132
ENSMUSG00000027997	0.0337319	Casp6	591	3.1583
ENSMUSG00000059195	0.0337581	Gm12715	592	3.15541
ENSMUSG00000029832	0.0337795	Nfe2l3	593	3.15209
ENSMUSG00000057173	0.033818	Rfx8	594	3.15037
ENSMUSG00000056418	0.0338436	BC043934	595	3.14745
ENSMUSG00000046909	0.0338735	Tefm	596	3.14495
ENSMUSG00000114433	0.033887	Gm48488	597	3.14093
ENSMUSG00000067995	0.0340946	Gtf2f2	598	3.15489
ENSMUSG00000106664	0.0341173	Gm17936	599	3.15172
ENSMUSG00000048895	0.0342384	Cdk5r1	600	3.15763
ENSMUSG00000107495	0.0342702	Gm44215	601	3.15531
ENSMUSG00000046518	0.0342901	Ferd3l	602	3.1519
ENSMUSG00000037795	0.0342967	N4bp2	603	3.14728
ENSMUSG00000030859	0.034315	Fam24a	604	3.14374
ENSMUSG00000070327	0.034364	Rnf213	605	3.14302
ENSMUSG00000097973	0.0345383	Gm4929	606	3.15376
ENSMUSG00000057103	0.0346364	Nat8f1	607	3.15751
ENSMUSG00000002289	0.0346513	Angptl4	608	3.15367
ENSMUSG00000055184	0.0346592	Fam72a	609	3.1492
ENSMUSG00000035403	0.0346601	Crb2	610	3.14413
ENSMUSG00000117818	0.0346741	Gm50105	611	3.14025
ENSMUSG00000074158	0.034683	Zfp976	612	3.13593
ENSMUSG00000028886	0.0347697	Eya3	613	3.13863
ENSMUSG00000035235	0.034814	Trim13	614	3.13752
ENSMUSG00000066058	0.0348588	Cldn19	615	3.13644
ENSMUSG00000031610	0.0349248	Scrg1	616	3.13728
ENSMUSG00000026924	0.0350909	Sec16a	617	3.14709
ENSMUSG00000112278	0.0351246	Gm30025	618	3.14501
ENSMUSG00000034259	0.0351639	Exosc4	619	3.14345
ENSMUSG00000048355	0.0353707	Arxes1	620	3.15683
ENSMUSG00000115767	0.0354099	Gm10366	621	3.15524
ENSMUSG00000009376	0.0354129	Met	622	3.15044
ENSMUSG00000044322	0.0354432	Dsc1	623	3.14807
ENSMUSG00000021666	0.0354779	Gfm2	624	3.1461
ENSMUSG00000074178	0.0355449	Gm10638	625	3.147
ENSMUSG00000109517	0.0356539	Gm44763	626	3.15162
ENSMUSG00000027080	0.035654	Med19	627	3.14659
ENSMUSG00000082072	0.035682	Gm15785	628	3.14405
ENSMUSG00000061755	0.0357376	Bod1l	629	3.14394
ENSMUSG00000085208	0.0357501	Brip1os	630	3.14005
ENSMUSG00000078591	0.0357572	Hs3st4	631	3.1357
ENSMUSG00000028894	0.0357943	Inpp5b	632	3.13398
ENSMUSG00000003380	0.0358071	Rabac1	633	3.13015
ENSMUSG00000108917	0.0358494	Gm38451	634	3.12891
ENSMUSG00000031294	0.0359106	D630029K05Rik	635	3.12931
ENSMUSG00000039740	0.0359767	Alg2	636	3.13014
ENSMUSG00000091530	0.0361218	Cldn20	637	3.13783
ENSMUSG00000041559	0.0362047	Fmod	638	3.14011
ENSMUSG00000006307	0.0362203	Kmt2b	639	3.13654
ENSMUSG00000000216	0.036224	Scnn1g	640	3.13196
ENSMUSG00000053049	0.0363228	Gm15413	641	3.13561
ENSMUSG00000030703	0.0363392	Gdpd3	642	3.13213
ENSMUSG00000066407	0.0365814	Gm10263	643	3.14811
ENSMUSG00000097574	0.0366036	C920006O11Rik	644	3.14512
ENSMUSG00000037072	0.0366379	Selenof	645	3.14319
ENSMUSG00000026694	0.036687	Eef1aknmt	646	3.14253
ENSMUSG00000028207	0.0367095	Asph	647	3.1396
ENSMUSG00000023010	0.0367144	Tmbim6	648	3.13517
ENSMUSG00000041396	0.036724	Mettl18	649	3.13116
ENSMUSG00000097199	0.0368462	Gm26991	650	3.13674
ENSMUSG00000109674	0.0368892	Gm45470	651	3.13558
ENSMUSG00000027247	0.0368967	Arhgap1	652	3.13141
ENSMUSG00000045991	0.036995	Onecut2	653	3.13494
ENSMUSG00000036246	0.0370229	Gmip	654	3.13251
ENSMUSG00000032596	0.037275	Uba7	655	3.14903
ENSMUSG00000078952	0.0372954	Lncenc1	656	3.14595
ENSMUSG00000016427	0.0372967	Ndufa1	657	3.14127
ENSMUSG00000100922	0.0373042	Gm8520	658	3.13712
ENSMUSG00000003348	0.0373191	Mob3a	659	3.13361
ENSMUSG00000103170	0.0374509	Gm37170	660	3.13992
ENSMUSG00000063856	0.0374634	Gpx1	661	3.13622
ENSMUSG00000081629	0.037548	Eif3s6-ps1	662	3.13855
ENSMUSG00000026707	0.0376683	Nsun6	663	3.14385
ENSMUSG00000106383	0.0376738	E330034L11Rik	664	3.13958
ENSMUSG00000112965	0.0377028	Gm34278	665	3.13727
ENSMUSG00000041696	0.0377243	Rasl12	666	3.13434
ENSMUSG00000038013	0.0377514	Wipf2	667	3.1319
ENSMUSG00000042189	0.0377578	Tekt3	668	3.12774
ENSMUSG00000029202	0.0378222	Pds5a	669	3.12839
ENSMUSG00000077426	0.037886	Gm26387	670	3.12899
ENSMUSG00000021207	0.0380387	Akr1c21	671	3.13692
ENSMUSG00000040651	0.0380515	Tasor	672	3.1333
ENSMUSG00000059430	0.0382168	Actg2	673	3.14224
ENSMUSG00000016319	0.0382791	Slc25a5	674	3.14269
ENSMUSG00000084144	0.038347	Gm12516	675	3.1436
ENSMUSG00000054509	0.0383847	Parp4	676	3.14204
ENSMUSG00000042155	0.0384127	Klhl23	677	3.13969
ENSMUSG00000038608	0.0384529	Dock10	678	3.13833
ENSMUSG00000038594	0.0385139	Cep85l	679	3.13869
ENSMUSG00000101970	0.0386395	Chaserr	680	3.14429
ENSMUSG00000027203	0.0386829	Dut	681	3.1432
ENSMUSG00000046962	0.0386992	Zbtb21	682	3.13991
ENSMUSG00000074521	0.0387527	Gm14327	683	3.13965
ENSMUSG00000028785	0.0388206	Hpca	684	3.14055
ENSMUSG00000114500	0.0389306	Gm8983	685	3.14485
ENSMUSG00000116506	0.0389614	5730414N17Rik	686	3.14275
ENSMUSG00000032314	0.0390106	Etfa	687	3.14214
ENSMUSG00000073737	0.0390192	Gm10566	688	3.13827
ENSMUSG00000086892	0.03902	4933430M04Rik	689	3.13378
ENSMUSG00000115709	0.0390205	4930431P22Rik	690	3.12927
ENSMUSG00000108776	0.0391369	Gm45169	691	3.13406
ENSMUSG00000084863	0.0391694	Gm12523	692	3.13213
ENSMUSG00000068923	0.0392957	Syt11	693	3.13771
ENSMUSG00000113390	0.039473	Gm32635	694	3.14732
ENSMUSG00000032359	0.0394902	Ctsh	695	3.14416
ENSMUSG00000114457	0.0395679	Gm36346	696	3.14582
ENSMUSG00000064326	0.0395829	Siva1	697	3.1425
ENSMUSG00000036504	0.0396312	Phpt1	698	3.14182
ENSMUSG00000002100	0.0397487	Mybpc3	699	3.14663
ENSMUSG00000036202	0.0397874	Rif1	700	3.14519
ENSMUSG00000027196	0.0398036	Alkbh3os1	701	3.14198
ENSMUSG00000081783	0.0399862	Gm15599	702	3.1519
ENSMUSG00000112280	0.0400077	A830082N09Rik	703	3.14912
ENSMUSG00000069911	0.0400097	Insyn2b	704	3.1448
ENSMUSG00000022964	0.0401354	Tmem50b	705	3.1502
ENSMUSG00000047787	0.0401423	Flrt1	706	3.14628
ENSMUSG00000102397	0.0401756	Gm37573	707	3.14443
ENSMUSG00000115249	0.0402056	Gm49085	708	3.14234
ENSMUSG00000036834	0.0403138	Plch1	709	3.14635
ENSMUSG00000099625	0.0403173	Gm29325	710	3.14219
ENSMUSG00000037894	0.0403202	H2az1	711	3.138
ENSMUSG00000048000	0.040341	Gigyf2	712	3.13521
ENSMUSG00000015377	0.0403629	Dennd6b	713	3.13251
ENSMUSG00000117441	0.0404581	Gm50021	714	3.13551
ENSMUSG00000044328	0.0404662	Trp53i13	715	3.13175
ENSMUSG00000003420	0.040497	Fcgrt	716	3.12975
ENSMUSG00000021951	0.040498	Eef1akmt1	717	3.12546
ENSMUSG00000068039	0.0407304	Tcp1	718	3.13902
ENSMUSG00000003872	0.0407547	Lin7b	719	3.13652
ENSMUSG00000042320	0.0408828	Prox2	720	3.14201
ENSMUSG00000083836	0.040895	Ldha-ps2	721	3.13859
ENSMUSG00000079555	0.0410333	Haus3	722	3.14484
ENSMUSG00000030022	0.0410844	Adamts9	723	3.14441
ENSMUSG00000036309	0.0411268	Skp1	724	3.14331
ENSMUSG00000025899	0.0412025	Alkbh8	725	3.14475
ENSMUSG00000052151	0.0412429	Plpp2	726	3.14349
ENSMUSG00000097716	0.0412605	1700026J14Rik	727	3.14051
ENSMUSG00000002580	0.0413207	Mien1	728	3.14077
ENSMUSG00000032959	0.0414153	Pebp1	729	3.14364
ENSMUSG00000107068	0.0414487	Gm42742	730	3.14187
ENSMUSG00000053581	0.0414744	Zfand2a	731	3.13952
ENSMUSG00000054000	0.0414913	Tusc1	732	3.13651
ENSMUSG00000098893	0.0416836	Gm17828	733	3.14674
ENSMUSG00000001366	0.0420697	Fbxo9	734	3.17156
ENSMUSG00000083446	0.042139	Gm12826	735	3.17247
ENSMUSG00000113113	0.0422165	Gm2614	736	3.17398
ENSMUSG00000097280	0.0422537	AI849053	737	3.17247
ENSMUSG00000084370	0.0423903	Gm15442	738	3.17841
ENSMUSG00000018209	0.042498	Stk4	739	3.18217
ENSMUSG00000062846	0.0425642	Gm14176	740	3.18283
ENSMUSG00000071303	0.0426003	Rps8-ps1	741	3.18123
ENSMUSG00000022545	0.0426044	Ercc4	742	3.17725
ENSMUSG00000078721	0.0426287	Fam205a1	743	3.17478
ENSMUSG00000037860	0.0426419	Aim2	744	3.17149
ENSMUSG00000111970	0.0426937	Gm47715	745	3.17108
ENSMUSG00000090231	0.0427769	Cfb	746	3.173
ENSMUSG00000094439	0.0427913	Gm21969	747	3.16982
ENSMUSG00000022676	0.0428139	Snai2	748	3.16726
ENSMUSG00000032715	0.043284	Trib3	749	3.19776
ENSMUSG00000020182	0.0434001	Ddc	750	3.20206
ENSMUSG00000063415	0.0434225	Cyp26b1	751	3.19945
ENSMUSG00000033054	0.0435662	Npat	752	3.20577
ENSMUSG00000024013	0.043676	Fgd2	753	3.20958
ENSMUSG00000024530	0.0437183	Prelid3a	754	3.20843
ENSMUSG00000051154	0.0438648	Commd3	755	3.21491
ENSMUSG00000017774	0.0439143	Myo1c	756	3.21428
ENSMUSG00000022280	0.0439176	Rnf19a	757	3.21028
ENSMUSG00000040919	0.0440028	4930505A04Rik	758	3.21226
ENSMUSG00000030452	0.0440758	Nipa2	759	3.21335
ENSMUSG00000044134	0.0441775	Pheta1	760	3.21653
ENSMUSG00000024936	0.0442314	Kcnk7	761	3.21622
ENSMUSG00000036411	0.0442676	9530077C05Rik	762	3.21463
ENSMUSG00000024911	0.0442793	Fibp	763	3.21127
ENSMUSG00000086925	0.0444206	Gm6286	764	3.21729
ENSMUSG00000061723	0.0444405	Tnnt3	765	3.21453
ENSMUSG00000072980	0.0444668	Oip5	766	3.21223
ENSMUSG00000116508	0.0444926	Gm49463	767	3.20991
ENSMUSG00000067780	0.0444988	Pi15	768	3.20617
ENSMUSG00000086631	0.0445836	Gm12784	769	3.2081
ENSMUSG00000097307	0.044622	Gm26834	770	3.2067
ENSMUSG00000086839	0.0446275	Gm11973	771	3.20294
ENSMUSG00000048416	0.0446702	Mlf1	772	3.20185
ENSMUSG00000030649	0.0446727	Anapc15	773	3.19788
ENSMUSG00000073529	0.0448287	F830208F22Rik	774	3.2049
ENSMUSG00000073752	0.0449033	Gm10570	775	3.20609
ENSMUSG00000112346	0.0449765	Gm48768	776	3.20719
ENSMUSG00000021051	0.0450149	Ppp2r5e	777	3.20579
ENSMUSG00000108720	0.045172	Gm44672	778	3.21284
ENSMUSG00000027384	0.0452827	Ndufaf5	779	3.21658
ENSMUSG00000031137	0.0452883	Fgf13	780	3.21286
ENSMUSG00000035521	0.045437	Gnptg	781	3.21928
ENSMUSG00000020327	0.0456333	Fgf22	782	3.22905
ENSMUSG00000057219	0.0456686	Armc7	783	3.22742
ENSMUSG00000020721	0.0456903	Helz	784	3.22484
ENSMUSG00000029557	0.0457191	Mrm2	785	3.22276
ENSMUSG00000032299	0.0458551	Commd4	786	3.22823
ENSMUSG00000053740	0.0458692	Gm6457	787	3.22512
ENSMUSG00000110981	0.045913	Gm35940	788	3.22411
ENSMUSG00000118537	0.0459501	Shld3	789	3.22262
ENSMUSG00000032420	0.0460879	Nt5e	790	3.22819
ENSMUSG00000020636	0.0461321	Allc	791	3.2272
ENSMUSG00000043644	0.0463615	0610009L18Rik	792	3.23916
ENSMUSG00000021998	0.0463845	Lcp1	793	3.23668
ENSMUSG00000083465	0.0463926	Gm11652	794	3.23317
ENSMUSG00000028706	0.046479	Nsun4	795	3.23511
ENSMUSG00000068151	0.0464806	A230006K03Rik	796	3.23116
ENSMUSG00000074643	0.0465757	Cpne1	797	3.23371
ENSMUSG00000038663	0.0467243	Fsd2	798	3.23996
ENSMUSG00000030942	0.0467345	Thumpd1	799	3.23661
ENSMUSG00000039852	0.0467877	Rere	800	3.23624
ENSMUSG00000036368	0.046808	Rmdn2	801	3.23361
ENSMUSG00000116580	0.0468098	Gm9525	802	3.2297
ENSMUSG00000060969	0.046827	Irx1	803	3.22686
ENSMUSG00000051062	0.0469281	Fbll1	804	3.22981
ENSMUSG00000019194	0.0469655	Scn1b	805	3.22837
ENSMUSG00000026418	0.0469896	Tnni1	806	3.22602
ENSMUSG00000052305	0.0470034	Hbb-bs	807	3.22296
ENSMUSG00000031487	0.047056	Brf2	808	3.22258
ENSMUSG00000052281	0.0471768	Tspan32os	809	3.22685
ENSMUSG00000033502	0.0471989	Cdc14a	810	3.22438
ENSMUSG00000089808	0.0472725	Gm7241	811	3.22543
ENSMUSG00000030310	0.0474537	Slc6a1	812	3.23381
ENSMUSG00000040596	0.0475445	Pogk	813	3.23601
ENSMUSG00000021893	0.0476235	Capn7	814	3.2374
ENSMUSG00000045083	0.0476351	Lingo2	815	3.23422
ENSMUSG00000021768	0.0477068	Dusp13	816	3.23512
ENSMUSG00000027524	0.0477498	Edn3	817	3.23407
ENSMUSG00000037916	0.0477744	Ndufv1	818	3.23178
ENSMUSG00000041096	0.0477949	Tspyl2	819	3.22922
ENSMUSG00000010095	0.0479054	Slc3a2	820	3.23274
ENSMUSG00000110937	0.0479284	Gm47629	821	3.23035
ENSMUSG00000037466	0.0479958	Tedc1	822	3.23096
ENSMUSG00000036768	0.0480061	Kif15	823	3.22772
ENSMUSG00000033216	0.0480105	Eefsec	824	3.2241
ENSMUSG00000106241	0.0480821	Gm43143	825	3.225
ENSMUSG00000016541	0.0481117	Atxn10	826	3.22307
ENSMUSG00000025613	0.0482661	Cct8	827	3.22951
ENSMUSG00000115026	0.0483109	Gm49041	828	3.2286
ENSMUSG00000104037	0.0483275	Gm37776	829	3.22581
ENSMUSG00000029388	0.0483558	Eif2b1	830	3.22381
ENSMUSG00000051074	0.0483655	4930579K19Rik	831	3.22058
ENSMUSG00000090356	0.048404	Teddm3	832	3.21928
ENSMUSG00000112302	0.0484815	Gm48226	833	3.22056
ENSMUSG00000038910	0.0485199	Plcl2	834	3.21924
ENSMUSG00000007989	0.0485326	Fzd3	835	3.21623
ENSMUSG00000059493	0.048568	Nhs	836	3.21472
ENSMUSG00000086745	0.0485687	Tspan2os	837	3.21093
ENSMUSG00000104156	0.0485884	Gm38102	838	3.2084
ENSMUSG00000111088	0.0486026	9430081H08Rik	839	3.20551
ENSMUSG00000102305	0.0486236	Gm38192	840	3.20308
ENSMUSG00000098098	0.0486358	Bvht	841	3.20008
ENSMUSG00000040943	0.0486506	Tet2	842	3.19724
ENSMUSG00000029074	0.0487041	Ttll10	843	3.19697
ENSMUSG00000062704	0.0487236	9430002A10Rik	844	3.19446
ENSMUSG00000042462	0.048742	Dctpp1	845	3.19188
ENSMUSG00000097050	0.0490437	Gm9918	846	3.20784
ENSMUSG00000052372	0.0490803	Il1rapl1	847	3.20644
ENSMUSG00000085037	0.0490909	4933421O10Rik	848	3.20336
ENSMUSG00000021033	0.049185	Gstz1	849	3.20572
ENSMUSG00000090963	0.0492207	Gm17655	850	3.20427
ENSMUSG00000110353	0.0492313	Gm33543	851	3.20119
ENSMUSG00000039684	0.0492468	Gm5422	852	3.19844
ENSMUSG00000089941	0.0492961	Gm16168	853	3.19789
ENSMUSG00000085896	0.0493071	5330429C05Rik	854	3.19486
ENSMUSG00000020585	0.049309	Laptm4a	855	3.19124
ENSMUSG00000069236	0.04942	Gm7251	856	3.19469
ENSMUSG00000019338	0.0495082	Zfp687	857	3.19666
ENSMUSG00000105802	0.0495118	Gm43012	858	3.19317
ENSMUSG00000041445	0.0495126	Mmrn2	859	3.1895
ENSMUSG00000056904	0.0495524	Gm5620	860	3.18835
ENSMUSG00000071573	0.0495884	Rnls	861	3.18696
ENSMUSG00000106738	0.04964	Gm5	862	3.18658
ENSMUSG00000094282	0.0496833	Cfap73	863	3.18566
ENSMUSG00000021485	0.0497693	Mxd3	864	3.18748
ENSMUSG00000037827	0.0498072	Gm5884	865	3.18622
ENSMUSG00000089736	0.0498353	Tgfbr3l	866	3.18433
ENSMUSG00000032892	0.0498821	Rangrf	867	3.18365
ENSMUSG00000094108	0.0498965	Gm17258	868	3.1809
ENSMUSG00000023046	0.0499384	Igfbp6	869	3.17991
ENSMUSG00000051736	0.0500791	Fam229b	870	3.1852
ENSMUSG00000044927	0.0501014	H1f10	871	3.18296
ENSMUSG00000078570	0.0501352	1110065P20Rik	872	3.18146
ENSMUSG00000037960	0.0501486	Card19	873	3.17866
ENSMUSG00000071256	0.0501967	Zfp213	874	3.17807
ENSMUSG00000113743	0.0503079	Gm8712	875	3.18147
ENSMUSG00000097323	0.0503116	4930426I24Rik	876	3.17807
ENSMUSG00000041629	0.0503141	Fam104a	877	3.17461
ENSMUSG00000021884	0.0504374	Hacl1	878	3.17876
ENSMUSG00000021185	0.0504705	Dglucy	879	3.17723
ENSMUSG00000025283	0.0505341	Sat1	880	3.17762
ENSMUSG00000043110	0.0505501	Lrrn4	881	3.17502
ENSMUSG00000070390	0.0506326	Nlrp1b	882	3.17659
ENSMUSG00000039084	0.050646	Chad	883	3.17384
ENSMUSG00000084159	0.0507886	Gm12696	884	3.17917
ENSMUSG00000016128	0.0508185	Stard13	885	3.17745
ENSMUSG00000082110	0.0508666	Gm11196	886	3.17686
ENSMUSG00000083327	0.050979	Vcp-rs	887	3.1803
ENSMUSG00000020154	0.0510099	Ptprb	888	3.17864
ENSMUSG00000065952	0.0510123	Rps23rg1	889	3.17521
ENSMUSG00000084020	0.05107	Wsb2-ps	890	3.17524
ENSMUSG00000104301	0.0512304	Wdr49	891	3.18163
ENSMUSG00000019715	0.05133	Gle1	892	3.18425
ENSMUSG00000096188	0.0514367	Cmtm4	893	3.18729
ENSMUSG00000037254	0.0515176	Itih2	894	3.18873
ENSMUSG00000028914	0.0515219	Casp9	895	3.18543
ENSMUSG00000086416	0.0515335	Gm14002	896	3.18259
ENSMUSG00000022435	0.0515763	Upk3a	897	3.18169
ENSMUSG00000020034	0.051615	Tcp11l2	898	3.18053
ENSMUSG00000042508	0.0518091	Dmtf1	899	3.18894
ENSMUSG00000082248	0.051855	Gm13161	900	3.18822
ENSMUSG00000056043	0.0518691	Rgs9bp	901	3.18555
ENSMUSG00000002844	0.0520433	Adprh	902	3.1927
ENSMUSG00000037437	0.0520903	Adam32	903	3.19205
ENSMUSG00000025933	0.052146	Tmem14a	904	3.19193
ENSMUSG00000013089	0.0521519	Etv5	905	3.18876
ENSMUSG00000022560	0.0522234	Slc52a2	906	3.18961
ENSMUSG00000110615	0.0522451	Gm45890	907	3.18741
ENSMUSG00000068324	0.0523244	Gm10029	908	3.18873
ENSMUSG00000105560	0.0523801	Gm42744	909	3.18862
ENSMUSG00000084104	0.0525544	Gm13578	910	3.19571
ENSMUSG00000021607	0.0526404	Mrpl36	911	3.19743
ENSMUSG00000113689	0.0530233	Gm29676	912	3.21716
ENSMUSG00000035601	0.0531	Trmt10b	913	3.21828
ENSMUSG00000082484	0.0532935	Gm16177	914	3.22648
ENSMUSG00000115730	0.0532935	Gm7459	915	3.22295
ENSMUSG00000052139	0.0533427	Babam2	916	3.2224
ENSMUSG00000118380	0.0533449	Gm36037	917	3.21902
ENSMUSG00000045404	0.053352	Kcnk13	918	3.21594
ENSMUSG00000104969	0.0533609	Gm43445	919	3.21298
ENSMUSG00000026249	0.0533969	Serpine2	920	3.21165
ENSMUSG00000025317	0.0534675	Car5a	921	3.2124
ENSMUSG00000040963	0.0534874	Asgr2	922	3.21011
ENSMUSG00000003617	0.053493	Cp	923	3.20697
ENSMUSG00000095545	0.0535306	Zfp969	924	3.20575
ENSMUSG00000066197	0.0536228	Gpr139	925	3.2078
ENSMUSG00000074652	0.0536735	Myh7b	926	3.20737
ENSMUSG00000036131	0.0537013	Frmd7	927	3.20557
ENSMUSG00000046070	0.0537579	Igfals	928	3.20549
ENSMUSG00000013158	0.0537873	4933405L10Rik	929	3.20379
ENSMUSG00000066306	0.0538412	Numa1	930	3.20355
ENSMUSG00000110205	0.053868	Gm33594	931	3.2017
ENSMUSG00000082478	0.0539225	Gm11619	932	3.2015
ENSMUSG00000083033	0.0539225	Gm9083	933	3.19807
ENSMUSG00000023066	0.0539336	Rttn	934	3.19531
ENSMUSG00000040483	0.0540765	Xaf1	935	3.20035
ENSMUSG00000039098	0.0541285	Gm9767	936	3.2
ENSMUSG00000038982	0.0541865	Bloc1s5	937	3.20001
ENSMUSG00000084124	0.0542108	Gm13588	938	3.19803
ENSMUSG00000031633	0.0542235	Slc25a4	939	3.19538
ENSMUSG00000031448	0.0542705	Adprhl1	940	3.19475
ENSMUSG00000047044	0.0542766	D030056L22Rik	941	3.1917
ENSMUSG00000021495	0.0543173	Fam193b	942	3.19071
ENSMUSG00000118434	0.0543818	Gm13301	943	3.19111
ENSMUSG00000018543	0.0543995	1700001P01Rik	944	3.18877
ENSMUSG00000028640	0.0544033	Tfap2c	945	3.18562
ENSMUSG00000040746	0.0544071	Rnf167	946	3.18247
ENSMUSG00000027820	0.0544351	Mme	947	3.18075
ENSMUSG00000107010	0.0544868	Gm43293	948	3.18041
ENSMUSG00000106106	0.0545433	NA	949	3.18035
ENSMUSG00000048874	0.0546946	Phf3	950	3.18582
ENSMUSG00000032512	0.0546958	Wdr48	951	3.18254
ENSMUSG00000098559	0.0547143	Gm15013	952	3.18027
ENSMUSG00000046952	0.0548476	Gm5815	953	3.18467
ENSMUSG00000040183	0.05489	Ankrd6	954	3.18379
ENSMUSG00000038352	0.0549382	Arl5c	955	3.18325
ENSMUSG00000029404	0.0549425	Arl6ip4	956	3.18017
ENSMUSG00000057092	0.0549746	Fxyd3	957	3.1787
ENSMUSG00000046934	0.0549929	Csl	958	3.17644
ENSMUSG00000113152	0.0549929	Gm48422	959	3.17313
ENSMUSG00000038642	0.0550192	Ctss	960	3.17134
ENSMUSG00000078691	0.0550347	Gm6821	961	3.16893
ENSMUSG00000050164	0.0550915	Mchr1	962	3.16891
ENSMUSG00000117405	0.0551056	Rpl19-ps7	963	3.16643
ENSMUSG00000064247	0.0551155	Plcxd1	964	3.16371
ENSMUSG00000082931	0.0551643	Gm13586	965	3.16323
ENSMUSG00000034768	0.0552224	Asb16	966	3.16328
ENSMUSG00000109710	0.055282	Gm4974	967	3.16342
ENSMUSG00000006932	0.0552843	Ctnnb1	968	3.16028
ENSMUSG00000089767	0.0553518	4930556I23Rik	969	3.16088
ENSMUSG00000028164	0.0553711	Manba	970	3.15872
ENSMUSG00000031410	0.0554738	Nxf7	971	3.16132
ENSMUSG00000038598	0.055526	Shoc1	972	3.16104
ENSMUSG00000020455	0.0555907	Trim11	973	3.16147
ENSMUSG00000020218	0.0557019	Wif1	974	3.16454
ENSMUSG00000024960	0.0557196	Plcb3	975	3.1623
ENSMUSG00000031478	0.0557525	Nek3	976	3.16093
ENSMUSG00000086687	0.0558013	4930547E08Rik	977	3.16046
ENSMUSG00000053641	0.0558584	Dennd4a	978	3.16046
ENSMUSG00000031701	0.0560349	Dnaja2	979	3.1672
ENSMUSG00000079466	0.056081	Prdm12	980	3.16657
ENSMUSG00000031887	0.0561593	Tradd	981	3.16776
ENSMUSG00000106239	0.0561618	Gm9260	982	3.16468
ENSMUSG00000046573	0.0562551	Lyrm4	983	3.16671
ENSMUSG00000001123	0.0563102	Lgals9	984	3.16659
ENSMUSG00000085022	0.0563175	Gm5860	985	3.16378
ENSMUSG00000066113	0.0563256	Adamtsl1	986	3.16103
ENSMUSG00000082705	0.0563275	Gm15616	987	3.15793
ENSMUSG00000093452	0.0563294	Zfhx2os	988	3.15485
ENSMUSG00000025330	0.056347	Padi4	989	3.15264
ENSMUSG00000108308	0.0563782	Gm45218	990	3.1512
ENSMUSG00000109495	0.0564002	Gm47692	991	3.14925
ENSMUSG00000057098	0.05645	Ebf1	992	3.14885
ENSMUSG00000040612	0.0565678	Ildr2	993	3.15225
ENSMUSG00000074274	0.0566093	D930028M14Rik	994	3.15138
ENSMUSG00000021481	0.0566255	Zfp346	995	3.14912
ENSMUSG00000086896	0.0566477	Cyp4x1os	996	3.14719
ENSMUSG00000107677	0.0566592	Olfr316	997	3.14467
ENSMUSG00000031766	0.056811	Slc12a3	998	3.14994
ENSMUSG00000022843	0.0568658	Clcn2	999	3.14982
ENSMUSG00000093826	0.0568687	Gm6900	1000	3.14683
ENSMUSG00000073699	0.0569781	Gm833	1001	3.14974
ENSMUSG00000026179	0.0569831	Pnkd	1002	3.14687
ENSMUSG00000000869	0.0569998	Il4	1003	3.14465
ENSMUSG00000026546	0.0570384	Cfap45	1004	3.14365
ENSMUSG00000081871	0.0570462	Gm11488	1005	3.14095
ENSMUSG00000021270	0.0571209	Hsp90aa1	1006	3.14193
ENSMUSG00000097584	0.0571413	1700125G22Rik	1007	3.13993
ENSMUSG00000060121	0.0571782	Gemin2	1008	3.13884
ENSMUSG00000063659	0.057227	Zbtb18	1009	3.13841
ENSMUSG00000100486	0.05728	Gm4131	1010	3.13821
ENSMUSG00000003360	0.0573774	Ddx23	1011	3.14043
ENSMUSG00000111336	0.0573896	Aldoa-ps4	1012	3.138
ENSMUSG00000107214	0.0574082	4930500F04Rik	1013	3.13591
ENSMUSG00000108137	0.0575929	Gm44053	1014	3.1429
ENSMUSG00000014850	0.0576657	Msh3	1015	3.14378
ENSMUSG00000083179	0.0576707	Gm12693	1016	3.14095
ENSMUSG00000054958	0.0577059	Nt5c1a	1017	3.13978
ENSMUSG00000105430	0.0577299	Gm43301	1018	3.138
ENSMUSG00000005699	0.0577334	Pard6a	1019	3.13511
ENSMUSG00000005667	0.0577397	Mthfd2	1020	3.13238
ENSMUSG00000061665	0.0579288	Cd2ap	1021	3.13956
ENSMUSG00000102205	0.0581348	9430092D12Rik	1022	3.14764
ENSMUSG00000022438	0.0581549	Parvb	1023	3.14565
ENSMUSG00000041220	0.0581869	Elovl6	1024	3.14431
ENSMUSG00000026258	0.0581953	Snorc	1025	3.14169
ENSMUSG00000048096	0.0582265	Lmod1	1026	3.14032
ENSMUSG00000041439	0.0582692	Mfsd6	1027	3.13956
ENSMUSG00000103845	0.0583112	Gm19026	1028	3.13876
ENSMUSG00000113209	0.0583478	1700081N11Rik	1029	3.13768
ENSMUSG00000028300	0.058406	C9orf72	1030	3.13776
ENSMUSG00000022861	0.0584493	Dgkg	1031	3.13704
ENSMUSG00000026934	0.0584566	Lhx3	1032	3.13439
ENSMUSG00000052688	0.0585311	Rab7b	1033	3.13535
ENSMUSG00000034858	0.0585575	Fam214a	1034	3.13373
ENSMUSG00000070644	0.0585698	Etnk2	1035	3.13136
ENSMUSG00000023143	0.0585784	Nagpa	1036	3.1288
ENSMUSG00000029676	0.0585866	Pot1a	1037	3.12622
ENSMUSG00000054994	0.0586142	AV320801	1038	3.12468
ENSMUSG00000020695	0.0586237	Mrc2	1039	3.12218
ENSMUSG00000028080	0.0586905	Lrba	1040	3.12273
ENSMUSG00000103529	0.0587292	A730089K16Rik	1041	3.12179
ENSMUSG00000026347	0.0587569	Tmem163	1042	3.12026
ENSMUSG00000036186	0.0588499	Dipk1b	1043	3.1222
ENSMUSG00000082675	0.0589723	Gm6382	1044	3.1257
ENSMUSG00000081176	0.0591507	H3f3a-ps2	1045	3.13216
ENSMUSG00000081865	0.059159	Gm15484	1046	3.1296
ENSMUSG00000044387	0.0592002	2410080I02Rik	1047	3.12879
ENSMUSG00000089671	0.0594165	Gm16537	1048	3.13723
ENSMUSG00000040543	0.0595924	Pitpnm3	1049	3.14352
ENSMUSG00000070867	0.0596725	Trabd2b	1050	3.14474
ENSMUSG00000032477	0.0596928	Cdc25a	1051	3.14282
ENSMUSG00000003233	0.0596953	Dvl3	1052	3.13996
ENSMUSG00000024750	0.0597277	Zfand5	1053	3.13868
ENSMUSG00000105078	0.0597894	Vamp9	1054	3.13894
ENSMUSG00000070462	0.0598502	Tlnrd1	1055	3.13916
ENSMUSG00000022129	0.0598862	Dct	1056	3.13807
ENSMUSG00000081648	0.0599023	Gm13423	1057	3.13595
ENSMUSG00000111692	0.0600077	Gm49373	1058	3.13849
ENSMUSG00000039531	0.0600335	Zup1	1059	3.13688
ENSMUSG00000026727	0.0602139	Rsu1	1060	3.14333
ENSMUSG00000102398	0.0602157	Gm37580	1061	3.14047
ENSMUSG00000004948	0.0602427	Zp3	1062	3.13892
ENSMUSG00000078921	0.060257	Tgtp2	1063	3.13671
ENSMUSG00000073002	0.0602902	Vamp5	1064	3.13549
ENSMUSG00000092187	0.0603061	Gm20457	1065	3.13337
ENSMUSG00000084230	0.0603385	Gm14388	1066	3.13211
ENSMUSG00000081631	0.060465	Gm12005	1067	3.13574
ENSMUSG00000105613	0.0604773	Gm43684	1068	3.13344
ENSMUSG00000041733	0.0605134	Coq5	1069	3.13238
ENSMUSG00000022191	0.0605989	Drosha	1070	3.13387
ENSMUSG00000028057	0.0606028	Rit1	1071	3.13114
ENSMUSG00000076281	0.060645	NA	1072	3.1304
ENSMUSG00000097754	0.0608072	Ptgs2os2	1073	3.13585
ENSMUSG00000052629	0.0608136	Gm9885	1074	3.13326
ENSMUSG00000017817	0.0608579	Jph2	1075	3.13262
ENSMUSG00000024043	0.0609857	Arhgap28	1076	3.13628
ENSMUSG00000105699	0.0609931	Gm43703	1077	3.13375
ENSMUSG00000044609	0.0609958	Gm9294	1078	3.13099
ENSMUSG00000022514	0.0611105	Il1rap	1079	3.13397
ENSMUSG00000008035	0.0611123	Mid1ip1	1080	3.13116
ENSMUSG00000029026	0.0611795	Trp73	1081	3.1317
ENSMUSG00000071419	0.0612025	Rps15-ps2	1082	3.12998
ENSMUSG00000031600	0.06122	Vps37a	1083	3.12799
ENSMUSG00000114369	0.0613506	Gm41077	1084	3.13177
ENSMUSG00000020123	0.0614419	Avpr1a	1085	3.13354
ENSMUSG00000100843	0.061567	Gm8307	1086	3.13702
ENSMUSG00000105471	0.061593	A430073D23Rik	1087	3.13546
ENSMUSG00000092124	0.0617409	B930094E09Rik	1088	3.1401
ENSMUSG00000026697	0.0617439	Myoc	1089	3.13737
ENSMUSG00000021097	0.0617592	Clmn	1090	3.13527
ENSMUSG00000024135	0.0617954	Srbd1	1091	3.13423
ENSMUSG00000027358	0.0617981	Bmp2	1092	3.1315
ENSMUSG00000039953	0.0618794	Clstn1	1093	3.13275
ENSMUSG00000027257	0.0619151	Pacsin3	1094	3.1317
ENSMUSG00000026567	0.0619156	Adcy10	1095	3.12886
ENSMUSG00000097834	0.0619367	Gm26911	1096	3.12707
ENSMUSG00000031913	0.0619659	Vps4a	1097	3.12569
ENSMUSG00000027368	0.0620141	Dusp2	1098	3.12527
ENSMUSG00000036106	0.0620907	Prr5	1099	3.12629
ENSMUSG00000015126	0.0620917	Tsr3	1100	3.12349
ENSMUSG00000024146	0.0621198	Cript	1101	3.12207
ENSMUSG00000028261	0.0621668	Ndufaf4	1102	3.1216
ENSMUSG00000037958	0.0621832	Nsrp1	1103	3.11959
ENSMUSG00000035642	0.0622841	Aamdc	1104	3.12182
ENSMUSG00000002205	0.0623341	Vrk3	1105	3.1215
ENSMUSG00000043727	0.0623905	F830045P16Rik	1106	3.1215
ENSMUSG00000015733	0.0624902	Capza2	1107	3.12366
ENSMUSG00000069053	0.0625115	Uba1y	1108	3.12191
ENSMUSG00000093908	0.0625617	Gm5784	1109	3.1216
ENSMUSG00000020448	0.0626413	Rnf185	1110	3.12275
ENSMUSG00000112135	0.0627	Gm9029	1111	3.12286
ENSMUSG00000117603	0.0628784	Gm50037	1112	3.12893
ENSMUSG00000082144	0.0629701	Gm12788	1113	3.13068
ENSMUSG00000099471	0.0629822	Gm8451	1114	3.12848
ENSMUSG00000034333	0.0630485	Zbed4	1115	3.12896
ENSMUSG00000021010	0.0630648	Npas3	1116	3.12696
ENSMUSG00000027427	0.0630933	Polr3f	1117	3.12558
ENSMUSG00000076435	0.0630945	Acsf2	1118	3.12284
ENSMUSG00000022801	0.0631339	Lrch3	1119	3.12199
ENSMUSG00000060808	0.0632352	B9d1os	1120	3.12421
ENSMUSG00000027954	0.0632541	Efna1	1121	3.12236
ENSMUSG00000111929	0.0633207	Gm48780	1122	3.12286
ENSMUSG00000081516	0.063374	Gm12470	1123	3.12271
ENSMUSG00000116069	0.0633799	Gm49510	1124	3.12022
ENSMUSG00000095524	0.0634901	Gm15682	1125	3.12287
ENSMUSG00000109255	0.0635889	Gm7407	1126	3.12495
ENSMUSG00000118270	0.0636355	Gm17819	1127	3.12446
ENSMUSG00000019872	0.0636366	Smpdl3a	1128	3.12175
ENSMUSG00000004031	0.063777	Brinp2	1129	3.12586
ENSMUSG00000087496	0.063782	Gm13523	1130	3.12334
ENSMUSG00000056671	0.0638793	Prelid2	1131	3.12534
ENSMUSG00000021039	0.0639184	Snw1	1132	3.12449
ENSMUSG00000003269	0.0640435	Cyth2	1133	3.12784
ENSMUSG00000073778	0.0640461	Faddos	1134	3.12521
ENSMUSG00000113853	0.0640714	Gm47583	1135	3.12369
ENSMUSG00000056089	0.0641232	Gm5468	1136	3.12347
ENSMUSG00000031059	0.0641611	Ndufb11	1137	3.12256
ENSMUSG00000097357	0.0643701	Gm16793	1138	3.12998
ENSMUSG00000110637	0.0643715	Gm7807	1139	3.1273
ENSMUSG00000028484	0.0644788	Psip1	1140	3.12977
ENSMUSG00000114980	0.0644821	4933432I03Rik	1141	3.12719
ENSMUSG00000022864	0.0645499	D16Ertd472e	1142	3.12773
ENSMUSG00000012396	0.0645585	Nanog	1143	3.12541
ENSMUSG00000099647	0.0645829	Gm5776	1144	3.12386
ENSMUSG00000005510	0.0646867	Ndufs3	1145	3.12615
ENSMUSG00000113585	0.0647024	Gm19605	1146	3.12418
ENSMUSG00000097017	0.0647278	Gm26707	1147	3.12268
ENSMUSG00000107859	0.0647351	Gm30731	1148	3.12031
ENSMUSG00000041372	0.0648137	B4galnt3	1149	3.12138
ENSMUSG00000040482	0.0648294	Dxo	1150	3.11942
ENSMUSG00000029490	0.064854	Mfsd7a	1151	3.11789
ENSMUSG00000086034	0.0651278	Gm15201	1152	3.12834
ENSMUSG00000097027	0.0651393	Gm26559	1153	3.12618
ENSMUSG00000110162	0.0651913	Gm45356	1154	3.12596
ENSMUSG00000083889	0.0652429	E530001F21Rik	1155	3.12573
ENSMUSG00000089958	0.0652697	Gm16165	1156	3.12431
ENSMUSG00000024737	0.0652862	Slc15a3	1157	3.1224
ENSMUSG00000057375	0.0653204	Yipf1	1158	3.12133
ENSMUSG00000008307	0.0653403	1700109H08Rik	1159	3.11959
ENSMUSG00000029467	0.0655232	Atp2a2	1160	3.12563
ENSMUSG00000055341	0.0655552	Zfp457	1161	3.12446
ENSMUSG00000078453	0.0655923	Abracl	1162	3.12354
ENSMUSG00000085055	0.0656303	Gm15958	1163	3.12266
ENSMUSG00000095959	0.0656696	Gm10845	1164	3.12184
ENSMUSG00000056296	0.0658099	Synpr	1165	3.12583
ENSMUSG00000110887	0.0658579	Cbx3-ps8	1166	3.12543
ENSMUSG00000031293	0.0660356	Rs1	1167	3.13117
ENSMUSG00000001700	0.0660438	Gramd3	1168	3.12888
ENSMUSG00000025935	0.0660623	Tram1	1169	3.12708
ENSMUSG00000026932	0.0660714	Nacc2	1170	3.12484
ENSMUSG00000052557	0.0660716	Gan	1171	3.12218
ENSMUSG00000097090	0.0661793	Gm26724	1172	3.1246
ENSMUSG00000034557	0.066197	Zfyve9	1173	3.12277
ENSMUSG00000027854	0.0662408	Sike1	1174	3.12217
ENSMUSG00000090516	0.0663216	Rps11-ps1	1175	3.12333
ENSMUSG00000013928	0.0665243	1700020L13Rik	1176	3.13021
ENSMUSG00000042448	0.0666862	Hoxd1	1177	3.13516
ENSMUSG00000028468	0.0668809	Rgp1	1178	3.14164
ENSMUSG00000030871	0.0668998	Ears2	1179	3.13986
ENSMUSG00000021000	0.0670028	Mia2	1180	3.14203
ENSMUSG00000059461	0.0670647	Gm7331	1181	3.14227
ENSMUSG00000026779	0.0670939	Mastl	1182	3.14098
ENSMUSG00000028073	0.067142	Pear1	1183	3.14058
ENSMUSG00000088246	0.0672259	NA	1184	3.14184
ENSMUSG00000034330	0.067342	Plcg2	1185	3.14461
ENSMUSG00000051319	0.0674162	Mtln	1186	3.14542
ENSMUSG00000102628	0.0674987	Gm37671	1187	3.14662
ENSMUSG00000102498	0.0675186	Gm19445	1188	3.1449
ENSMUSG00000039321	0.0675369	Uts2r	1189	3.14311
ENSMUSG00000101599	0.0675706	Gm20342	1190	3.14203
ENSMUSG00000011427	0.0675792	Zfp790	1191	3.13979
ENSMUSG00000048154	0.0676289	Kmt2d	1192	3.13947
ENSMUSG00000040174	0.0676539	Alkbh3	1193	3.138
ENSMUSG00000084744	0.0678328	NA	1194	3.14366
ENSMUSG00000095677	0.067836	Dynlt1f	1195	3.14118
ENSMUSG00000023156	0.0678408	Rpp14	1196	3.13877
ENSMUSG00000027580	0.0679682	Helz2	1197	3.14204
ENSMUSG00000025950	0.0680278	Idh1	1198	3.14217
ENSMUSG00000062825	0.0681221	Actg1	1199	3.1439
ENSMUSG00000085457	0.0682457	1110046J04Rik	1200	3.14698
ENSMUSG00000103497	0.0682513	Gm37407	1201	3.14462
ENSMUSG00000025001	0.0683916	Hells	1202	3.14846
ENSMUSG00000062110	0.0684048	Scfd2	1203	3.14645
ENSMUSG00000019814	0.0684129	Ltv1	1204	3.14421
ENSMUSG00000114902	0.0684949	Gm4118	1205	3.14537
ENSMUSG00000086938	0.0685118	4930481A15Rik	1206	3.14353
ENSMUSG00000015165	0.0685304	Hnrnpl	1207	3.14178
ENSMUSG00000104159	0.0685319	Gm38099	1208	3.13925
ENSMUSG00000070315	0.0685428	4930581F22Rik	1209	3.13715
ENSMUSG00000064023	0.0685439	Klk8	1210	3.13461
ENSMUSG00000025486	0.0685485	Sirt3	1211	3.13223
ENSMUSG00000109448	0.0685856	Gm45224	1212	3.13134
ENSMUSG00000031073	0.0686369	Fgf15	1213	3.1311
ENSMUSG00000066415	0.0686528	Msl2	1214	3.12925
ENSMUSG00000111027	0.0686935	Gm2981	1215	3.12852
ENSMUSG00000078498	0.0687703	Zfp988	1216	3.12945
ENSMUSG00000026709	0.068923	Dars2	1217	3.13381
ENSMUSG00000116414	0.0690422	Gm4432	1218	3.13666
ENSMUSG00000108950	0.069062	9130015G15Rik	1219	3.13498
ENSMUSG00000025789	0.0691037	St8sia2	1220	3.13431
ENSMUSG00000112466	0.0691071	Gm29674	1221	3.13189
ENSMUSG00000001305	0.0691535	Rrp15	1222	3.13143
ENSMUSG00000018293	0.0691538	Pfn1	1223	3.12889
ENSMUSG00000029152	0.0692117	Ociad1	1224	3.12895
ENSMUSG00000040532	0.0692368	Abhd11	1225	3.12753
ENSMUSG00000099054	0.0693592	Gm27242	1226	3.1305
ENSMUSG00000083879	0.0694463	Gm14038	1227	3.13188
ENSMUSG00000032702	0.0695146	Kank1	1228	3.1324
ENSMUSG00000039065	0.0696464	Atpsckmt	1229	3.13579
ENSMUSG00000020321	0.0696664	Mdh1	1230	3.13414
ENSMUSG00000000037	0.0697025	Scml2	1231	3.13322
ENSMUSG00000081295	0.0698776	Gm6275	1232	3.13854
ENSMUSG00000107198	0.0698882	Gm19619	1233	3.13647
ENSMUSG00000020087	0.0699293	Tysnd1	1234	3.13577
ENSMUSG00000018919	0.0700405	Tm4sf5	1235	3.13821
ENSMUSG00000104445	0.0702512	Rhbg	1236	3.14511
ENSMUSG00000086350	0.0703248	B230369F24Rik	1237	3.14586
ENSMUSG00000056900	0.0704995	Usp13	1238	3.15112
ENSMUSG00000056943	0.0705964	Gm10015	1239	3.15291
ENSMUSG00000097397	0.0706194	Gm16861	1240	3.15139
ENSMUSG00000042564	0.0706483	Fam227a	1241	3.15014
ENSMUSG00000074978	0.0706695	Actg-ps1	1242	3.14855
ENSMUSG00000043068	0.0706775	Fam89a	1243	3.14637
ENSMUSG00000117327	0.0707343	Gm6467	1244	3.14637
ENSMUSG00000049760	0.0707739	Micos13	1245	3.1456
ENSMUSG00000073542	0.0708574	Cep76	1246	3.14678
ENSMUSG00000054986	0.0709274	Sec14l3	1247	3.14737
ENSMUSG00000078872	0.0709326	Gm14401	1248	3.14508
ENSMUSG00000069089	0.0709334	Cdk7	1249	3.14259
ENSMUSG00000024922	0.0709517	Ovol1	1250	3.14089
ENSMUSG00000038486	0.0709935	Sv2a	1251	3.14023
ENSMUSG00000104586	0.0711261	4921539H07Rik	1252	3.14358
ENSMUSG00000027273	0.0711791	Snap25	1253	3.14341
ENSMUSG00000081087	0.0711888	Rps15a-ps7	1254	3.14133
ENSMUSG00000087540	0.0712021	Gm11412	1255	3.13942
ENSMUSG00000022383	0.0712318	Ppara	1256	3.13822
ENSMUSG00000022034	0.0712476	Esco2	1257	3.13643
ENSMUSG00000110105	0.0713586	Gm45844	1258	3.13881
ENSMUSG00000020635	0.0713633	Fkbp1b	1259	3.13653
ENSMUSG00000065518	0.0713928	Mir423	1260	3.13533
ENSMUSG00000018678	0.0714333	Sp2	1261	3.13463
ENSMUSG00000037679	0.0714468	Inf2	1262	3.13273
ENSMUSG00000110984	0.071471	Gm47131	1263	3.13131
ENSMUSG00000075591	0.0714888	Gm10874	1264	3.12961
ENSMUSG00000053038	0.0716252	Gm6180	1265	3.13311
ENSMUSG00000105590	0.0716263	Gm43364	1266	3.13068
ENSMUSG00000034538	0.0716591	Zfp418	1267	3.12964
ENSMUSG00000022682	0.0717021	Rrn3	1268	3.12905
ENSMUSG00000112627	0.0718422	4933412E12Rik	1269	3.13269
ENSMUSG00000047641	0.071962	Krt87	1270	3.13545
ENSMUSG00000022033	0.0719795	Pbk	1271	3.13374
ENSMUSG00000041939	0.0720341	Mvk	1272	3.13365
ENSMUSG00000038695	0.0721336	Josd2	1273	3.13552
ENSMUSG00000034218	0.0721372	Atm	1274	3.13321
ENSMUSG00000108659	0.072145	Gm34121	1275	3.13109
ENSMUSG00000026480	0.0721749	Ncf2	1276	3.12994
ENSMUSG00000020811	0.07225	Wscd1	1277	3.13074
ENSMUSG00000043008	0.0722592	Klhl6	1278	3.12869
ENSMUSG00000020743	0.0722703	Mif4gd	1279	3.12672
ENSMUSG00000112581	0.0722979	1700022H01Rik	1280	3.12547
ENSMUSG00000019055	0.0723484	Plod1	1281	3.12522
ENSMUSG00000110236	0.072349	Gm40493	1282	3.1228
ENSMUSG00000111904	0.0724113	Gm2395	1283	3.12305
ENSMUSG00000039849	0.0724519	Pcif1	1284	3.12237
ENSMUSG00000087075	0.0726062	Lbhd2	1285	3.12659
ENSMUSG00000038496	0.0726572	Slc19a3	1286	3.12635
ENSMUSG00000092097	0.0726942	Gm5819	1287	3.12551
ENSMUSG00000021559	0.0727509	Dapk1	1288	3.12552
ENSMUSG00000026154	0.0727783	Sdhaf4	1289	3.12427
ENSMUSG00000049299	0.0728154	Trappc1	1290	3.12344
ENSMUSG00000052336	0.0729512	Cx3cr1	1291	3.12684
ENSMUSG00000034175	0.0729859	Rhbdd3	1292	3.12591
ENSMUSG00000087153	0.0730074	Gm6483	1293	3.12441
ENSMUSG00000067928	0.0730318	Zfp760	1294	3.12304
ENSMUSG00000031995	0.0730611	St14	1295	3.12188
ENSMUSG00000030189	0.0731528	Ybx3	1296	3.12339
ENSMUSG00000036992	0.0732365	Nxt1	1297	3.12455
ENSMUSG00000026504	0.0733825	Sdccag8	1298	3.12837
ENSMUSG00000037286	0.073562	Stag1	1299	3.13361
ENSMUSG00000115816	0.0735823	Gm34589	1300	3.13206
ENSMUSG00000027420	0.0736135	Bfsp1	1301	3.13098
ENSMUSG00000009114	0.0737332	2610028H24Rik	1302	3.13366
ENSMUSG00000109008	0.0737992	Gm44899	1303	3.13406
ENSMUSG00000107096	0.0738317	Gm43597	1304	3.13303
ENSMUSG00000047180	0.0738349	Neurl3	1305	3.13077
ENSMUSG00000098178	0.0738557	NA	1306	3.12925
ENSMUSG00000087112	0.0738742	Gm7237	1307	3.12764
ENSMUSG00000029123	0.0738867	Stk32b	1308	3.12578
ENSMUSG00000086552	0.0738898	Dlx4os	1309	3.12352
ENSMUSG00000031239	0.0739186	Itm2a	1310	3.12235
ENSMUSG00000052861	0.0740247	Dnah6	1311	3.12445
ENSMUSG00000089235	0.0740328	Gm23119	1312	3.12241
ENSMUSG00000058258	0.0740499	Idi1	1313	3.12076
ENSMUSG00000050002	0.0740647	Idnk	1314	3.119
ENSMUSG00000034321	0.0740672	Exosc1	1315	3.11674
ENSMUSG00000114172	0.0741107	Gm36298	1316	3.1162
ENSMUSG00000115276	0.0742239	9930017N22Rik	1317	3.11859
ENSMUSG00000031937	0.074252	Vstm5	1318	3.1174
ENSMUSG00000036743	0.0742951	Psma8	1319	3.11685
ENSMUSG00000027598	0.0742955	Itch	1320	3.1145
ENSMUSG00000008036	0.0744285	Ap2s1	1321	3.11772
ENSMUSG00000048636	0.0745356	A730049H05Rik	1322	3.11984
ENSMUSG00000031590	0.0745732	Frg1	1323	3.11906
ENSMUSG00000089824	0.0745779	Rbm12	1324	3.11689
ENSMUSG00000080746	0.0746335	Rpsa-ps12	1325	3.11686
ENSMUSG00000022770	0.0746559	Dlg1	1326	3.11545
ENSMUSG00000045509	0.0747163	Gpr150	1327	3.11562
ENSMUSG00000063388	0.0747625	BC023105	1328	3.1152
ENSMUSG00000012443	0.0747927	Kif11	1329	3.11411
ENSMUSG00000027650	0.0748179	Tti1	1330	3.11282
ENSMUSG00000037541	0.0748307	Shank2	1331	3.11101
ENSMUSG00000018340	0.0750914	Anxa6	1332	3.11951
ENSMUSG00000103419	0.0750949	Gm29808	1333	3.11731
ENSMUSG00000049908	0.0751466	Gja8	1334	3.11712
ENSMUSG00000040006	0.0753113	Ginm1	1335	3.12161
ENSMUSG00000104043	0.0753913	Gm6525	1336	3.12259
ENSMUSG00000025482	0.0755017	Odf3	1337	3.12482
ENSMUSG00000035594	0.0755544	Chrna5	1338	3.12466
ENSMUSG00000107504	0.0755983	Gm35549	1339	3.12415
ENSMUSG00000033799	0.075614	Tasor2	1340	3.12246
ENSMUSG00000051527	0.0756878	Usp29	1341	3.12318
ENSMUSG00000066149	0.0758072	Cdc26	1342	3.12578
ENSMUSG00000064036	0.0758215	Mro	1343	3.12404
ENSMUSG00000097918	0.0759175	Ascl5	1344	3.12567
ENSMUSG00000031858	0.0759529	Mau2	1345	3.1248
ENSMUSG00000024803	0.0759583	Ankrd1	1346	3.1227
ENSMUSG00000097040	0.0760493	2610316D01Rik	1347	3.12412
ENSMUSG00000072972	0.0761308	Adam4	1348	3.12515
ENSMUSG00000086771	0.0761738	NA	1349	3.12459
ENSMUSG00000089640	0.0762253	Gm6397	1350	3.12439
ENSMUSG00000038845	0.0762614	Phb	1351	3.12356
ENSMUSG00000026799	0.0763817	Med27	1352	3.12617
ENSMUSG00000087598	0.0764697	Zfp111	1353	3.12746
ENSMUSG00000109404	0.0765288	Gm19963	1354	3.12756
ENSMUSG00000082185	0.0765315	Gm12428	1355	3.12536
ENSMUSG00000083626	0.0765561	Gm4459	1356	3.12407
ENSMUSG00000069793	0.0766002	Slfn9	1357	3.12356
ENSMUSG00000022684	0.076671	Bfar	1358	3.12415
ENSMUSG00000060068	0.076682	Gm12222	1359	3.12229
ENSMUSG00000044748	0.0767421	Defb1	1360	3.12245
ENSMUSG00000112922	0.0769188	Gm47572	1361	3.12733
ENSMUSG00000021743	0.0769904	Fezf2	1362	3.12795
ENSMUSG00000071691	0.0770563	Gm960	1363	3.12833
ENSMUSG00000036104	0.0770743	Rab3gap1	1364	3.12676
ENSMUSG00000088139	0.0771173	Gm27343	1365	3.12622
ENSMUSG00000028280	0.0771432	Gabrr1	1366	3.12498
ENSMUSG00000062488	0.0771476	Ifit3b	1367	3.12287
ENSMUSG00000089669	0.0772571	Tnfsf13	1368	3.12502
ENSMUSG00000096977	0.0773144	Gm10827	1369	3.12505
ENSMUSG00000000902	0.0773595	Smarcb1	1370	3.12459
ENSMUSG00000113324	0.0773688	Gm48819	1371	3.12269
ENSMUSG00000040018	0.0774548	Cox15	1372	3.12388
ENSMUSG00000105928	0.0774896	Gm9256	1373	3.123
ENSMUSG00000022439	0.0775854	Parvg	1374	3.12459
ENSMUSG00000024787	0.077707	Snx15	1375	3.12721
ENSMUSG00000045136	0.0777221	Tubb2b	1376	3.12555
ENSMUSG00000105917	0.077784	Gm43612	1377	3.12576
ENSMUSG00000101698	0.0778507	Gm29562	1378	3.12617
ENSMUSG00000059422	0.0778574	Gm8116	1379	3.12418
ENSMUSG00000070720	0.0779676	Tmem200b	1380	3.12633
ENSMUSG00000111063	0.0780006	Zfp660	1381	3.12539
ENSMUSG00000041358	0.0780341	Nutm1	1382	3.12447
ENSMUSG00000054342	0.078043	Kcnn4	1383	3.12257
ENSMUSG00000085278	0.0780534	Gm12841	1384	3.12073
ENSMUSG00000085953	0.0781403	Gm15496	1385	3.12194
ENSMUSG00000099760	0.0781853	Gm28800	1386	3.12149
ENSMUSG00000116500	0.0782136	Gm36560	1387	3.12037
ENSMUSG00000039623	0.0782692	Ap5z1	1388	3.12034
ENSMUSG00000082938	0.0782932	Gm2810	1389	3.11905
ENSMUSG00000113724	0.0783548	Gm48398	1390	3.11925
ENSMUSG00000030850	0.078373	Ate1	1391	3.11773
ENSMUSG00000094574	0.0784076	Gm15027	1392	3.11687
ENSMUSG00000094958	0.0784337	3110021N24Rik	1393	3.11567
ENSMUSG00000111472	0.0784736	Gm47103	1394	3.11502
ENSMUSG00000018604	0.0784902	Tbx3	1395	3.11345
ENSMUSG00000045915	0.078518	Ccdc42	1396	3.11232
ENSMUSG00000020863	0.0785335	Luc7l3	1397	3.1107
ENSMUSG00000025410	0.0785402	Dctn2	1398	3.10874
ENSMUSG00000100867	0.0785617	Gm18981	1399	3.10737
ENSMUSG00000091269	0.078601	Gm6682	1400	3.1067
ENSMUSG00000117004	0.0786956	Gm38593	1401	3.10822
ENSMUSG00000027068	0.0787346	Dhrs9	1402	3.10755
ENSMUSG00000026857	0.0787346	Ntmt1	1403	3.10533
ENSMUSG00000088609	0.0787677	NA	1404	3.10442
ENSMUSG00000118057	0.0787942	B020010K11Rik	1405	3.10326
ENSMUSG00000043421	0.0788257	Hilpda	1406	3.10229
ENSMUSG00000075023	0.0788609	Accsl	1407	3.10147
ENSMUSG00000013973	0.0789564	Dedd	1408	3.10302
ENSMUSG00000074052	0.0791872	BC048644	1409	3.10988
ENSMUSG00000048400	0.0793882	Prss54	1410	3.11557
ENSMUSG00000087027	0.0794249	Gm13206	1411	3.11479
ENSMUSG00000086746	0.079493	Gm15222	1412	3.11526
ENSMUSG00000087196	0.0794959	Gm13373	1413	3.11317
ENSMUSG00000036452	0.0795886	Arhgap26	1414	3.11459
ENSMUSG00000101191	0.079652	Gm28809	1415	3.11487
ENSMUSG00000034460	0.0796651	Six4	1416	3.11318
ENSMUSG00000044469	0.079697	Tnfaip8l1	1417	3.11223
ENSMUSG00000050270	0.0797115	Tmem220	1418	3.1106
ENSMUSG00000082389	0.0797197	Mkrn1-ps1	1419	3.10873
ENSMUSG00000091613	0.0797197	Gm17046	1420	3.10654
ENSMUSG00000019489	0.0797577	Cd70	1421	3.10584
ENSMUSG00000029660	0.0799661	Tex26	1422	3.11176
ENSMUSG00000067847	0.0801001	Romo1	1423	3.11478
ENSMUSG00000056673	0.0802635	Kdm5d	1424	3.11895
ENSMUSG00000044957	0.080286	Pp2d1	1425	3.11763
ENSMUSG00000000317	0.0802959	Bcl6b	1426	3.11583
ENSMUSG00000040767	0.0806584	Snrnp25	1427	3.1277
ENSMUSG00000005936	0.0806769	Kctd20	1428	3.12623
ENSMUSG00000024107	0.0807745	Lhcgr	1429	3.12782
ENSMUSG00000022594	0.0808036	Lynx1	1430	3.12676
ENSMUSG00000020676	0.0808117	Ccl11	1431	3.12489
ENSMUSG00000110744	0.0808789	Gm5171	1432	3.1253
ENSMUSG00000059323	0.0810562	Tonsl	1433	3.12997
ENSMUSG00000028177	0.0811161	1810013D15Rik	1434	3.1301
ENSMUSG00000114642	0.081147	Gm5461	1435	3.12911
ENSMUSG00000071073	0.0812221	Lrrc73	1436	3.12982
ENSMUSG00000006392	0.081347	Med8	1437	3.13245
ENSMUSG00000024498	0.0813944	Tcerg1	1438	3.1321
ENSMUSG00000034795	0.081422	Ccdc122	1439	3.13099
ENSMUSG00000106195	0.081449	NA	1440	3.12985
ENSMUSG00000038793	0.08158	Lefty1	1441	3.1327
ENSMUSG00000060803	0.0816579	Gstp1	1442	3.13352
ENSMUSG00000079051	0.0816919	Vinac1	1443	3.13265
ENSMUSG00000102555	0.0817277	6430511E19Rik	1444	3.13186
ENSMUSG00000027665	0.0818123	Pik3ca	1445	3.13293
ENSMUSG00000055943	0.0818224	Emc7	1446	3.13115
ENSMUSG00000101678	0.0818229	Gm29609	1447	3.12901
ENSMUSG00000026275	0.081832	Ppp1r7	1448	3.12719
ENSMUSG00000099722	0.0818786	Gm29154	1449	3.12681
ENSMUSG00000044447	0.0819437	Dock5	1450	3.12714
ENSMUSG00000030704	0.0821916	Rab6a	1451	3.13444
ENSMUSG00000116798	0.0821948	Gm49591	1452	3.1324
ENSMUSG00000071714	0.0822134	Csf2rb2	1453	3.13096
ENSMUSG00000037815	0.0822142	Ctnna1	1454	3.12883
ENSMUSG00000026634	0.082329	Angel2	1455	3.13105
ENSMUSG00000063838	0.0824268	Cdc42ep5	1456	3.13261
ENSMUSG00000054404	0.0824746	Slfn5	1457	3.13228
ENSMUSG00000055839	0.0824809	Elob	1458	3.13037
ENSMUSG00000081262	0.0824831	Gm12261	1459	3.12831
ENSMUSG00000092278	0.0825227	Gm8752	1460	3.12767
ENSMUSG00000106874	0.0825435	Gm20186	1461	3.12631
ENSMUSG00000061207	0.0825471	Stk19	1462	3.12431
ENSMUSG00000113031	0.082737	Gm34552	1463	3.12936
ENSMUSG00000009687	0.0827937	Fxyd5	1464	3.12936
ENSMUSG00000082424	0.0829377	Gm13292	1465	3.13267
ENSMUSG00000110993	0.0830187	Gm47963	1466	3.13359
ENSMUSG00000021149	0.0830584	Gtpbp4	1467	3.13295
ENSMUSG00000024104	0.0830687	Washc2	1468	3.1312
ENSMUSG00000006958	0.083113	Chrd	1469	3.13074
ENSMUSG00000086211	0.0831171	Gm12462	1470	3.12877
ENSMUSG00000097375	0.0832249	6720427I07Rik	1471	3.13069
ENSMUSG00000050761	0.0832963	Gp1bb	1472	3.13125
ENSMUSG00000090291	0.0834058	Lrrc10b	1473	3.13324
ENSMUSG00000008855	0.0834316	Hdac5	1474	3.13208
ENSMUSG00000106631	0.0834704	Gm42669	1475	3.13141
ENSMUSG00000000440	0.0835362	Pparg	1476	3.13176
ENSMUSG00000020599	0.0835794	Rgs9	1477	3.13126
ENSMUSG00000078671	0.0836052	Chd2	1478	3.1301
ENSMUSG00000087055	0.0836586	Gm11948	1479	3.12998
ENSMUSG00000026816	0.0837062	Gtf3c5	1480	3.12965
ENSMUSG00000092130	0.0837748	D030025P21Rik	1481	3.1301
ENSMUSG00000035085	0.0837895	1700020L24Rik	1482	3.12854
ENSMUSG00000041673	0.0837898	Lrrc18	1483	3.12644
ENSMUSG00000036613	0.0839046	Eipr1	1484	3.12861
ENSMUSG00000095195	0.083906	Gm3005	1485	3.12656
ENSMUSG00000023882	0.0839147	Zfp54	1486	3.12478
ENSMUSG00000115270	0.0839773	5430430K15Rik	1487	3.125
ENSMUSG00000026880	0.0840466	Stom	1488	3.12548
ENSMUSG00000034037	0.0840701	Fgd5	1489	3.12426
ENSMUSG00000024260	0.0841504	Sap130	1490	3.12514
ENSMUSG00000027509	0.0841815	Rae1	1491	3.1242
ENSMUSG00000029552	0.0845286	Tes	1492	3.13498
ENSMUSG00000058046	0.0846571	4933430I17Rik	1493	3.13764
ENSMUSG00000046191	0.0847522	Pcdhb20	1494	3.13906
ENSMUSG00000003228	0.0847531	Grk5	1495	3.137
ENSMUSG00000015396	0.0847541	Cd83	1496	3.13494
ENSMUSG00000064145	0.084937	Arih2	1497	3.1396
ENSMUSG00000021671	0.0849484	Poc5	1498	3.13793
ENSMUSG00000118245	0.084956	Gm30082	1499	3.13612
ENSMUSG00000002326	0.0849595	Gmpr2	1500	3.13415
ENSMUSG00000087694	0.0849836	A530058N18Rik	1501	3.13296
ENSMUSG00000038042	0.0850384	Ptpdc1	1502	3.13289
ENSMUSG00000028454	0.0850681	Pigo	1503	3.1319
ENSMUSG00000056008	0.0851837	Gm11541	1504	3.13407
ENSMUSG00000047965	0.0852512	Rpl9-ps7	1505	3.13447
ENSMUSG00000031026	0.0852954	Trim66	1506	3.13401
ENSMUSG00000041161	0.0854076	Otud3	1507	3.13605
ENSMUSG00000034560	0.0854369	Washc4	1508	3.13505
ENSMUSG00000002227	0.0854786	Mov10	1509	3.1345
ENSMUSG00000058672	0.0854869	Tubb2a	1510	3.13273
ENSMUSG00000086340	0.0855041	1810059C17Rik	1511	3.13128
ENSMUSG00000071552	0.0855986	Tigit	1512	3.13267
ENSMUSG00000021879	0.0856198	Dnah12	1513	3.13138
ENSMUSG00000040794	0.085675	C1qtnf4	1514	3.13133
ENSMUSG00000034903	0.0857302	Cobll1	1515	3.13128
ENSMUSG00000040938	0.0857372	Slc16a11	1516	3.12947
ENSMUSG00000047940	0.085853	Stpg2	1517	3.13163
ENSMUSG00000037820	0.0858686	Tgm2	1518	3.13013
ENSMUSG00000024515	0.0858739	Smad4	1519	3.12826
ENSMUSG00000031896	0.085915	Ctrl	1520	3.1277
ENSMUSG00000061724	0.0859492	Gm2423	1521	3.12689
ENSMUSG00000063015	0.085982	Ccni	1522	3.12603
ENSMUSG00000025792	0.0859893	Slc25a10	1523	3.12424
ENSMUSG00000022123	0.0860423	Scel	1524	3.12412
ENSMUSG00000066362	0.0860596	Rps13-ps1	1525	3.12269
ENSMUSG00000068263	0.0861367	Efcc1	1526	3.12344
ENSMUSG00000050106	0.0861503	Tmc8	1527	3.12189
ENSMUSG00000078588	0.086233	Ccdc24	1528	3.12284
ENSMUSG00000113335	0.086347	Gm48296	1529	3.12493
ENSMUSG00000026240	0.0863565	Cops7b	1530	3.12323
ENSMUSG00000087018	0.0863609	2900072N19Rik	1531	3.12134
ENSMUSG00000081671	0.0863809	Gm13167	1532	3.12003
ENSMUSG00000093930	0.086441	Hmgcs1	1533	3.12017
ENSMUSG00000026281	0.086448	Dtymk	1534	3.11839
ENSMUSG00000001998	0.0865009	Ap4e1	1535	3.11826
ENSMUSG00000112945	0.0865081	Gm32151	1536	3.11649
ENSMUSG00000106988	0.0865093	Tsg101-ps	1537	3.1145
ENSMUSG00000028255	0.0865234	Clca1	1538	3.11299
ENSMUSG00000000776	0.0865982	Polr3d	1539	3.11365
ENSMUSG00000109602	0.0866115	Gm31597	1540	3.11211
ENSMUSG00000026576	0.0867186	Atp1b1	1541	3.11394
ENSMUSG00000030662	0.0869196	Ipo5	1542	3.11913
ENSMUSG00000049106	0.087047	Dcaf5	1543	3.12167
ENSMUSG00000086308	0.0871634	G630016G05Rik	1544	3.12383
ENSMUSG00000078813	0.0871985	Leng1	1545	3.12306
ENSMUSG00000109739	0.0872062	Gm17949	1546	3.12131
ENSMUSG00000024800	0.087217	Rpp30	1547	3.11968
ENSMUSG00000039480	0.0872517	Nt5dc1	1548	3.11891
ENSMUSG00000061584	0.0872744	Lyg2	1549	3.11771
ENSMUSG00000039768	0.087303	Dnajc11	1550	3.11672
ENSMUSG00000032324	0.087343	Tspan3	1551	3.11614
ENSMUSG00000022404	0.0873955	Slc25a17	1552	3.116
ENSMUSG00000023192	0.0874	Grm2	1553	3.11415
ENSMUSG00000039648	0.0874046	Kyat1	1554	3.11231
ENSMUSG00000064293	0.087421	Cntn4	1555	3.11089
ENSMUSG00000038379	0.0874302	Ttk	1556	3.10922
ENSMUSG00000109445	0.087484	4930560O18Rik	1557	3.10914
ENSMUSG00000095847	0.0876384	Gm5451	1558	3.11263
ENSMUSG00000033282	0.0877027	Rpgrip1l	1559	3.11291
ENSMUSG00000024039	0.0877917	Cbs	1560	3.11407
ENSMUSG00000028367	0.0878899	Txn1	1561	3.11556
ENSMUSG00000086851	0.0879198	A430108G06Rik	1562	3.11462
ENSMUSG00000014301	0.0880193	Pam16	1563	3.11615
ENSMUSG00000059288	0.0880778	Cdyl	1564	3.11623
ENSMUSG00000029535	0.0880882	Triap1	1565	3.11461
ENSMUSG00000003352	0.0880901	Cacnb3	1566	3.11269
ENSMUSG00000028982	0.0881881	Slc25a33	1567	3.11416
ENSMUSG00000073733	0.0881931	Cplane2	1568	3.11235
ENSMUSG00000028965	0.0883636	Tnfrsf9	1569	3.11638
ENSMUSG00000063935	0.0883747	Zar1	1570	3.11479
ENSMUSG00000041702	0.088438	Btbd7	1571	3.11503
ENSMUSG00000042198	0.0888003	Chchd7	1572	3.1258
ENSMUSG00000057554	0.0889409	Lgals8	1573	3.12876
ENSMUSG00000110790	0.0889466	Gm47079	1574	3.12697
ENSMUSG00000062391	0.0890457	4932435O22Rik	1575	3.12847
ENSMUSG00000096966	0.0890697	Gm18336	1576	3.12733
ENSMUSG00000023826	0.0891308	Prkn	1577	3.12749
ENSMUSG00000031130	0.0892678	Brs3	1578	3.13031
ENSMUSG00000022141	0.0893324	Nipbl	1579	3.13059
ENSMUSG00000102614	0.0893383	Gm37843	1580	3.12882
ENSMUSG00000034486	0.0893431	Gbx2	1581	3.12701
ENSMUSG00000028636	0.0893623	Ppcs	1582	3.1257
ENSMUSG00000026193	0.0894322	Fn1	1583	3.12617
ENSMUSG00000025898	0.0894651	Cwf19l2	1584	3.12535
ENSMUSG00000040263	0.0894658	Klhdc4	1585	3.1234
ENSMUSG00000041695	0.0896444	Kcnj2	1586	3.12766
ENSMUSG00000044617	0.0897394	Zbtb39	1587	3.129
ENSMUSG00000079410	0.0897519	Gm2897	1588	3.12747
ENSMUSG00000073197	0.0897897	5730507C01Rik	1589	3.12682
ENSMUSG00000028978	0.0899593	Nos3	1590	3.13075
ENSMUSG00000027634	0.0900008	Ndrg3	1591	3.13023
ENSMUSG00000039810	0.0900045	Zc3h10	1592	3.12839
ENSMUSG00000027323	0.0900075	Rad51	1593	3.12653
ENSMUSG00000030674	0.090091	Qprt	1594	3.12747
ENSMUSG00000057506	0.090153	Bloc1s2	1595	3.12766
ENSMUSG00000025270	0.090188	Alas2	1596	3.12691
ENSMUSG00000038239	0.0902213	Hrc	1597	3.12611
ENSMUSG00000019179	0.0902266	Mdh2	1598	3.12434
ENSMUSG00000053334	0.0902891	Ficd	1599	3.12455
ENSMUSG00000090071	0.0903174	Cdk5r2	1600	3.12357
ENSMUSG00000017002	0.0903236	Slpi	1601	3.12183
ENSMUSG00000101628	0.0903661	Gm28177	1602	3.12135
ENSMUSG00000039013	0.0904611	Siglecf	1603	3.12269
ENSMUSG00000028691	0.0904665	Prdx1	1604	3.12092
ENSMUSG00000055633	0.0904935	Zfp580	1605	3.11991
ENSMUSG00000002881	0.090673	Nab1	1606	3.12415
ENSMUSG00000060924	0.0907028	Csmd1	1607	3.12324
ENSMUSG00000089997	0.0907232	1810020O05Rik	1608	3.12199
ENSMUSG00000024240	0.0907654	Epc1	1609	3.12151
ENSMUSG00000118559	0.0908075	A930007A09Rik	1610	3.12101
ENSMUSG00000100599	0.0908175	1700120C14Rik	1611	3.11942
ENSMUSG00000041353	0.0908732	Tmem29	1612	3.1194
ENSMUSG00000022620	0.0909784	Arsa	1613	3.12107
ENSMUSG00000078954	0.0910353	Arhgap8	1614	3.12109
ENSMUSG00000051515	0.0910655	Fam181b	1615	3.12019
ENSMUSG00000027796	0.0910835	Smad9	1616	3.11888
ENSMUSG00000030607	0.0911053	Acan	1617	3.11769
ENSMUSG00000108968	0.0911114	Gm45011	1618	3.11598
ENSMUSG00000115219	0.0911388	Eef1akmt4	1619	3.11499
ENSMUSG00000052075	0.0911549	1700029F12Rik	1620	3.11362
ENSMUSG00000034430	0.0912631	Zxdc	1621	3.11539
ENSMUSG00000031574	0.0912909	Star	1622	3.11442
ENSMUSG00000022371	0.0913689	Col14a1	1623	3.11516
ENSMUSG00000027706	0.0914661	Sec62	1624	3.11655
ENSMUSG00000113854	0.0915322	Gm2099	1625	3.11688
ENSMUSG00000107966	0.0916095	Gm44001	1626	3.1176
ENSMUSG00000064220	0.0916917	H2ac18	1627	3.11848
ENSMUSG00000086682	0.091693	Gm16023	1628	3.11661
ENSMUSG00000073705	0.0916986	Cenps	1629	3.11488
ENSMUSG00000074863	0.0917234	Platr25	1630	3.11381
ENSMUSG00000098613	0.0917409	Mir6931	1631	3.1125
ENSMUSG00000024096	0.0917649	Ralbp1	1632	3.1114
ENSMUSG00000022436	0.0918813	Sh3bp1	1633	3.11344
ENSMUSG00000009216	0.0919028	Fam163b	1634	3.11227
ENSMUSG00000079243	0.0919636	Xirp1	1635	3.11242
ENSMUSG00000079699	0.0919743	Gm6592	1636	3.11088
ENSMUSG00000108701	0.0920185	Gm44616	1637	3.11047
ENSMUSG00000020490	0.0920926	Btnl10	1638	3.11108
ENSMUSG00000106913	0.0922426	9430007M09Rik	1639	3.11424
ENSMUSG00000089706	0.0922557	B230216N24Rik	1640	3.11279
ENSMUSG00000034282	0.0923852	Evpl	1641	3.11525
ENSMUSG00000021978	0.0924229	Extl3	1642	3.11463
ENSMUSG00000059183	0.0924479	Mtfmt	1643	3.11358
ENSMUSG00000020183	0.0925276	Cpm	1644	3.11436
ENSMUSG00000080775	0.0925494	Gm6368	1645	3.11321
ENSMUSG00000028187	0.092657	Rpf1	1646	3.11493
ENSMUSG00000055026	0.0927628	Gabrg3	1647	3.1166
ENSMUSG00000104641	0.0928361	Gm43290	1648	3.11717
ENSMUSG00000117093	0.0929191	Gm49949	1649	3.11806
ENSMUSG00000038387	0.0929267	Rras	1650	3.11642
ENSMUSG00000063268	0.0930963	Parp10	1651	3.12022
ENSMUSG00000049721	0.0931127	Gal3st1	1652	3.11888
ENSMUSG00000004044	0.0931431	Cavin1	1653	3.11801
ENSMUSG00000081434	0.0931698	Gm14165	1654	3.11702
ENSMUSG00000105639	0.0932313	Gm42516	1655	3.11719
ENSMUSG00000085834	0.0932716	Gm15622	1656	3.11666
ENSMUSG00000046351	0.0933498	Zfp322a	1657	3.11739
ENSMUSG00000015023	0.0933602	Ddx19a	1658	3.11585
ENSMUSG00000026921	0.0933855	Egfl7	1659	3.11482
ENSMUSG00000059751	0.0934612	Rps3a3	1660	3.11547
ENSMUSG00000028519	0.0935313	Dab1	1661	3.11593
ENSMUSG00000042682	0.0935794	Selenok	1662	3.11565
ENSMUSG00000050534	0.0936386	Htr5b	1663	3.11575
ENSMUSG00000097000	0.0937164	Gm17435	1664	3.11646
ENSMUSG00000034248	0.0937326	Slc25a37	1665	3.11513
ENSMUSG00000107019	0.0937833	Gm43682	1666	3.11494
ENSMUSG00000103433	0.0938262	Gm2272	1667	3.1145
ENSMUSG00000089744	0.0938485	Gm16146	1668	3.11337
ENSMUSG00000028923	0.0939134	Necap2	1669	3.11366
ENSMUSG00000110358	0.0940019	A730009L09Rik	1670	3.11473
ENSMUSG00000044296	0.0940318	Zfp879	1671	3.11385
ENSMUSG00000062960	0.0940372	Kdr	1672	3.11217
ENSMUSG00000082726	0.0940534	Gm11424	1673	3.11085
ENSMUSG00000053338	0.0941173	Tarm1	1674	3.1111
ENSMUSG00000050215	0.0942223	Olfr70	1675	3.11271
ENSMUSG00000113440	0.0943367	Gm46404	1676	3.11463
ENSMUSG00000043090	0.0943715	Zfp866	1677	3.11392
ENSMUSG00000074939	0.0944498	Chrm5	1678	3.11465
ENSMUSG00000006395	0.0945653	Hyi	1679	3.1166
ENSMUSG00000001029	0.0945949	Icam2	1680	3.11572
ENSMUSG00000026374	0.0948195	Tsn	1681	3.12126
ENSMUSG00000058093	0.0948335	Zfp729b	1682	3.11986
ENSMUSG00000024370	0.0948897	Cdc23	1683	3.11986
ENSMUSG00000078184	0.0948897	Rbm8a2	1684	3.11801
ENSMUSG00000106978	0.0949312	N4bp2os	1685	3.11752
ENSMUSG00000104965	0.0949614	Gm43437	1686	3.11666
ENSMUSG00000004591	0.0949677	Pkn2	1687	3.11502
ENSMUSG00000035671	0.0950941	Zswim4	1688	3.11732
ENSMUSG00000113505	0.0950953	Gm48593	1689	3.11551
ENSMUSG00000036304	0.0951116	Zdhhc23	1690	3.1142
ENSMUSG00000076432	0.0952757	Ywhaq	1691	3.11773
ENSMUSG00000027500	0.0953954	Stmn2	1692	3.1198
ENSMUSG00000042359	0.0954201	Osbpl6	1693	3.11877
ENSMUSG00000045104	0.0955564	Ldhb-ps	1694	3.12138
ENSMUSG00000027742	0.0955622	Cog6	1695	3.11973
ENSMUSG00000029710	0.0955691	Ephb4	1696	3.11811
ENSMUSG00000032076	0.095639	Cadm1	1697	3.11855
ENSMUSG00000097858	0.0956555	9530052C20Rik	1698	3.11725
ENSMUSG00000024413	0.0956597	Npc1	1699	3.11556
ENSMUSG00000111895	0.0958206	Gm47252	1700	3.11896
ENSMUSG00000026575	0.0958998	Nme7	1701	3.1197
ENSMUSG00000113728	0.095907	Gm7622	1702	3.1181
ENSMUSG00000117358	0.0959343	Gm31645	1703	3.11716
ENSMUSG00000014496	0.0959344	Ankrd28	1704	3.11534
ENSMUSG00000074489	0.0960508	Bglap3	1705	3.11729
ENSMUSG00000022220	0.0960895	Adcy4	1706	3.11671
ENSMUSG00000085016	0.0960919	Gm11335	1707	3.11496
ENSMUSG00000039431	0.096301	Mtmr7	1708	3.11992
ENSMUSG00000021408	0.0964825	Ripk1	1709	3.12397
ENSMUSG00000022551	0.0965249	Cyc1	1710	3.12351
ENSMUSG00000059203	0.0965406	Il1rapl2	1711	3.12219
ENSMUSG00000100832	0.0965829	Gm29260	1712	3.12174
ENSMUSG00000062070	0.0966636	Pgk1	1713	3.12252
ENSMUSG00000029755	0.0966834	Dlx5	1714	3.12134
ENSMUSG00000101792	0.0966998	Gm28447	1715	3.12005
ENSMUSG00000067873	0.0967889	Htatsf1	1716	3.1211
ENSMUSG00000075555	0.0969293	Gm10863	1717	3.12381
ENSMUSG00000000275	0.0970651	Trim25	1718	3.12637
ENSMUSG00000110306	0.0972696	NA	1719	3.13113
ENSMUSG00000060791	0.0972773	Gmfg	1720	3.12956
ENSMUSG00000060336	0.0973351	Zfp937	1721	3.1296
ENSMUSG00000114924	0.0974492	Gm38408	1722	3.13145
ENSMUSG00000083365	0.0974519	Gm12895	1723	3.12972
ENSMUSG00000112454	0.0974755	Gm48619	1724	3.12866
ENSMUSG00000059816	0.0974962	Shisal2a	1725	3.12751
ENSMUSG00000117503	0.0975295	Gm7527	1726	3.12676
ENSMUSG00000083378	0.0975441	Gm13196	1727	3.12542
ENSMUSG00000113448	0.0975441	Gm7042	1728	3.12361
ENSMUSG00000032350	0.0975991	Gclc	1729	3.12357
ENSMUSG00000004100	0.0976113	Ppan	1730	3.12215
ENSMUSG00000027075	0.097618	Slc43a1	1731	3.12056
ENSMUSG00000031583	0.0976261	Wrn	1732	3.11902
ENSMUSG00000061533	0.0976701	Cep128	1733	3.11863
ENSMUSG00000058325	0.0976745	Dock1	1734	3.11697
ENSMUSG00000116704	0.097681	Gm5491	1735	3.11538
ENSMUSG00000116912	0.097823	Gm5487	1736	3.11811
ENSMUSG00000021361	0.0978964	Tmem14c	1737	3.11865
ENSMUSG00000087024	0.0979647	B230119M05Rik	1738	3.11903
ENSMUSG00000022139	0.0981372	Mbnl2	1739	3.12273
ENSMUSG00000010751	0.0982012	Tnfrsf22	1740	3.12297
ENSMUSG00000047153	0.0982598	Khnyn	1741	3.12304
ENSMUSG00000021794	0.0982637	Glud1	1742	3.12137
ENSMUSG00000113892	0.0983029	Gm48605	1743	3.12082
ENSMUSG00000097452	0.09839	Gm2824	1744	3.1218
ENSMUSG00000070354	0.0984739	Evi2	1745	3.12267
ENSMUSG00000116840	0.0984819	Gm21691	1746	3.12113
ENSMUSG00000108297	0.0985679	Gm44167	1747	3.12207
ENSMUSG00000048647	0.0987864	Exd1	1748	3.1272
ENSMUSG00000117477	0.0988438	Gm50092	1749	3.12723
ENSMUSG00000085705	0.0989048	Gm16046	1750	3.12737
ENSMUSG00000058886	0.0989522	Deaf1	1751	3.12708
ENSMUSG00000029003	0.0990564	Mad2l2	1752	3.12859
ENSMUSG00000063277	0.0991233	Gm10128	1753	3.12892
ENSMUSG00000006403	0.0992221	Adamts4	1754	3.13025
ENSMUSG00000021340	0.0992394	Gpld1	1755	3.12901
ENSMUSG00000034621	0.0992452	Gpatch8	1756	3.12741
ENSMUSG00000055407	0.0993099	Map6	1757	3.12767
ENSMUSG00000075701	0.099336	Selenos	1758	3.12671
ENSMUSG00000015127	0.099355	Unkl	1759	3.12553
ENSMUSG00000047992	0.099364	Dipk1c	1760	3.12404
ENSMUSG00000061436	0.0994115	Hipk2	1761	3.12376
ENSMUSG00000047090	0.0994234	Tmem198b	1762	3.12236
ENSMUSG00000031618	0.0994331	Nr3c2	1763	3.12089
ENSMUSG00000117248	0.0994736	Gm29770	1764	3.12039
ENSMUSG00000061877	0.0994988	BC048679	1765	3.11941
ENSMUSG00000102114	0.0994988	BC048559	1766	3.11765
ENSMUSG00000043801	0.0995235	Oaz1-ps	1767	3.11666
ENSMUSG00000008226	0.0995939	Scrn3	1768	3.1171
ENSMUSG00000070822	0.0996505	Zscan18	1769	3.11711
ENSMUSG00000019984	0.0997168	Med23	1770	3.11742
ENSMUSG00000072875	0.0997673	Gpr27	1771	3.11724
ENSMUSG00000042284	0.099919	Itga1	1772	3.12021
ENSMUSG00000096727	0.0999591	Psmb9	1773	3.1197
ENSMUSG00000008475	0.100019	Arpc5	1774	3.11982
ENSMUSG00000104374	0.100034	Gm37517	1775	3.11853
ENSMUSG00000014294	0.100075	Ndufa2	1776	3.11806
ENSMUSG00000028794	0.10011	A3galt2	1777	3.11739
ENSMUSG00000087476	0.100111	Rap1gapos	1778	3.11565
ENSMUSG00000051278	0.10014	Zgrf1	1779	3.11481
ENSMUSG00000075590	0.100157	Nrbp2	1780	3.1136
ENSMUSG00000006386	0.100189	Tek	1781	3.11283
ENSMUSG00000114196	0.100237	Gm47547	1782	3.11259
ENSMUSG00000025609	0.100285	Mkln1	1783	3.11231
ENSMUSG00000038132	0.100296	Rbm24	1784	3.11092
ENSMUSG00000018595	0.10033	Glra4	1785	3.11024
ENSMUSG00000068270	0.100437	Shroom4	1786	3.11181
ENSMUSG00000087484	0.100607	2900089D17Rik	1787	3.11534
ENSMUSG00000048271	0.100616	Rbm33	1788	3.11385
ENSMUSG00000082076	0.100645	Gm8659	1789	3.11303
ENSMUSG00000025902	0.100717	Sox17	1790	3.11352
ENSMUSG00000114787	0.100724	4930455M05Rik	1791	3.11197
ENSMUSG00000020914	0.100825	Top2a	1792	3.11338
ENSMUSG00000102348	0.100841	Gm10568	1793	3.11213
ENSMUSG00000021458	0.100854	Aopep	1794	3.1108
ENSMUSG00000023940	0.100871	Sgo1	1795	3.10957
ENSMUSG00000025243	0.100974	Slc6a20b	1796	3.11101
ENSMUSG00000102302	0.101004	Gm38190	1797	3.1102
ENSMUSG00000052485	0.101013	Tmem171	1798	3.10875
ENSMUSG00000018770	0.101106	Atp5g3	1799	3.10989
ENSMUSG00000110962	0.101163	Gm47062	1800	3.10991
ENSMUSG00000032557	0.101167	Uba5	1801	3.10833
ENSMUSG00000103695	0.101215	A830029E22Rik	1802	3.10806
ENSMUSG00000027168	0.101218	Pax6	1803	3.10643
ENSMUSG00000117056	0.101336	Gm18270	1804	3.10834
ENSMUSG00000063428	0.101356	Ddo	1805	3.10721
ENSMUSG00000087119	0.101446	Atg4a-ps	1806	3.10826
ENSMUSG00000030059	0.101515	Tmf1	1807	3.10866
ENSMUSG00000047407	0.101528	Tgif1	1808	3.10733
ENSMUSG00000096629	0.10181	Gm3383	1809	3.11425
ENSMUSG00000027186	0.101841	Elf5	1810	3.11348
ENSMUSG00000024983	0.10188	Vti1a	1811	3.11293
ENSMUSG00000033352	0.10193	Map2k4	1812	3.11275
ENSMUSG00000092257	0.101951	Gm2308	1813	3.11168
ENSMUSG00000050640	0.101952	Tmem150c	1814	3.11
ENSMUSG00000030934	0.101957	Oat	1815	3.10841
ENSMUSG00000106896	0.102007	G630022F23Rik	1816	3.10824
ENSMUSG00000097613	0.102068	Gm17597	1817	3.10839
ENSMUSG00000024535	0.102162	Snx24	1818	3.10954
ENSMUSG00000110378	0.102172	Gm45242	1819	3.10814
ENSMUSG00000105176	0.102218	Gm43668	1820	3.10783
ENSMUSG00000026502	0.102235	Desi2	1821	3.10664
ENSMUSG00000023827	0.102274	Agpat4	1822	3.1061
ENSMUSG00000027942	0.102329	4933434E20Rik	1823	3.10607
ENSMUSG00000116927	0.102338	Gm30881	1824	3.10466
ENSMUSG00000037415	0.10234	Ranbp10	1825	3.10302
ENSMUSG00000005897	0.1024	Nr2c1	1826	3.10312
ENSMUSG00000100465	0.102411	Gm29264	1827	3.10177
ENSMUSG00000100706	0.1025	Gm19744	1828	3.10275
ENSMUSG00000048007	0.102532	Timm8a1	1829	3.10204
ENSMUSG00000006941	0.102539	Eif1b	1830	3.10053
ENSMUSG00000013646	0.102574	Sh3bp5l	1831	3.09991
ENSMUSG00000042532	0.102589	Golga7b	1832	3.09866
ENSMUSG00000117401	0.102642	4833419F23Rik	1833	3.09857
ENSMUSG00000055817	0.10271	Mta3	1834	3.09894
ENSMUSG00000034993	0.102766	Vat1	1835	3.09895
ENSMUSG00000097893	0.102776	1700034P13Rik	1836	3.09756
ENSMUSG00000026269	0.102797	Rnpepl1	1837	3.09649
ENSMUSG00000114551	0.102811	Gm6035	1838	3.09523
ENSMUSG00000107412	0.102822	Gm20383	1839	3.09387
ENSMUSG00000005696	0.102833	Sh2d1a	1840	3.09254
ENSMUSG00000103562	0.102837	2810405F15Rik	1841	3.09097
ENSMUSG00000039529	0.102873	Atp8b1	1842	3.09039
ENSMUSG00000097675	0.102879	1700101I11Rik	1843	3.08888
ENSMUSG00000042502	0.102902	Cd2bp2	1844	3.08789
ENSMUSG00000025019	0.102933	Lcor	1845	3.08716
ENSMUSG00000028274	0.102968	Rngtt	1846	3.08653
ENSMUSG00000029708	0.102975	Gcc1	1847	3.08506
ENSMUSG00000061979	0.10301	Rcc1l	1848	3.08445
ENSMUSG00000110070	0.103029	Gm45619	1849	3.08336
ENSMUSG00000036822	0.103063	Topors	1850	3.0827
ENSMUSG00000048188	0.103223	Gm8181	1851	3.08582
ENSMUSG00000003948	0.103242	Mmd	1852	3.08471
ENSMUSG00000036620	0.103252	Mgat4b	1853	3.08334
ENSMUSG00000017929	0.10328	B4galt5	1854	3.08254
ENSMUSG00000085012	0.103327	Gm15492	1855	3.08227
ENSMUSG00000082197	0.103329	Gm8577	1856	3.08067
ENSMUSG00000113504	0.103329	Selenok-ps5	1857	3.07901
ENSMUSG00000083864	0.103335	Gm13719	1858	3.07752
ENSMUSG00000028541	0.10338	B4galt2	1859	3.07721
ENSMUSG00000041309	0.103506	Nkx6-2	1860	3.07929
ENSMUSG00000085317	0.103586	Gssos2	1861	3.08003
ENSMUSG00000072115	0.103626	Ang	1862	3.07957
ENSMUSG00000023027	0.103658	Atf1	1863	3.07885
ENSMUSG00000003355	0.103662	Fkbp11	1864	3.07734
ENSMUSG00000105124	0.103722	Gm5297	1865	3.07744
ENSMUSG00000002379	0.103777	Ndufa11	1866	3.07743
ENSMUSG00000026162	0.103851	Nhej1	1867	3.07797
ENSMUSG00000001227	0.103871	Sema6b	1868	3.07694
ENSMUSG00000097063	0.103875	Pantr2	1869	3.0754
ENSMUSG00000029405	0.103892	G3bp2	1870	3.07426
ENSMUSG00000112375	0.103944	Gm38560	1871	3.07417
ENSMUSG00000092602	0.103954	4931413I07Rik	1872	3.07282
ENSMUSG00000087412	0.10402	Gm15501	1873	3.07311
ENSMUSG00000020639	0.104137	Pfn4	1874	3.07494
ENSMUSG00000022476	0.104187	Polr3h	1875	3.07478
ENSMUSG00000030495	0.104253	Slc7a10	1876	3.07507
ENSMUSG00000103847	0.104278	Gm20056	1877	3.07417
ENSMUSG00000037085	0.104345	Trmt12	1878	3.07451
ENSMUSG00000086229	0.104459	Gm4887	1879	3.07624
ENSMUSG00000109367	0.104468	Gm18782	1880	3.07486
ENSMUSG00000082406	0.104527	Gm5401	1881	3.07495
ENSMUSG00000087009	0.104554	Nphs1os	1882	3.07413
ENSMUSG00000016554	0.104563	Eif3d	1883	3.07274
ENSMUSG00000109384	0.104578	Gm17931	1884	3.07157
ENSMUSG00000109010	0.104607	Gm45027	1885	3.0708
ENSMUSG00000053286	0.104624	Trmt1l	1886	3.06965
ENSMUSG00000014778	0.104628	Fhod1	1887	3.06816
ENSMUSG00000109324	0.104633	Prmt1	1888	3.06666
ENSMUSG00000018449	0.104634	Rpain	1889	3.06508
ENSMUSG00000051341	0.104655	Zfp52	1890	3.06407
ENSMUSG00000050310	0.10469	Rictor	1891	3.06346
ENSMUSG00000013033	0.104758	Adgrl1	1892	3.06383
ENSMUSG00000040479	0.104854	Dgkz	1893	3.06502
ENSMUSG00000085810	0.104911	Gm16325	1894	3.06508
ENSMUSG00000097651	0.105017	4930461G14Rik	1895	3.06655
ENSMUSG00000057335	0.105044	Cep170	1896	3.06572
ENSMUSG00000086970	0.105145	Bcas1os1	1897	3.06705
ENSMUSG00000008976	0.105253	Gabpa	1898	3.06858
ENSMUSG00000050891	0.105262	Tatdn1	1899	3.06724
ENSMUSG00000023980	0.105267	Taf8	1900	3.06576
ENSMUSG00000082926	0.105273	Gm8172	1901	3.06433
ENSMUSG00000103746	0.105304	1700001G17Rik	1902	3.06363
ENSMUSG00000097113	0.105306	Gm19705	1903	3.06207
ENSMUSG00000053536	0.105367	Cstf2t	1904	3.06223
ENSMUSG00000015214	0.105386	Mtmr1	1905	3.06118
ENSMUSG00000061816	0.105387	Myl1	1906	3.05961
ENSMUSG00000041594	0.105421	Tmtc4	1907	3.05898
ENSMUSG00000106178	0.105495	Gm42987	1908	3.05952
ENSMUSG00000042842	0.1055	Serpinb6b	1909	3.05808
ENSMUSG00000003283	0.105508	Hck	1910	3.0567
ENSMUSG00000026196	0.105571	Bard1	1911	3.05691
ENSMUSG00000003279	0.105603	Dlgap1	1912	3.05624
ENSMUSG00000005683	0.105607	Cs	1913	3.05477
ENSMUSG00000038973	0.10565	Cldnd2	1914	3.05442
ENSMUSG00000044534	0.10589	Ackr2	1915	3.05976
ENSMUSG00000037628	0.10626	Cdkn3	1916	3.06884
ENSMUSG00000052727	0.106317	Map1b	1917	3.06888
ENSMUSG00000024885	0.106337	Aldh3b1	1918	3.06786
ENSMUSG00000026208	0.106379	Des	1919	3.06747
ENSMUSG00000028487	0.10642	Bnc2	1920	3.06705
ENSMUSG00000100153	0.106474	Ppp1ccb	1921	3.06701
ENSMUSG00000099041	0.106484	Gm28035	1922	3.06571
ENSMUSG00000079316	0.106503	Rab9	1923	3.06467
ENSMUSG00000021518	0.106512	Ptdss1	1924	3.06333
ENSMUSG00000106651	0.106545	Gm42608	1925	3.06268
ENSMUSG00000030588	0.106717	Yif1b	1926	3.06604
ENSMUSG00000022940	0.106721	Pigp	1927	3.06455
ENSMUSG00000026301	0.106731	Iqca	1928	3.06325
ENSMUSG00000084990	0.106804	Gm14549	1929	3.06376
ENSMUSG00000090939	0.106819	Gm17147	1930	3.0626
ENSMUSG00000024354	0.106951	Slc23a1	1931	3.0648
ENSMUSG00000021044	0.107038	Adck1	1932	3.0657
ENSMUSG00000085665	0.107062	Gm12059	1933	3.06482
ENSMUSG00000036632	0.107068	Alg5	1934	3.06339
ENSMUSG00000033855	0.107101	Ston1	1935	3.06275
ENSMUSG00000071644	0.107214	Eef1g	1936	3.0644
ENSMUSG00000038943	0.107227	Prc1	1937	3.0632
ENSMUSG00000061898	0.107298	Rbak	1938	3.06364
ENSMUSG00000055370	0.107393	Gm9968	1939	3.06478
ENSMUSG00000110791	0.107403	Gm47508	1940	3.06346
ENSMUSG00000030680	0.107463	Pagr1a	1941	3.0636
ENSMUSG00000082609	0.107501	Gm15464	1942	3.06311
ENSMUSG00000093402	0.10751	Gm18588	1943	3.0618
ENSMUSG00000074635	0.107538	3110070M22Rik	1944	3.061
ENSMUSG00000101583	0.10754	Gm20753	1945	3.05949
ENSMUSG00000033540	0.1076	Idua	1946	3.05964
ENSMUSG00000014195	0.107677	Dnajc7	1947	3.06025
ENSMUSG00000104241	0.107805	Gm9442	1948	3.06233
ENSMUSG00000117322	0.107863	6330415G19Rik	1949	3.06239
ENSMUSG00000049427	0.1079	Gm9837	1950	3.06186
ENSMUSG00000106734	0.107963	Gm20559	1951	3.06209
ENSMUSG00000098623	0.10804	Mir8112	1952	3.06269
ENSMUSG00000084809	0.108063	Gm12631	1953	3.06178
ENSMUSG00000055691	0.108063	Gja6	1954	3.06023
ENSMUSG00000101172	0.108066	Gm28535	1955	3.05872
ENSMUSG00000090093	0.108067	Gm14399	1956	3.0572
ENSMUSG00000097924	0.1081	A730020E08Rik	1957	3.05657
ENSMUSG00000084010	0.108101	Gm13302	1958	3.05503
ENSMUSG00000063480	0.108207	Snu13	1959	3.05646
ENSMUSG00000055114	0.108234	Anxa13	1960	3.05569
ENSMUSG00000098973	0.108253	Mir6236	1961	3.05465
ENSMUSG00000058351	0.108372	Smim4	1962	3.05647
ENSMUSG00000108446	0.108446	Gm44997	1963	3.05698
ENSMUSG00000048070	0.108465	Pirt	1964	3.05596
ENSMUSG00000025782	0.108472	Taf3	1965	3.0546
ENSMUSG00000025135	0.108499	Anapc11	1966	3.05382
ENSMUSG00000040364	0.108546	Sec1	1967	3.05359
ENSMUSG00000108352	0.108574	Usf2-ps1	1968	3.05281
ENSMUSG00000006699	0.108603	Cdc42	1969	3.05208
ENSMUSG00000041241	0.108641	Mul1	1970	3.05159
ENSMUSG00000028822	0.108654	Tmem50a	1971	3.05041
ENSMUSG00000083396	0.108667	Gm15542	1972	3.04924
ENSMUSG00000047344	0.108684	Lancl3	1973	3.04817
ENSMUSG00000057123	0.108739	Gja5	1974	3.04818
ENSMUSG00000097986	0.108793	Gm26953	1975	3.04812
ENSMUSG00000061559	0.108843	Wdr61	1976	3.04798
ENSMUSG00000022503	0.109138	Nubp1	1977	3.0547
ENSMUSG00000034402	0.109179	Kcnh5	1978	3.05429
ENSMUSG00000104282	0.109181	Gm37460	1979	3.05281
ENSMUSG00000021509	0.109227	Slc25a48	1980	3.05256
ENSMUSG00000069917	0.109229	Hba-a2	1981	3.05109
ENSMUSG00000018169	0.109251	Mfng	1982	3.05014
ENSMUSG00000031105	0.109276	Slc25a14	1983	3.04931
ENSMUSG00000045322	0.1093	Tlr9	1984	3.04845
ENSMUSG00000102674	0.109316	8030442B05Rik	1985	3.04734
ENSMUSG00000042851	0.10943	Zc3h6	1986	3.04899
ENSMUSG00000079018	0.109464	Ly6c1	1987	3.0484
ENSMUSG00000071112	0.109484	Spx	1988	3.04743
ENSMUSG00000000385	0.109491	Tmprss2	1989	3.0461
ENSMUSG00000117303	0.109509	Gm49889	1990	3.04507
ENSMUSG00000025157	0.109551	Zdhhc16	1991	3.04471
ENSMUSG00000047897	0.109555	Ripply2	1992	3.04328
ENSMUSG00000028687	0.109572	Mutyh	1993	3.04223
ENSMUSG00000013736	0.109595	Trnt1	1994	3.04133
ENSMUSG00000078942	0.109595	Naip6	1995	3.03981
ENSMUSG00000080873	0.109595	Rpl30-ps3	1996	3.03829
ENSMUSG00000111342	0.109595	4933404K13Rik	1997	3.03676
ENSMUSG00000019370	0.10961	Calm3	1998	3.03568
ENSMUSG00000090482	0.109616	Gm3675	1999	3.03431
[truncated: 53,336 more rows]

## Sheet: LRT - exercise
	baseMean	log2FoldChange	lfcSE	stat	pvalue	padj	ensembl	mgi_symbol	pval 0.05	padj 0.05	padj 0.1
ENSMUSG00000029361	5357.6	0.670852	0.165701	29.5006	3.92677e-07	0.00231666	ENSMUSG00000029361	Nos1	565	5	10
ENSMUSG00000035202	6724.04	-1.3598	0.268286	25.3586	3.11494e-06	0.00918856	ENSMUSG00000035202	Lars2
ENSMUSG00000041423	937.503	-0.49442	0.199247	26.1461	2.10111e-06	0.00918856	ENSMUSG00000041423	Paqr6
ENSMUSG00000026072	647.178	0.958486	0.439758	22.436	1.34305e-05	0.033958	ENSMUSG00000026072	Il1r1
ENSMUSG00000026628	62.411	0.883141	0.915574	21.2341	2.4495e-05	0.0481709	ENSMUSG00000026628	Atf3
ENSMUSG00000036256	175.159	1.29672	0.377202	19.6544	5.39641e-05	0.063674	ENSMUSG00000036256	Igfbp7
ENSMUSG00000025330	13.7563	-6.59389	1.91771	19.1971	6.78254e-05	0.0750276	ENSMUSG00000025330	Padi4
ENSMUSG00000020216	293.975	0.662764	0.62634	18.7615	8.4331e-05	0.0877985	ENSMUSG00000020216	Jsrp1
ENSMUSG00000009378	29.0178	0.86324	1.34684	18.3123	0.00010557	0.0979072	ENSMUSG00000009378	Slc16a12
ENSMUSG00000024011	16.6373	-3.74239	1.44459	18.2185	0.000110636	0.0979072	ENSMUSG00000024011	Pi16
ENSMUSG00000020154	71.6492	2.41863	0.76132	17.5332	0.000155853	0.114935	ENSMUSG00000020154	Ptprb
ENSMUSG00000025006	3767.9	0.515447	0.123924	17.4006	0.000166534	0.117899	ENSMUSG00000025006	Sorbs1
ENSMUSG00000044055	125.351	-1.82139	0.839642	17.2253	0.000181788	0.119165	ENSMUSG00000044055	Otos
ENSMUSG00000076258	4362.34	-1.33219	0.316274	17.2839	0.000176544	0.119165	ENSMUSG00000076258	NA
ENSMUSG00000023192	6146.54	-0.390745	0.208984	17.0117	0.000202284	0.127865	ENSMUSG00000023192	Grm2
ENSMUSG00000015396	652.424	0.425153	0.250902	16.6275	0.000245118	0.144611	ENSMUSG00000015396	Cd83
ENSMUSG00000086503	16.185	-2.17062	1.43495	16.4597	0.000266581	0.147445	ENSMUSG00000086503	Xist
ENSMUSG00000114210	254.486	-0.690322	0.306582	16.1029	0.000318635	0.159658	ENSMUSG00000114210	A330084C13Rik
ENSMUSG00000035105	265.574	-0.450021	0.336563	15.9826	0.000338394	0.161871	ENSMUSG00000035105	Egln3
ENSMUSG00000000216	17.7162	4.36049	1.3678	15.6578	0.000398061	0.167745	ENSMUSG00000000216	Scnn1g
ENSMUSG00000022715	432.502	-0.828461	0.348401	15.7652	0.000377247	0.167745	ENSMUSG00000022715	Tmem114
ENSMUSG00000031925	1487.55	0.505688	0.187973	15.5852	0.000412785	0.169904	ENSMUSG00000031925	Maml2
ENSMUSG00000032338	167.899	0.771015	0.612857	15.1893	0.000503127	0.179105	ENSMUSG00000032338	Hcn4
ENSMUSG00000038608	1968.25	0.711494	0.253716	15.2156	0.000496572	0.179105	ENSMUSG00000038608	Dock10
ENSMUSG00000032487	1459.24	-0.398509	0.239023	14.8901	0.000584328	0.195133	ENSMUSG00000032487	Ptgs2
ENSMUSG00000070858	1314.03	-0.435103	0.184619	14.4551	0.000726289	0.219595	ENSMUSG00000070858	Gm1673
ENSMUSG00000002297	51.0952	-2.08404	0.857432	14.1778	0.000834329	0.246113	ENSMUSG00000002297	Dbf4
ENSMUSG00000034485	100.553	1.57292	0.568723	14.0377	0.000894852	0.258332	ENSMUSG00000034485	Uaca
ENSMUSG00000034402	146.295	0.921075	0.446425	13.8506	0.000982589	0.273958	ENSMUSG00000034402	Kcnh5
ENSMUSG00000036814	37.8924	4.37009	1.57055	13.6276	0.00109848	0.294577	ENSMUSG00000036814	Slc6a20a
ENSMUSG00000023046	831.396	-0.885713	0.292771	13.5274	0.00115493	0.297711	ENSMUSG00000023046	Igfbp6
ENSMUSG00000086290	788.97	0.459336	0.264743	13.5176	0.00116063	0.297711	ENSMUSG00000086290	Snhg12
ENSMUSG00000053158	9.73946	4.90251	1.93423	13.3986	0.00123177	0.299257	ENSMUSG00000053158	Fes
ENSMUSG00000036273	871.746	0.627342	0.213472	13.3542	0.00125945	0.30123	ENSMUSG00000036273	Lrrk2
ENSMUSG00000013846	1000.71	0.82271	0.39224	13.2759	0.00130968	0.306516	ENSMUSG00000013846	St3gal1
ENSMUSG00000047992	361.247	-0.659812	0.328982	13.266	0.00131619	0.306516	ENSMUSG00000047992	Dipk1c
ENSMUSG00000041920	361.272	0.779622	0.295881	13.1683	0.00138213	0.313619	ENSMUSG00000041920	Slc16a6
ENSMUSG00000001948	125.084	1.62488	0.452379	13.0696	0.001452	0.321669	ENSMUSG00000001948	Spa17
ENSMUSG00000016028	735.064	0.494868	0.27785	12.9122	0.00157089	0.321669	ENSMUSG00000016028	Celsr1
ENSMUSG00000017754	509.192	0.635097	0.396539	12.8244	0.0016414	0.321669	ENSMUSG00000017754	Pltp
ENSMUSG00000037820	75.4297	1.32099	0.630851	12.8093	0.00165387	0.321669	ENSMUSG00000037820	Tgm2
ENSMUSG00000040706	18.717	-1.54333	1.66505	12.8984	0.00158181	0.321669	ENSMUSG00000040706	Agmat
ENSMUSG00000041378	72.0428	3.01222	1.10174	12.9565	0.00153647	0.321669	ENSMUSG00000041378	Cldn5
ENSMUSG00000059461	78.958	-0.76383	0.539162	12.8381	0.00163024	0.321669	ENSMUSG00000059461	Gm7331
ENSMUSG00000105813	56.4097	1.14548	0.971531	13.0404	0.00147339	0.321669	ENSMUSG00000105813	Gm42928
ENSMUSG00000110901	12.3824	-5.6083	1.58879	12.8833	0.00159381	0.321669	ENSMUSG00000110901	Gm48393
ENSMUSG00000046982	1811.94	0.604528	0.179847	12.7703	0.00168638	0.321972	ENSMUSG00000046982	Tshz1
ENSMUSG00000112790	19.6148	3.69175	1.181	12.7436	0.00170912	0.321972	ENSMUSG00000112790	Gm33378
ENSMUSG00000025608	548.505	0.965375	0.293013	12.6437	0.00179661	0.32373	ENSMUSG00000025608	Podxl
ENSMUSG00000029123	162.626	2.11902	0.653129	12.6794	0.00176483	0.32373	ENSMUSG00000029123	Stk32b
ENSMUSG00000037679	8511.46	-0.602637	0.268041	12.7067	0.00174089	0.32373	ENSMUSG00000037679	Inf2
ENSMUSG00000025278	339.854	0.420384	0.348902	12.5869	0.00184836	0.327141	ENSMUSG00000025278	Flnb
ENSMUSG00000004885	15.1682	-5.20687	2.32251	12.3041	0.00212907	0.35628	ENSMUSG00000004885	Crabp2
ENSMUSG00000111394	75.8083	-0.396704	0.563775	12.2997	0.00213378	0.35628	ENSMUSG00000111394	Gm49759
ENSMUSG00000097745	260.177	-0.403315	0.36083	12.2333	0.0022058	0.361486	ENSMUSG00000097745	AI115009
ENSMUSG00000026365	18.3237	5.98325	1.69529	11.8497	0.00267224	0.411269	ENSMUSG00000026365	Cfh
ENSMUSG00000038600	10.5119	-3.75847	1.81345	11.8637	0.00265357	0.411269	ENSMUSG00000038600	Atp6v0a4
ENSMUSG00000020377	11.9243	4.29814	2.70679	11.5939	0.00303677	0.422536	ENSMUSG00000020377	Ltc4s
ENSMUSG00000023015	440.767	-0.724543	0.402522	11.6475	0.00295656	0.422536	ENSMUSG00000023015	Racgap1
ENSMUSG00000025064	17.104	5.36678	2.40052	11.5889	0.00304442	0.422536	ENSMUSG00000025064	Col17a1
ENSMUSG00000025496	84.0583	1.4444	1.78153	11.5814	0.0030558	0.422536	ENSMUSG00000025496	Drd4
ENSMUSG00000034858	1423.08	0.430797	0.193778	11.6848	0.00290183	0.422536	ENSMUSG00000034858	Fam214a
ENSMUSG00000037868	108.821	-1.01693	0.933778	11.6434	0.00296253	0.422536	ENSMUSG00000037868	Egr2
ENSMUSG00000040084	78.1697	-1.82614	0.562496	11.6408	0.00296645	0.422536	ENSMUSG00000040084	Bub1b
ENSMUSG00000062151	199.055	1.95279	0.572244	11.7416	0.00282055	0.422536	ENSMUSG00000062151	Unc13c
ENSMUSG00000026779	46.5925	0.900914	0.661768	11.4895	0.00319956	0.425782	ENSMUSG00000026779	Mastl
ENSMUSG00000027820	135.689	1.39997	0.671159	11.4909	0.00319729	0.425782	ENSMUSG00000027820	Mme
ENSMUSG00000085896	10.742	8.35292	2.5784	11.5055	0.00317396	0.425782	ENSMUSG00000085896	5330429C05Rik
ENSMUSG00000025400	128.09	-1.41469	0.856998	11.4415	0.00327726	0.431133	ENSMUSG00000025400	Tac2
ENSMUSG00000075254	1067.21	0.421456	0.197941	11.4139	0.00332285	0.432435	ENSMUSG00000075254	Heg1
ENSMUSG00000029082	14.1729	-3.53802	1.6683	11.3238	0.00347582	0.438159	ENSMUSG00000029082	Bst1
ENSMUSG00000042320	62.7843	-0.900613	0.606185	11.2872	0.00354013	0.438159	ENSMUSG00000042320	Prox2
ENSMUSG00000084803	27.1014	-0.510317	1.09846	11.2938	0.00352849	0.438159	ENSMUSG00000084803	5830444B04Rik
ENSMUSG00000087196	13.5549	2.52928	1.67713	11.2398	0.00362508	0.445557	ENSMUSG00000087196	Gm13373
ENSMUSG00000091345	18.0644	3.5719	1.61609	11.2184	0.00366394	0.446761	ENSMUSG00000091345	Col6a5
ENSMUSG00000069833	174.631	1.15791	0.568883	11.1515	0.00378872	0.453038	ENSMUSG00000069833	Ahnak
ENSMUSG00000057722	28.0335	3.05144	1.73114	11.097	0.00389321	0.454344	ENSMUSG00000057722	Lepr
ENSMUSG00000113121	128.083	-1.37251	0.463086	11.0926	0.00390193	0.454344	ENSMUSG00000113121	Gm35161
ENSMUSG00000005892	101.891	2.81513	2.24422	10.7483	0.00463487	0.506374	ENSMUSG00000005892	Trh
ENSMUSG00000086652	16.1301	-2.06398	1.2188	10.7572	0.0046142	0.506374	ENSMUSG00000086652	Gm14029
ENSMUSG00000030847	706.188	0.540377	0.41675	10.7312	0.00467467	0.507589	ENSMUSG00000030847	Bag3
ENSMUSG00000042165	129.563	-0.857803	0.400093	10.6733	0.00481185	0.516151	ENSMUSG00000042165	Gm9774
ENSMUSG00000073787	24.0836	-3.13201	1.02353	10.6846	0.00478481	0.516151	ENSMUSG00000073787	Gm10575
ENSMUSG00000001247	17.6375	3.83764	1.64651	10.5347	0.00515718	0.527939	ENSMUSG00000001247	Lsr
ENSMUSG00000026131	4725.94	0.530234	0.193387	10.5776	0.00504773	0.527939	ENSMUSG00000026131	Dst
ENSMUSG00000053166	2336.53	0.54048	0.299773	10.5317	0.00516488	0.527939	ENSMUSG00000053166	Cdh22
ENSMUSG00000064023	1458.91	-0.553023	0.246773	10.412	0.00548351	0.54524	ENSMUSG00000064023	Klk8
ENSMUSG00000097597	18.4915	-3.57721	1.1114	10.2762	0.00586894	0.552523	ENSMUSG00000097597	Gm26674
ENSMUSG00000013158	17.7131	-4.19306	1.35267	10.243	0.00596692	0.557306	ENSMUSG00000013158	4933405L10Rik
ENSMUSG00000013766	166.076	-0.522925	0.63575	10.1166	0.00635629	0.557306	ENSMUSG00000013766	Ly6g6e
ENSMUSG00000027313	225.111	0.435512	0.388477	10.1402	0.00628164	0.557306	ENSMUSG00000027313	Chac1
ENSMUSG00000036834	205.213	1.12607	0.440521	10.179	0.00616106	0.557306	ENSMUSG00000036834	Plch1
ENSMUSG00000055044	204.189	-0.514305	0.470744	10.2264	0.00601667	0.557306	ENSMUSG00000055044	Pdlim1
ENSMUSG00000061878	51.3383	1.87859	1.38074	10.203	0.00608773	0.557306	ENSMUSG00000061878	Sphk1
ENSMUSG00000063661	98.8914	1.1979	0.928107	10.1153	0.00636057	0.557306	ENSMUSG00000063661	Krt73
ENSMUSG00000100546	187.18	-1.01946	0.420277	10.1156	0.00635964	0.557306	ENSMUSG00000100546	Gm29483
ENSMUSG00000026193	419.002	1.56851	0.539613	10.0278	0.00664485	0.55738	ENSMUSG00000026193	Fn1
ENSMUSG00000031286	19.4279	3.59926	1.59876	10.0912	0.00643755	0.55738	ENSMUSG00000031286	Glt28d2
ENSMUSG00000032020	1708.96	-0.407286	0.27854	10.0492	0.00657424	0.55738	ENSMUSG00000032020	Ubash3b
ENSMUSG00000056214	288.132	0.962385	0.337857	10.062	0.00653236	0.55738	ENSMUSG00000056214	Pard6g
ENSMUSG00000075268	787.574	-0.691449	0.236524	10.0324	0.00662962	0.55738	ENSMUSG00000075268	Gm10819
ENSMUSG00000032776	14.9213	4.96914	1.64341	9.99597	0.00675155	0.559028	ENSMUSG00000032776	Mctp2
ENSMUSG00000036334	113.844	1.11478	0.606776	9.99369	0.00675925	0.559028	ENSMUSG00000036334	Igsf10
ENSMUSG00000036196	164.613	-0.45603	0.43793	9.89229	0.00711076	0.566633	ENSMUSG00000036196	Slc26a8
ENSMUSG00000021611	30.8308	2.17337	0.883109	9.66414	0.00797001	0.596181	ENSMUSG00000021611	Tert
ENSMUSG00000021990	1494.2	0.542866	0.259536	9.57203	0.00834566	0.596181	ENSMUSG00000021990	Spata13
ENSMUSG00000023919	148.915	-0.811818	0.418848	9.61204	0.00818034	0.596181	ENSMUSG00000023919	Cenpq
ENSMUSG00000045282	114.397	-0.543575	0.438846	9.58395	0.00829608	0.596181	ENSMUSG00000045282	Tmem86b
ENSMUSG00000051435	410.255	0.840344	0.286929	9.6197	0.00814909	0.596181	ENSMUSG00000051435	Fhad1
ENSMUSG00000061665	319.886	0.931707	0.395301	9.57479	0.00833414	0.596181	ENSMUSG00000061665	Cd2ap
ENSMUSG00000030604	422.183	0.81904	0.266971	9.51179	0.00860082	0.604628	ENSMUSG00000030604	Zfp626
ENSMUSG00000032198	222.809	0.592287	0.325346	9.50995	0.00860875	0.604628	ENSMUSG00000032198	Dock6
ENSMUSG00000026247	177.338	2.42246	1.39131	9.46713	0.00879507	0.606907	ENSMUSG00000026247	Ecel1
ENSMUSG00000075224	1752.45	-0.541357	0.248088	9.43952	0.00891734	0.609374	ENSMUSG00000075224	Lrrc55
ENSMUSG00000002688	701.714	-0.397429	0.21689	9.39563	0.00911519	0.613187	ENSMUSG00000002688	Prkd1
ENSMUSG00000021186	77.0758	1.02911	0.72881	9.33098	0.00941463	0.613187	ENSMUSG00000021186	Fbln5
ENSMUSG00000021831	2040.62	0.423314	0.143451	9.34132	0.00936607	0.613187	ENSMUSG00000021831	Ero1a
ENSMUSG00000085244	17.2506	-2.41609	1.34364	9.37722	0.00919946	0.613187	ENSMUSG00000085244	Spag17os
ENSMUSG00000113555	554.779	0.587152	0.362767	9.31738	0.00947885	0.613187	ENSMUSG00000113555	Gm10095
ENSMUSG00000018830	36.3911	3.18814	1.32746	9.27209	0.00969597	0.614153	ENSMUSG00000018830	Myh11
ENSMUSG00000026697	1272.06	0.852593	0.301426	9.2802	0.00965674	0.614153	ENSMUSG00000026697	Myoc
ENSMUSG00000032946	145.449	1.23877	0.423094	9.29933	0.00956479	0.614153	ENSMUSG00000032946	Rasgrp2
ENSMUSG00000086657	9.58336	2.34216	1.56407	9.26323	0.00973901	0.614153	ENSMUSG00000086657	Stamos
ENSMUSG00000112278	270.647	-1.27991	0.416095	9.26084	0.00975067	0.614153	ENSMUSG00000112278	Gm30025
ENSMUSG00000050931	109.875	1.30084	0.654851	9.22107	0.00994648	0.622059	ENSMUSG00000050931	Sgms2
ENSMUSG00000050890	804.776	0.629656	0.212235	9.20741	0.0100147	0.624117	ENSMUSG00000050890	Pdik1l
ENSMUSG00000030878	366.09	1.10764	0.566594	9.11639	0.0104809	0.627517	ENSMUSG00000030878	Cdr2
ENSMUSG00000034738	9.80974	-2.52569	1.91617	9.16067	0.0102515	0.627517	ENSMUSG00000034738	Nostrin
ENSMUSG00000063600	372.605	-0.394138	0.329478	9.13383	0.01039	0.627517	ENSMUSG00000063600	Egfem1
ENSMUSG00000037892	19.7035	3.91378	1.29484	9.04658	0.0108533	0.62912	ENSMUSG00000037892	Pcdh18
ENSMUSG00000043531	421.989	0.553451	0.401518	9.03597	0.010911	0.62912	ENSMUSG00000043531	Sorcs1
ENSMUSG00000048070	71.9175	1.33899	0.772995	9.03145	0.0109357	0.62912	ENSMUSG00000048070	Pirt
ENSMUSG00000062456	254.468	0.457365	0.370971	9.07574	0.0106961	0.62912	ENSMUSG00000062456	Rpl9-ps6
ENSMUSG00000078815	127.54	-0.749581	0.520585	9.01097	0.0110482	0.632823	ENSMUSG00000078815	Cacng6
ENSMUSG00000022503	642.37	-0.486183	0.27854	8.98429	0.0111966	0.633126	ENSMUSG00000022503	Nubp1
ENSMUSG00000034518	855.21	0.532168	0.204113	8.99075	0.0111605	0.633126	ENSMUSG00000034518	Hmgxb4
ENSMUSG00000060380	32.5738	-2.39824	0.818081	8.99577	0.0111325	0.633126	ENSMUSG00000060380	C030014I23Rik
ENSMUSG00000115928	10.1958	-1.22921	1.34505	8.98991	0.0111652	0.633126	ENSMUSG00000115928	Gm18930
ENSMUSG00000070867	116.176	1.25253	0.584791	8.95282	0.0113742	0.637063	ENSMUSG00000070867	Trabd2b
ENSMUSG00000009687	51.153	1.13745	0.742982	8.89681	0.0116972	0.641397	ENSMUSG00000009687	Fxyd5
ENSMUSG00000081137	24.0514	-1.23627	1.04011	8.86258	0.0118991	0.641397	ENSMUSG00000081137	BC022960
ENSMUSG00000020315	11003.3	0.471771	0.235939	8.80645	0.0122378	0.642721	ENSMUSG00000020315	Sptbn1
ENSMUSG00000036106	532.202	0.821512	0.344748	8.81945	0.0121585	0.642721	ENSMUSG00000036106	Prr5
ENSMUSG00000070524	39.8034	-0.527494	0.756481	8.80968	0.0122181	0.642721	ENSMUSG00000070524	Fcrlb
ENSMUSG00000107451	96.313	0.969305	0.613128	8.81229	0.0122021	0.642721	ENSMUSG00000107451	Gm44421
ENSMUSG00000020973	125.925	0.812974	0.446948	8.73981	0.0126524	0.655996	ENSMUSG00000020973	Dnaaf2
ENSMUSG00000022580	354.416	0.563875	0.279695	8.73802	0.0126638	0.655996	ENSMUSG00000022580	Rhpn1
ENSMUSG00000022853	106.896	-0.595455	0.532662	8.71978	0.0127798	0.655996	ENSMUSG00000022853	Ehhadh
ENSMUSG00000030237	54.7926	1.02837	0.984894	8.72696	0.012734	0.655996	ENSMUSG00000030237	Slco1a4
ENSMUSG00000035896	54.1032	-1.77107	0.605472	8.75089	0.0125825	0.655996	ENSMUSG00000035896	Rnase1
ENSMUSG00000062960	112.324	1.53501	0.644651	8.71117	0.0128349	0.656547	ENSMUSG00000062960	Kdr
ENSMUSG00000006386	20.9511	0.733392	1.70941	8.6631	0.0131471	0.664067	ENSMUSG00000006386	Tek
ENSMUSG00000112742	9.71634	-4.09994	1.59935	8.66564	0.0131304	0.664067	ENSMUSG00000112742	Gm31793
ENSMUSG00000028607	189.273	-1.31965	0.445261	8.60402	0.0135413	0.669199	ENSMUSG00000028607	Cpt2
ENSMUSG00000057286	58.4962	7.90846	3.50529	8.60236	0.0135525	0.669199	ENSMUSG00000057286	St6galnac2
ENSMUSG00000083674	129.417	-0.441998	0.416039	8.61228	0.0134855	0.669199	ENSMUSG00000083674	Zfp133-ps
ENSMUSG00000088246	116.901	-1.60183	0.602641	8.5865	0.0136605	0.671601	ENSMUSG00000088246	NA
ENSMUSG00000073616	3285.89	-0.430698	0.156089	8.5603	0.0138406	0.675176	ENSMUSG00000073616	Cops9
ENSMUSG00000115190	25.1215	1.31084	1.43411	8.55929	0.0138476	0.675176	ENSMUSG00000115190	Gm49542
ENSMUSG00000074121	47.2137	2.35905	1.08467	8.5383	0.0139937	0.676704	ENSMUSG00000074121	Ntf5
ENSMUSG00000049760	1365.55	-0.434553	0.209267	8.50488	0.0142295	0.683468	ENSMUSG00000049760	Micos13
ENSMUSG00000002274	5663.71	-0.428098	0.21794	8.47556	0.0144396	0.690719	ENSMUSG00000002274	Metrn
ENSMUSG00000028785	134499	-0.387645	0.161762	8.42083	0.0148402	0.705533	ENSMUSG00000028785	Hpca
ENSMUSG00000038793	1228.39	-0.60278	0.273416	8.42596	0.0148022	0.705533	ENSMUSG00000038793	Lefty1
ENSMUSG00000062488	95.0096	-0.764116	0.47846	8.41697	0.0148688	0.705533	ENSMUSG00000062488	Ifit3b
ENSMUSG00000051920	858.972	-0.39411	0.280747	8.34281	0.0154305	0.7225	ENSMUSG00000051920	Rspo2
ENSMUSG00000108393	18.2546	0.537406	1.23734	8.34469	0.0154161	0.7225	ENSMUSG00000108393	Gm32633
ENSMUSG00000006019	919.489	0.407103	0.193658	8.28806	0.0158588	0.728542	ENSMUSG00000006019	Dhx34
ENSMUSG00000020311	1839.35	-0.446702	0.156946	8.28258	0.0159023	0.728542	ENSMUSG00000020311	Erlec1
ENSMUSG00000026840	25.0795	2.95185	1.73639	8.26365	0.0160535	0.728542	ENSMUSG00000026840	Lamc3
ENSMUSG00000034037	19.4685	2.8131	1.24606	8.30702	0.0157091	0.728542	ENSMUSG00000034037	Fgd5
ENSMUSG00000000753	607.584	0.501552	0.373778	8.22088	0.0164005	0.737363	ENSMUSG00000000753	Serpinf1
ENSMUSG00000064065	1671.42	0.40633	0.257977	8.21917	0.0164145	0.737363	ENSMUSG00000064065	Ipcef1
ENSMUSG00000026278	9099.51	-0.446776	0.22272	8.14483	0.0170362	0.743191	ENSMUSG00000026278	Bok
ENSMUSG00000027305	666.564	-0.642314	0.224434	8.1398	0.0170791	0.743191	ENSMUSG00000027305	Ndufaf1
ENSMUSG00000034990	12.227	-4.41294	1.54324	8.12428	0.0172121	0.743191	ENSMUSG00000034990	Otoa
ENSMUSG00000037664	73.2219	2.30664	1.00579	8.12382	0.0172161	0.743191	ENSMUSG00000037664	Cdkn1c
ENSMUSG00000045136	22506.9	-0.421345	0.185301	8.14904	0.0170003	0.743191	ENSMUSG00000045136	Tubb2b
ENSMUSG00000051721	413.868	0.440146	0.234761	8.17145	0.016811	0.743191	ENSMUSG00000051721	Wdcp
ENSMUSG00000058260	27.0432	5.73004	3.01146	8.09471	0.0174685	0.746801	ENSMUSG00000058260	Serpina9
ENSMUSG00000017868	62.4064	-1.84111	0.659567	8.0854	0.01755	0.748477	ENSMUSG00000017868	Sgk2
ENSMUSG00000045288	48.647	-1.28254	0.928949	8.06373	0.0177412	0.751201	ENSMUSG00000045288	Ush1g
ENSMUSG00000031210	132.534	0.568558	0.482927	8.05193	0.0178462	0.753048	ENSMUSG00000031210	Gpr165
ENSMUSG00000069919	110.749	1.69347	0.637586	8.02486	0.0180894	0.753984	ENSMUSG00000069919	Hba-a1
ENSMUSG00000027569	712.415	-0.491397	0.22328	8.00209	0.0182965	0.756485	ENSMUSG00000027569	Mrgbp
ENSMUSG00000090671	27.8976	1.07452	0.979752	7.9931	0.0183789	0.756485	ENSMUSG00000090671	Gm5067
ENSMUSG00000002289	156.13	1.34971	0.481748	7.98165	0.0184844	0.757305	ENSMUSG00000002289	Angptl4
ENSMUSG00000039670	346.516	-0.608232	0.25076	7.97427	0.0185528	0.75752	ENSMUSG00000039670	Oxld1
ENSMUSG00000048699	35.3745	0.562793	1.30595	7.97185	0.0185753	0.75752	ENSMUSG00000048699	Krt90
ENSMUSG00000092448	146.399	-0.90442	0.386283	7.95493	0.0187331	0.758711	ENSMUSG00000092448	Gm20387
ENSMUSG00000088609	89.8386	-1.75742	0.681884	7.93057	0.0189626	0.76451	ENSMUSG00000088609	NA
ENSMUSG00000052609	534.054	0.543645	0.29761	7.91311	0.0191289	0.769459	ENSMUSG00000052609	Plekhg3
ENSMUSG00000038056	2287.64	0.543455	0.203484	7.86502	0.0195944	0.772856	ENSMUSG00000038056	Kmt2c
ENSMUSG00000106258	56.0416	-0.518428	0.817347	7.87818	0.0194659	0.772856	ENSMUSG00000106258	Rpl7a-ps7
ENSMUSG00000038872	98.637	1.28643	0.461782	7.85791	0.0196642	0.772965	ENSMUSG00000038872	Zfhx3
ENSMUSG00000097357	18.5648	-3.28639	1.26923	7.84723	0.0197695	0.772965	ENSMUSG00000097357	Gm16793
ENSMUSG00000110148	136.584	-0.584761	0.476893	7.82701	0.0199704	0.776139	ENSMUSG00000110148	5830408C22Rik
ENSMUSG00000115406	82.2008	1.44552	0.560955	7.82001	0.0200404	0.776139	ENSMUSG00000115406	Gm49300
ENSMUSG00000032593	104.475	0.658927	0.514759	7.81106	0.0201303	0.776162	ENSMUSG00000032593	Amigo3
ENSMUSG00000029387	962.792	-0.507259	0.181709	7.7891	0.0203525	0.779493	ENSMUSG00000029387	Gtf2h3
ENSMUSG00000107352	71.1027	-1.65186	0.607908	7.76971	0.0205508	0.783649	ENSMUSG00000107352	Gm43660
ENSMUSG00000044689	26.5881	-1.57448	1.38538	7.73576	0.0209026	0.784346	ENSMUSG00000044689	Gm13749
ENSMUSG00000050288	523.334	-0.656473	0.372603	7.73438	0.0209171	0.784346	ENSMUSG00000050288	Fzd2
ENSMUSG00000103672	48.9038	1.15166	0.7545	7.74739	0.0207815	0.784346	ENSMUSG00000103672	Gm37621
ENSMUSG00000085189	9.8599	4.13262	2.1295	7.72284	0.0210381	0.787218	ENSMUSG00000085189	Gm11963
ENSMUSG00000052336	27.9064	1.77643	0.883346	7.67023	0.0215988	0.791466	ENSMUSG00000052336	Cx3cr1
ENSMUSG00000074794	1319.43	0.47577	0.241329	7.67809	0.0215142	0.791466	ENSMUSG00000074794	Arrdc3
ENSMUSG00000000555	91.4236	1.95156	1.51139	7.62406	0.0221033	0.794592	ENSMUSG00000000555	Itga5
ENSMUSG00000003420	768.764	-0.614874	0.265008	7.61137	0.0222439	0.794592	ENSMUSG00000003420	Fcgrt
ENSMUSG00000020447	11.1478	-5.16887	1.98102	7.59237	0.0224563	0.794592	ENSMUSG00000020447	Npc1l1
ENSMUSG00000029595	27.6676	2.17687	0.881236	7.64156	0.0219107	0.794592	ENSMUSG00000029595	Lhx5
ENSMUSG00000030043	52.6915	0.720788	0.892871	7.58541	0.0225346	0.794592	ENSMUSG00000030043	Tacr1
ENSMUSG00000034522	374.847	0.406983	0.27692	7.61981	0.0221502	0.794592	ENSMUSG00000034522	Zfp395
ENSMUSG00000041445	14.6853	5.56304	2.02661	7.54415	0.0230043	0.794592	ENSMUSG00000041445	Mmrn2
ENSMUSG00000044424	194.207	0.570137	0.333439	7.55385	0.0228929	0.794592	ENSMUSG00000044424	Gm9493
ENSMUSG00000055322	1198.78	0.699356	0.31599	7.545	0.0229946	0.794592	ENSMUSG00000055322	Tns1
ENSMUSG00000068117	64.0814	1.3542	1.13768	7.6162	0.0221903	0.794592	ENSMUSG00000068117	Mei1
ENSMUSG00000085331	11.7568	-4.86297	2.024	7.61763	0.0221744	0.794592	ENSMUSG00000085331	Gm11274
ENSMUSG00000105039	25.0857	0.777976	1.47692	7.63872	0.0219418	0.794592	ENSMUSG00000105039	Gm32585
ENSMUSG00000023043	65.4106	1.65324	1.27817	7.52777	0.0231934	0.795543	ENSMUSG00000023043	Krt18
ENSMUSG00000027435	16.7343	2.35103	1.52807	7.5222	0.0232581	0.795566	ENSMUSG00000027435	Cd93
ENSMUSG00000003617	95.6212	0.944926	0.593405	7.43658	0.0242755	0.796185	ENSMUSG00000003617	Cp
ENSMUSG00000013076	1410.7	0.48704	0.31751	7.46172	0.0239722	0.796185	ENSMUSG00000013076	Amotl1
ENSMUSG00000020303	249.629	0.834493	0.475633	7.4168	0.0245167	0.796185	ENSMUSG00000020303	Stc2
ENSMUSG00000020810	2646.23	0.515807	0.262263	7.47678	0.0237924	0.796185	ENSMUSG00000020810	Cygb
ENSMUSG00000027715	42.0027	-0.751516	0.978325	7.42019	0.0244752	0.796185	ENSMUSG00000027715	Ccna2
ENSMUSG00000031170	66.3164	1.14114	0.786873	7.46128	0.0239775	0.796185	ENSMUSG00000031170	Slc38a5
ENSMUSG00000073482	12.3214	-2.91758	1.72425	7.4907	0.0236274	0.796185	ENSMUSG00000073482	Gm10517
ENSMUSG00000082920	9.93936	-1.58528	1.88925	7.4381	0.024257	0.796185	ENSMUSG00000082920	Gm13864
ENSMUSG00000118029	16.4806	-3.38071	1.23002	7.42936	0.0243632	0.796185	ENSMUSG00000118029
ENSMUSG00000028713	11.2047	-4.59027	1.69443	7.40334	0.0246823	0.797395	ENSMUSG00000028713	Cyp4b1
ENSMUSG00000037003	203.51	0.932289	0.370064	7.4056	0.0246545	0.797395	ENSMUSG00000037003	Tns2
ENSMUSG00000052305	71.8089	1.45007	0.792683	7.40279	0.0246891	0.797395	ENSMUSG00000052305	Hbb-bs
ENSMUSG00000018776	24.5005	-3.68033	1.33165	7.39306	0.0248095	0.797501	ENSMUSG00000018776	Slc35g3
ENSMUSG00000055184	35.6333	2.55631	0.993434	7.39785	0.0247501	0.797501	ENSMUSG00000055184	Fam72a
ENSMUSG00000106237	103.385	0.872503	0.414653	7.36835	0.0251179	0.798135	ENSMUSG00000106237	Gm8066
ENSMUSG00000027954	223.634	0.945331	0.484157	7.3304	0.0255991	0.800996	ENSMUSG00000027954	Efna1
ENSMUSG00000030022	329.287	0.706385	0.322784	7.35001	0.0253493	0.800996	ENSMUSG00000030022	Adamts9
ENSMUSG00000038816	428.546	0.574542	0.401602	7.31038	0.0258566	0.800996	ENSMUSG00000038816	Ctnnal1
ENSMUSG00000074570	14.4149	-5.91442	2.65736	7.33197	0.0255789	0.800996	ENSMUSG00000074570	Cass4
ENSMUSG00000104586	413.578	-0.67201	0.364968	7.33029	0.0256004	0.800996	ENSMUSG00000104586	4921539H07Rik
ENSMUSG00000106662	321.713	0.688317	0.307749	7.31143	0.025843	0.800996	ENSMUSG00000106662	Gm43034
ENSMUSG00000113061	71.4319	-0.469193	0.922385	7.31155	0.0258415	0.800996	ENSMUSG00000113061	Rps18-ps5
ENSMUSG00000022686	74.8722	0.567361	0.949393	7.2863	0.0261698	0.804873	ENSMUSG00000022686	B3gnt5
ENSMUSG00000001473	304.594	1.01937	0.59477	7.27225	0.0263543	0.805605	ENSMUSG00000001473	Tubb6
ENSMUSG00000031004	71.1158	1.49501	0.558759	7.24264	0.0267473	0.813395	ENSMUSG00000031004	Mki67
ENSMUSG00000044361	14.5584	2.78938	1.43492	7.24345	0.0267365	0.813395	ENSMUSG00000044361	BC024139
ENSMUSG00000025359	20.7323	0.39563	1.09449	7.20104	0.0273096	0.816579	ENSMUSG00000025359	Pmel
ENSMUSG00000040420	369.455	0.801898	0.303746	7.2169	0.0270938	0.816579	ENSMUSG00000040420	Cdh18
ENSMUSG00000099858	17.0854	0.603115	1.17045	7.20963	0.0271924	0.816579	ENSMUSG00000099858	Gm6652
ENSMUSG00000028636	308.916	-0.680578	0.339792	7.14244	0.0281215	0.821479	ENSMUSG00000028636	Ppcs
ENSMUSG00000054509	189.932	0.720106	0.386481	7.17215	0.0277068	0.821479	ENSMUSG00000054509	Parp4
ENSMUSG00000063439	598.297	-0.441806	0.214722	7.13877	0.0281732	0.821479	ENSMUSG00000063439	B9d2
ENSMUSG00000075020	171.293	0.635942	0.449785	7.14159	0.0281335	0.821479	ENSMUSG00000075020	Mir670hg
ENSMUSG00000038260	464.996	-0.592512	0.230817	7.12068	0.0284291	0.822471	ENSMUSG00000038260	Trpm4
ENSMUSG00000069793	36.9806	-2.02603	0.928242	7.12456	0.0283741	0.822471	ENSMUSG00000069793	Slfn9
ENSMUSG00000041559	43.6933	2.03302	0.7677	7.09951	0.0287316	0.824964	ENSMUSG00000041559	Fmod
ENSMUSG00000071202	81.0557	-0.681972	0.641886	7.09438	0.0288055	0.824964	ENSMUSG00000071202	Ccdc78
ENSMUSG00000008496	305.632	0.866829	0.329332	7.08152	0.0289913	0.82679	ENSMUSG00000008496	Pou2f2
ENSMUSG00000061461	1280.41	-0.593092	0.233342	7.07705	0.0290561	0.82679	ENSMUSG00000061461	Smim20
ENSMUSG00000117864	33.0495	1.09512	1.26416	7.08057	0.029005	0.82679	ENSMUSG00000117864	Gm19500
ENSMUSG00000028640	19.1388	-3.5654	1.33238	7.06415	0.0292441	0.826823	ENSMUSG00000028640	Tfap2c
ENSMUSG00000085334	20.5536	-1.59512	1.20397	7.05122	0.0294339	0.829924	ENSMUSG00000085334	Gm12940
ENSMUSG00000067297	40.1293	1.03429	0.825524	7.03577	0.0296622	0.833031	ENSMUSG00000067297	Ifit1bl2
ENSMUSG00000086443	12.0024	1.01101	1.43484	7.02452	0.0298294	0.835364	ENSMUSG00000086443	4933421A08Rik
ENSMUSG00000031340	10.7294	4.55605	1.81658	7.00886	0.0300639	0.836749	ENSMUSG00000031340	Gabre
ENSMUSG00000054716	4582.82	-0.388345	0.192233	7.00326	0.0301482	0.836749	ENSMUSG00000054716	Zfp771
ENSMUSG00000097640	322.007	-0.705395	0.267967	7.00247	0.0301601	0.836749	ENSMUSG00000097640	Gm20033
ENSMUSG00000102205	107.147	-1.61343	0.624956	7.00231	0.0301625	0.836749	ENSMUSG00000102205	9430092D12Rik
ENSMUSG00000002257	38.0181	-1.02485	0.869765	6.94068	0.0311064	0.836771	ENSMUSG00000002257	Def6
ENSMUSG00000006378	70.4146	1.29288	0.672807	6.93829	0.0311437	0.836771	ENSMUSG00000006378	Gcat
ENSMUSG00000019874	2266.03	-0.467979	0.179659	6.96754	0.0306914	0.836771	ENSMUSG00000019874	Fabp7
ENSMUSG00000032502	277.024	0.625592	0.364907	6.98318	0.0304524	0.836771	ENSMUSG00000032502	Stac
ENSMUSG00000033088	683.009	-0.528171	0.215116	6.96857	0.0306756	0.836771	ENSMUSG00000033088	Triobp
ENSMUSG00000034258	25.2266	1.41268	1.08573	6.93662	0.0311697	0.836771	ENSMUSG00000034258	Flvcr2
ENSMUSG00000048416	59.013	1.7264	0.999941	6.95591	0.0308705	0.836771	ENSMUSG00000048416	Mlf1
ENSMUSG00000052151	135.928	-0.892252	0.459835	6.93446	0.0312034	0.836771	ENSMUSG00000052151	Plpp2
ENSMUSG00000061755	2059.91	0.516788	0.199433	6.97662	0.0305525	0.836771	ENSMUSG00000061755	Bod1l
ENSMUSG00000097694	11.8326	4.3315	1.64049	6.94562	0.0310297	0.836771	ENSMUSG00000097694	G730013B05Rik
ENSMUSG00000106106	40699.1	-1.35699	0.528608	6.99129	0.0303291	0.836771	ENSMUSG00000106106	NA
ENSMUSG00000115936	14.0021	-1.27639	1.93001	6.98765	0.0303844	0.836771	ENSMUSG00000115936	4833415N18Rik
ENSMUSG00000082806	14.0048	0.650224	1.21785	6.90365	0.0316878	0.843372	ENSMUSG00000082806	Rpl13-ps1
ENSMUSG00000004655	173.283	5.03023	2.85874	6.87476	0.0321488	0.84947	ENSMUSG00000004655	Aqp1
ENSMUSG00000106651	103.65	-0.589513	0.531783	6.87404	0.0321603	0.84947	ENSMUSG00000106651	Gm42608
ENSMUSG00000044017	58.7242	-0.648205	0.744208	6.83745	0.0327541	0.8563	ENSMUSG00000044017	Adgrd1
ENSMUSG00000024790	1282.83	-0.430253	0.181172	6.81951	0.0330492	0.856456	ENSMUSG00000024790	Sac3d1
ENSMUSG00000026347	620.893	0.73369	0.301802	6.81615	0.0331049	0.856456	ENSMUSG00000026347	Tmem163
ENSMUSG00000032656	227.966	0.757089	0.42962	6.82519	0.0329556	0.856456	ENSMUSG00000032656	Marchf3
ENSMUSG00000048988	716.763	0.69186	0.271277	6.81739	0.0330843	0.856456	ENSMUSG00000048988	Elfn1
ENSMUSG00000068200	30.9324	1.6649	0.754557	6.81365	0.0331463	0.856456	ENSMUSG00000068200	Gm5931
ENSMUSG00000085407	11.7271	-3.44351	2.13193	6.81068	0.0331956	0.856456	ENSMUSG00000085407	1700095J03Rik
ENSMUSG00000015354	244.514	0.538072	0.576182	6.70791	0.0349458	0.857258	ENSMUSG00000015354	Pcolce2
ENSMUSG00000025612	595.999	0.785202	0.425499	6.72129	0.0347129	0.857258	ENSMUSG00000025612	Bach1
ENSMUSG00000033278	298.74	0.399473	0.26408	6.74743	0.0342621	0.857258	ENSMUSG00000033278	Ptprm
ENSMUSG00000034460	40.7818	2.16013	0.911262	6.73791	0.0344256	0.857258	ENSMUSG00000034460	Six4
ENSMUSG00000042436	629.257	-0.523921	0.764284	6.70745	0.0349539	0.857258	ENSMUSG00000042436	Mfap4
ENSMUSG00000048154	2575.81	0.430029	0.216908	6.70613	0.034977	0.857258	ENSMUSG00000048154	Kmt2d
ENSMUSG00000048827	73.3308	1.32628	0.572897	6.7896	0.0335472	0.857258	ENSMUSG00000048827	Pkd1l3
ENSMUSG00000049608	65.2079	-1.53803	0.648207	6.73081	0.034548	0.857258	ENSMUSG00000049608	Gpr55
ENSMUSG00000050697	1547.79	0.451044	0.173641	6.78382	0.0336444	0.857258	ENSMUSG00000050697	Prkaa1
ENSMUSG00000052861	42.8455	1.765	0.922619	6.79355	0.0334811	0.857258	ENSMUSG00000052861	Dnah6
ENSMUSG00000058064	86.4589	-0.683769	0.506124	6.78595	0.0336085	0.857258	ENSMUSG00000058064	Gm10036
ENSMUSG00000095403	312.294	0.688657	0.279075	6.73932	0.0344014	0.857258	ENSMUSG00000095403	Gm21092
ENSMUSG00000100789	37.4242	-2.01488	0.773848	6.74579	0.0342903	0.857258	ENSMUSG00000100789	Gm29508
ENSMUSG00000106383	409.866	0.79012	0.310608	6.76623	0.0339416	0.857258	ENSMUSG00000106383	E330034L11Rik
ENSMUSG00000109118	21.5004	-2.66051	1.14629	6.71443	0.0348322	0.857258	ENSMUSG00000109118	Gm32031
ENSMUSG00000112980	22.6825	2.42377	0.976046	6.7122	0.034871	0.857258	ENSMUSG00000112980	D430020J02Rik
ENSMUSG00000070644	97.7991	0.745845	0.456488	6.69747	0.0351287	0.858761	ENSMUSG00000070644	Etnk2
ENSMUSG00000034732	26.927	2.2055	1.24486	6.68731	0.0353077	0.861946	ENSMUSG00000034732	Pabpc5
ENSMUSG00000026924	2426.81	0.411665	0.178486	6.67215	0.0355762	0.864033	ENSMUSG00000026924	Sec16a
ENSMUSG00000046008	11.929	-2.2211	1.53051	6.6754	0.0355185	0.864033	ENSMUSG00000046008	Pnlip
ENSMUSG00000016128	658.303	0.794533	0.331772	6.63518	0.0362401	0.864807	ENSMUSG00000016128	Stard13
ENSMUSG00000019971	458.648	0.644111	0.265904	6.6204	0.0365088	0.864807	ENSMUSG00000019971	Cep290
ENSMUSG00000028358	135.931	1.06062	0.428283	6.61021	0.0366953	0.864807	ENSMUSG00000028358	Zfp618
ENSMUSG00000031385	361.593	0.51644	0.402638	6.63612	0.0362231	0.864807	ENSMUSG00000031385	Plxnb3
ENSMUSG00000032232	169.219	1.85996	1.39022	6.6286	0.0363595	0.864807	ENSMUSG00000032232	Cgnl1
ENSMUSG00000034918	28.5706	0.969025	0.909028	6.64852	0.0359991	0.864807	ENSMUSG00000034918	Cdhr2
ENSMUSG00000079414	64.339	1.68249	0.655259	6.65182	0.0359399	0.864807	ENSMUSG00000079414	Gm11110
ENSMUSG00000112246	10.2963	-4.46304	2.1871	6.63885	0.0361737	0.864807	ENSMUSG00000112246	Gm40761
ENSMUSG00000021620	17.7545	2.55604	1.13008	6.59221	0.037027	0.865161	ENSMUSG00000021620	Acot12
ENSMUSG00000043183	451.407	0.764155	0.301467	6.59374	0.0369988	0.865161	ENSMUSG00000043183	Simc1
ENSMUSG00000116508	24.8347	-2.61434	1.06493	6.59889	0.0369036	0.865161	ENSMUSG00000116508	Gm49463
ENSMUSG00000005057	239.565	0.457721	0.374505	6.56419	0.0375494	0.866476	ENSMUSG00000005057	Sh2b2
ENSMUSG00000016239	502.222	0.719795	0.282851	6.56712	0.0374945	0.866476	ENSMUSG00000016239	Lonrf3
ENSMUSG00000035948	17.3173	-2.78507	1.23517	6.57	0.0374406	0.866476	ENSMUSG00000035948	Acss3
ENSMUSG00000074802	44.897	1.87321	0.763961	6.5698	0.0374443	0.866476	ENSMUSG00000074802	Gas2l3
ENSMUSG00000110424	34.1842	1.63458	0.750041	6.5658	0.0375193	0.866476	ENSMUSG00000110424	1700012D14Rik
ENSMUSG00000035095	338.264	0.536112	0.567741	6.55517	0.0377193	0.868078	ENSMUSG00000035095	Fam167a
ENSMUSG00000050240	240.749	0.503732	0.310278	6.55269	0.037766	0.868078	ENSMUSG00000050240	Hic2
ENSMUSG00000025646	1079.18	-0.471085	0.199097	6.54349	0.0379402	0.868698	ENSMUSG00000025646	Atrip
ENSMUSG00000044447	161.516	0.515083	0.406274	6.54746	0.0378648	0.868698	ENSMUSG00000044447	Dock5
ENSMUSG00000004891	139.504	1.7325	0.695716	6.42165	0.0403233	0.870542	ENSMUSG00000004891	Nes
ENSMUSG00000008822	774.64	-0.444307	0.186123	6.40483	0.0406639	0.870542	ENSMUSG00000008822	Acyp1
ENSMUSG00000027790	15.0371	-2.09804	1.56063	6.53008	0.0381954	0.870542	ENSMUSG00000027790	Sis
ENSMUSG00000028158	811.317	0.421943	0.26463	6.44323	0.0398905	0.870542	ENSMUSG00000028158	Mttp
ENSMUSG00000029208	479.576	-0.431793	0.269728	6.38168	0.0411373	0.870542	ENSMUSG00000029208	Guf1
ENSMUSG00000030607	107.271	0.760697	0.463239	6.39472	0.0408699	0.870542	ENSMUSG00000030607	Acan
ENSMUSG00000038982	1175.19	-0.425116	0.199978	6.40476	0.0406652	0.870542	ENSMUSG00000038982	Bloc1s5
ENSMUSG00000041506	1057.98	-0.524401	0.20541	6.4741	0.0392796	0.870542	ENSMUSG00000041506	Rrp9
ENSMUSG00000042638	19.016	2.67035	1.08917	6.49436	0.0388837	0.870542	ENSMUSG00000042638	Gucy2c
ENSMUSG00000043648	15.6698	-1.94817	1.74062	6.49164	0.0389366	0.870542	ENSMUSG00000043648	Pld6
ENSMUSG00000046207	75.7324	1.13915	0.816921	6.52347	0.0383219	0.870542	ENSMUSG00000046207	Pik3r6
ENSMUSG00000047379	159.32	-0.516895	0.517358	6.47512	0.0392596	0.870542	ENSMUSG00000047379	B4gat1
ENSMUSG00000057842	89.8687	0.656289	0.438662	6.50693	0.03864	0.870542	ENSMUSG00000057842	Zfp595
ENSMUSG00000061808	21075.9	4.60536	2.80239	6.38643	0.0410396	0.870542	ENSMUSG00000061808	Ttr
ENSMUSG00000062859	32.309	0.606073	0.849375	6.51324	0.0385185	0.870542	ENSMUSG00000062859	Tcp11
ENSMUSG00000071653	118.023	-1.03959	0.418137	6.52679	0.0382583	0.870542	ENSMUSG00000071653	1810009A15Rik
ENSMUSG00000116494	23.3603	0.778288	0.996805	6.40557	0.0406489	0.870542	ENSMUSG00000116494	Gm49449
ENSMUSG00000117901	219.017	0.774281	0.34498	6.44641	0.0398273	0.870542	ENSMUSG00000117901
ENSMUSG00000118257	104.326	-0.971874	0.425925	6.43966	0.0399619	0.870542	ENSMUSG00000118257	9630014M24Rik
ENSMUSG00000028496	1666.57	0.404168	0.169974	6.37268	0.0413228	0.870843	ENSMUSG00000028496	Mllt3
ENSMUSG00000000948	324.859	0.474945	0.342914	6.34717	0.0418532	0.872231	ENSMUSG00000000948	Gm38393
ENSMUSG00000003581	1286.95	-0.412648	0.171739	6.35435	0.0417032	0.872231	ENSMUSG00000003581	Rnf215
ENSMUSG00000115785	146.334	-0.837988	0.452576	6.35175	0.0417575	0.872231	ENSMUSG00000115785	Gm6740
ENSMUSG00000107198	11.921	-2.03568	1.3053	6.32914	0.0422323	0.877229	ENSMUSG00000107198	Gm19619
ENSMUSG00000044134	641.455	-0.536081	0.249912	6.32397	0.0423417	0.877524	ENSMUSG00000044134	Pheta1
ENSMUSG00000000440	45.9614	2.09021	0.936499	6.24985	0.0439402	0.877635	ENSMUSG00000000440	Pparg
ENSMUSG00000004105	132.147	1.85746	0.893313	6.28069	0.0432679	0.877635	ENSMUSG00000004105	Angptl2
ENSMUSG00000009376	163.721	0.870984	0.397621	6.28949	0.043078	0.877635	ENSMUSG00000009376	Met
ENSMUSG00000019487	543.447	0.509685	0.445616	6.25375	0.0438547	0.877635	ENSMUSG00000019487	Trip10
ENSMUSG00000022438	1555.21	0.562576	0.23723	6.26403	0.0436298	0.877635	ENSMUSG00000022438	Parvb
ENSMUSG00000024885	217.22	-0.605135	0.374	6.28665	0.0431392	0.877635	ENSMUSG00000024885	Aldh3b1
ENSMUSG00000025993	36.3276	0.879191	0.929784	6.23402	0.0442893	0.877635	ENSMUSG00000025993	Slc40a1
ENSMUSG00000032359	56.7406	1.36173	0.824519	6.28524	0.0431695	0.877635	ENSMUSG00000032359	Ctsh
ENSMUSG00000038859	28.9203	2.10356	1.39244	6.31116	0.0426136	0.877635	ENSMUSG00000038859	Baiap2l1
ENSMUSG00000047044	1451.85	-0.452538	0.201717	6.27325	0.043429	0.877635	ENSMUSG00000047044	D030056L22Rik
ENSMUSG00000047821	16.1926	2.36986	1.42149	6.28102	0.0432608	0.877635	ENSMUSG00000047821	Trim16
ENSMUSG00000054000	914.022	-0.397579	0.200105	6.28034	0.0432754	0.877635	ENSMUSG00000054000	Tusc1
ENSMUSG00000054944	62.6517	1.77018	1.01344	6.25497	0.0438279	0.877635	ENSMUSG00000054944	5330416C01Rik
ENSMUSG00000066543	53.4087	0.817887	0.677577	6.2891	0.0430862	0.877635	ENSMUSG00000066543	Rpl17-ps9
ENSMUSG00000073565	340.293	0.463668	0.513136	6.24134	0.0441277	0.877635	ENSMUSG00000073565	Prr16
ENSMUSG00000078570	1425.18	-0.422486	0.199155	6.23657	0.044233	0.877635	ENSMUSG00000078570	1110065P20Rik
ENSMUSG00000089764	16.1956	1.04268	1.02861	6.24009	0.0441552	0.877635	ENSMUSG00000089764	Gm16580
ENSMUSG00000103630	18.5543	-1.90608	1.12857	6.28346	0.0432081	0.877635	ENSMUSG00000103630	Gm37242
ENSMUSG00000109992	30.4737	-0.972217	0.966369	6.22219	0.044552	0.877879	ENSMUSG00000109992	Gm45650
ENSMUSG00000114547	1436.21	-0.394272	0.167124	6.22045	0.0445908	0.877879	ENSMUSG00000114547	Gm3226
ENSMUSG00000041134	19.8453	1.54744	1.28813	6.21154	0.04479	0.879418	ENSMUSG00000041134	Cyyr1
ENSMUSG00000043556	190.317	0.500638	0.479195	6.21029	0.044818	0.879418	ENSMUSG00000043556	Fbxl7
ENSMUSG00000002580	1505.45	-0.406243	0.190435	6.19829	0.0450877	0.881988	ENSMUSG00000002580	Mien1
ENSMUSG00000032265	78.3482	0.62701	0.60454	6.19834	0.0450866	0.881988	ENSMUSG00000032265	Tent5a
ENSMUSG00000027377	23.584	-2.14362	1.12648	6.19427	0.0451784	0.882574	ENSMUSG00000027377	Mall
ENSMUSG00000018341	19.0967	-1.22866	1.2519	6.18341	0.0454245	0.884656	ENSMUSG00000018341	Il12rb2
ENSMUSG00000022565	2103.36	0.731418	0.305201	6.17948	0.0455138	0.884656	ENSMUSG00000022565	Plec
ENSMUSG00000055026	583.027	0.544298	0.291612	6.18159	0.0454657	0.884656	ENSMUSG00000055026	Gabrg3
ENSMUSG00000062372	164.99	1.38605	0.567587	6.17636	0.0455849	0.884656	ENSMUSG00000062372	Otof
ENSMUSG00000109228	16.9319	-1.96888	1.87423	6.17378	0.0456437	0.884828	ENSMUSG00000109228	Fam81b
ENSMUSG00000085105	41.4257	-0.494505	0.782267	6.16841	0.0457664	0.88541	ENSMUSG00000085105	Gm12758
ENSMUSG00000026437	1971.04	0.467391	1.07709	6.16227	0.0459071	0.886051	ENSMUSG00000026437	Cdk18
ENSMUSG00000042010	141.768	0.996691	0.813923	6.14988	0.0461925	0.889572	ENSMUSG00000042010	Acacb
ENSMUSG00000046415	59.0974	-1.35033	0.613453	6.14841	0.0462264	0.889572	ENSMUSG00000046415	B430212C06Rik
ENSMUSG00000105923	20.5893	-2.64012	1.05526	6.14781	0.0462403	0.889572	ENSMUSG00000105923	A830019L24Rik
ENSMUSG00000090236	256.684	-0.477141	0.354946	6.14481	0.0463096	0.889939	ENSMUSG00000090236	Car15
ENSMUSG00000010066	1003.23	0.807486	0.786356	6.12614	0.046744	0.892581	ENSMUSG00000010066	Cacna2d2
ENSMUSG00000032717	16.3565	-0.563921	1.81761	6.12159	0.0468505	0.892581	ENSMUSG00000032717	Mdfi
ENSMUSG00000072421	44.1358	-1.26109	0.666762	6.12201	0.0468406	0.892581	ENSMUSG00000072421	Gm10357
ENSMUSG00000038047	265.352	0.555043	0.292905	6.11286	0.0470553	0.895519	ENSMUSG00000038047	Haus6
ENSMUSG00000037660	13.9135	1.82288	1.4805	6.09436	0.0474926	0.895591	ENSMUSG00000037660	Gdf7
ENSMUSG00000038400	5267.11	0.471341	1.01543	6.09852	0.0473941	0.895591	ENSMUSG00000038400	Pmepa1
ENSMUSG00000045404	184.356	0.493425	0.358463	6.0789	0.0478612	0.895591	ENSMUSG00000045404	Kcnk13
ENSMUSG00000057103	262.172	-0.983542	0.397376	6.09259	0.0475346	0.895591	ENSMUSG00000057103	Nat8f1
ENSMUSG00000085408	304.916	-0.54017	0.280152	6.09483	0.0474814	0.895591	ENSMUSG00000085408	C530005A16Rik
ENSMUSG00000098973	101.289	-1.06525	0.547385	6.10985	0.0471263	0.895591	ENSMUSG00000098973	Mir6236
ENSMUSG00000006307	1631.03	0.506603	0.209631	6.05847	0.0483525	0.897056	ENSMUSG00000006307	Kmt2b
ENSMUSG00000023947	265.426	-0.514542	0.293422	6.0633	0.0482361	0.897056	ENSMUSG00000023947	Nfkbie
ENSMUSG00000037466	78.8138	-1.61145	0.65263	6.06831	0.0481154	0.897056	ENSMUSG00000037466	Tedc1
ENSMUSG00000054083	39.7003	-0.49119	0.847831	6.06303	0.0482426	0.897056	ENSMUSG00000054083	Capn12
ENSMUSG00000003476	74.203	1.32066	0.71543	6.05053	0.0485451	0.898744	ENSMUSG00000003476	Crhr2
ENSMUSG00000036687	13.0582	4.0243	2.49111	6.05259	0.0484949	0.898744	ENSMUSG00000036687	Tmem184a
ENSMUSG00000070044	1238.4	0.455224	0.185909	6.04782	0.0486107	0.899018	ENSMUSG00000070044	Fam149a
ENSMUSG00000048108	267.061	4.71345	2.87696	6.04502	0.0486788	0.899035	ENSMUSG00000048108	Tmem72
ENSMUSG00000019866	15.4982	3.64964	1.53274	6.02413	0.04919	0.899679	ENSMUSG00000019866	Crybg1
ENSMUSG00000025241	901.167	0.414243	0.279543	6.0009	0.0497647	0.899679	ENSMUSG00000025241	Fyco1
ENSMUSG00000025283	2417.19	-0.391036	0.181945	6.00635	0.0496292	0.899679	ENSMUSG00000025283	Sat1
ENSMUSG00000038515	171.515	-0.54552	0.453425	6.02984	0.0490498	0.899679	ENSMUSG00000038515	Grtp1
ENSMUSG00000057604	267.583	-0.597173	0.438984	6.02591	0.0491463	0.899679	ENSMUSG00000057604	Lmcd1
ENSMUSG00000062861	358.242	0.418875	0.304327	6.01127	0.0495072	0.899679	ENSMUSG00000062861	Zfp28
ENSMUSG00000098087	187.369	-0.581857	0.388383	6.00576	0.0496439	0.899679	ENSMUSG00000098087	Gm17750
ENSMUSG00000114157	12.3927	-2.3253	1.61502	6.0127	0.0494719	0.899679	ENSMUSG00000114157	Gm47870
ENSMUSG00000000411	6.60943	4.86396	2.34052	7.79053	0.020338	NA	ENSMUSG00000000411	Tssk3
ENSMUSG00000002104	6.39237	-1.67463	2.61488	6.55163	0.0377861	NA	ENSMUSG00000002104	Rapsn
ENSMUSG00000002668	5.75175	5.69599	2.57533	8.22607	0.0163581	NA	ENSMUSG00000002668	Dennd1c
ENSMUSG00000008307	6.11396	-6.54097	2.45747	8.30727	0.0157072	NA	ENSMUSG00000008307	1700109H08Rik
ENSMUSG00000009097	7.98811	6.0397	2.40128	9.94869	0.00691304	NA	ENSMUSG00000009097	Tbx1
ENSMUSG00000009114	3.82792	-9.83165	3.82766	6.72985	0.0345647	NA	ENSMUSG00000009114	2610028H24Rik
ENSMUSG00000013928	2.69869	-9.12183	3.75432	6.20362	0.0449678	NA	ENSMUSG00000013928	1700020L13Rik
ENSMUSG00000017204	5.65476	-3.96191	2.64209	7.51569	0.023334	NA	ENSMUSG00000017204	Gsdma
ENSMUSG00000017767	2.52657	-1.17895	3.57521	7.54401	0.0230059	NA	ENSMUSG00000017767	Spata25
ENSMUSG00000018543	5.04508	5.96304	2.51598	8.23367	0.016296	NA	ENSMUSG00000018543	1700001P01Rik
ENSMUSG00000018604	4.85779	5.15913	2.79739	9.82801	0.00734302	NA	ENSMUSG00000018604	Tbx3
ENSMUSG00000019987	8.37367	4.18633	2.08006	6.51797	0.0384274	NA	ENSMUSG00000019987	Arg1
ENSMUSG00000020636	3.01581	-8.1422	3.42194	6.02284	0.0492216	NA	ENSMUSG00000020636	Allc
ENSMUSG00000020709	7.62607	5.91978	2.57127	8.52526	0.0140852	NA	ENSMUSG00000020709	Adap2
ENSMUSG00000020867	3.24702	3.16182	3.33277	6.25011	0.0439346	NA	ENSMUSG00000020867	Spata20
ENSMUSG00000021187	6.95494	6.06804	2.8374	6.82903	0.0328924	NA	ENSMUSG00000021187	Tc2n
ENSMUSG00000021499	7.89117	-6.31412	2.5458	7.93348	0.0189351	NA	ENSMUSG00000021499	Catsper3
ENSMUSG00000021751	9.08569	4.88027	1.93877	9.7835	0.00750826	NA	ENSMUSG00000021751	Acox2
ENSMUSG00000022034	4.69963	-5.86426	2.69447	7.5204	0.023279	NA	ENSMUSG00000022034	Esco2
ENSMUSG00000022053	7.14291	0.686451	1.81104	6.7071	0.0349599	NA	ENSMUSG00000022053	Ebf2
ENSMUSG00000022220	7.79894	8.63175	2.98109	7.89615	0.0192918	NA	ENSMUSG00000022220	Adcy4
ENSMUSG00000022860	8.16439	6.25952	2.03881	9.22313	0.00993628	NA	ENSMUSG00000022860	Chodl
ENSMUSG00000023940	7.48506	7.35634	2.69851	6.98249	0.0304629	NA	ENSMUSG00000023940	Sgo1
ENSMUSG00000024354	6.92412	5.30524	2.32386	7.19465	0.027397	NA	ENSMUSG00000024354	Slc23a1
ENSMUSG00000024669	4.82701	-3.34395	2.52787	9.16639	0.0102222	NA	ENSMUSG00000024669	Cd5
ENSMUSG00000025163	6.32704	-5.75239	2.4817	6.39221	0.0409212	NA	ENSMUSG00000025163	Cd7
ENSMUSG00000025902	5.52347	6.37749	3.20984	7.50915	0.0234104	NA	ENSMUSG00000025902	Sox17
ENSMUSG00000026009	3.36587	-8.68539	3.17201	6.7211	0.0347162	NA	ENSMUSG00000026009	Icos
ENSMUSG00000027750	5.89186	5.46774	2.07071	6.95397	0.0309004	NA	ENSMUSG00000027750	Postn
ENSMUSG00000029607	5.95895	-7.76725	2.67355	7.76375	0.0206121	NA	ENSMUSG00000029607	Ankrd61
ENSMUSG00000030069	8.7616	-3.069	3.10943	6.1757	0.0455998	NA	ENSMUSG00000030069	Prok2
ENSMUSG00000030108	7.60112	5.46691	2.44549	8.81458	0.0121882	NA	ENSMUSG00000030108	Slc6a13
ENSMUSG00000031294	5.84449	-4.87182	2.48486	8.23856	0.0162563	NA	ENSMUSG00000031294	D630029K05Rik
ENSMUSG00000031443	3.30654	-9.7736	3.49388	7.86385	0.0196059	NA	ENSMUSG00000031443	F7
ENSMUSG00000031551	8.05442	4.91195	1.73169	8.40668	0.0149456	NA	ENSMUSG00000031551	Ido1
ENSMUSG00000032125	8.43029	2.47594	2.31027	7.3387	0.025493	NA	ENSMUSG00000032125	Robo4
ENSMUSG00000036330	7.36076	4.7491	2.40062	10.6268	0.00492511	NA	ENSMUSG00000036330	Slc18a1
ENSMUSG00000036362	6.80768	6.0299	2.54195	7.78976	0.0203458	NA	ENSMUSG00000036362	P2ry13
ENSMUSG00000036928	9.37787	-2.39114	1.86289	6.30149	0.0428202	NA	ENSMUSG00000036928	Stag3
ENSMUSG00000037578	6.21451	-5.71701	2.90348	9.47458	0.00876234	NA	ENSMUSG00000037578	Pkd2l1
ENSMUSG00000037801	6.96963	-6.66737	2.52154	6.91791	0.0314627	NA	ENSMUSG00000037801	Iqch
ENSMUSG00000038147	3.01982	-0.413524	3.49097	8.87249	0.0118403	NA	ENSMUSG00000038147	Cd84
ENSMUSG00000038781	4.161	7.89611	2.60953	9.70555	0.00780668	NA	ENSMUSG00000038781	Stap2
ENSMUSG00000039092	4.96666	1.31862	2.89491	13.4621	0.00119328	NA	ENSMUSG00000039092	Sptlc3
ENSMUSG00000040838	4.92972	8.25955	2.77731	8.44893	0.0146332	NA	ENSMUSG00000040838	Gm11639
ENSMUSG00000040919	6.9243	5.27069	2.28788	9.21839	0.00995985	NA	ENSMUSG00000040919	4930505A04Rik
ENSMUSG00000041954	3.51909	6.51963	3.07068	6.15436	0.046089	NA	ENSMUSG00000041954	Tnfrsf18
ENSMUSG00000042607	6.63771	5.53752	1.96397	9.97556	0.00682078	NA	ENSMUSG00000042607	Asb4
ENSMUSG00000045337	6.576	4.88476	2.74133	7.71227	0.0211496	NA	ENSMUSG00000045337	Defb11
ENSMUSG00000048652	5.30366	5.10963	2.58506	6.48838	0.0390001	NA	ENSMUSG00000048652	Samd13
ENSMUSG00000049897	3.70321	2.84779	2.68354	9.23544	0.0098753	NA	ENSMUSG00000049897	Stkld1
ENSMUSG00000050824	8.25965	-4.0249	2.11603	11.8356	0.00269109	NA	ENSMUSG00000050824	Sstr5
ENSMUSG00000051663	3.87837	-3.26226	2.94808	6.88727	0.0319484	NA	ENSMUSG00000051663	Pcdhb1
ENSMUSG00000052865	2.59312	1.961	3.50713	8.10082	0.0174152	NA	ENSMUSG00000052865	Gm13619
ENSMUSG00000055341	7.7661	6.30261	2.02911	13.0259	0.00148407	NA	ENSMUSG00000055341	Zfp457
ENSMUSG00000059430	6.71492	-6.88796	2.5263	7.40967	0.0246043	NA	ENSMUSG00000059430	Actg2
ENSMUSG00000061482	7.43032	-4.14287	2.68324	8.97292	0.0112604	NA	ENSMUSG00000061482	H4c4
ENSMUSG00000066407	7.99077	2.4231	1.69013	7.79263	0.0203166	NA	ENSMUSG00000066407	Gm10263
ENSMUSG00000067156	4.15224	-2.62666	2.82554	7.24776	0.0266789	NA	ENSMUSG00000067156	Gm7337
ENSMUSG00000068452	4.21967	1.65195	2.83796	13.1166	0.00141831	NA	ENSMUSG00000068452	Duox2
ENSMUSG00000071005	2.90008	0.83175	3.1695	6.48744	0.0390184	NA	ENSMUSG00000071005	Ccl19
ENSMUSG00000071280	7.37369	-4.25652	2.08986	9.68322	0.00789434	NA	ENSMUSG00000071280	Gm10322
ENSMUSG00000071714	8.49338	4.39777	1.90392	7.03719	0.029641	NA	ENSMUSG00000071714	Csf2rb2
ENSMUSG00000072707	8.14349	-1.31319	2.27911	6.03312	0.0489693	NA	ENSMUSG00000072707	Olfr31
ENSMUSG00000074232	4.20877	4.50742	2.70386	6.37754	0.0412226	NA	ENSMUSG00000074232	Gm10647
ENSMUSG00000078302	5.58921	6.01184	2.35334	6.9654	0.0307244	NA	ENSMUSG00000078302	Foxd1
ENSMUSG00000078500	4.81956	-9.60115	2.71664	13.054	0.00146337	NA	ENSMUSG00000078500	Zfp986
ENSMUSG00000078653	4.88587	5.27543	2.86597	6.34102	0.0419823	NA	ENSMUSG00000078653	Cntd1
ENSMUSG00000078691	8.83691	-4.20538	1.70309	6.02515	0.0491649	NA	ENSMUSG00000078691	Gm6821
ENSMUSG00000078952	4.66663	5.33183	2.90562	7.67061	0.0215948	NA	ENSMUSG00000078952	Lncenc1
ENSMUSG00000079051	7.72563	-6.75748	2.1969	13.6739	0.00107335	NA	ENSMUSG00000079051	Vinac1
ENSMUSG00000079243	5.60271	7.91373	2.95471	7.52634	0.02321	NA	ENSMUSG00000079243	Xirp1
ENSMUSG00000082248	3.56743	9.85571	3.52188	7.62818	0.0220578	NA	ENSMUSG00000082248	Gm13161
ENSMUSG00000082313	3.91761	2.20875	3.33452	9.04367	0.0108691	NA	ENSMUSG00000082313	Gm11701
ENSMUSG00000082791	4.86032	6.18234	2.27272	7.73343	0.020927	NA	ENSMUSG00000082791	Gm4875
ENSMUSG00000084088	5.30408	-2.72978	2.87749	7.31949	0.025739	NA	ENSMUSG00000084088	Gm12941
ENSMUSG00000084864	5.45305	-6.59541	2.28472	9.17799	0.0101631	NA	ENSMUSG00000084864	1700027A07Rik
ENSMUSG00000085246	6.07045	6.97567	2.25935	9.54613	0.00845443	NA	ENSMUSG00000085246	Gm15893
ENSMUSG00000085278	3.67617	4.65934	2.72183	6.53477	0.0381059	NA	ENSMUSG00000085278	Gm12841
ENSMUSG00000085470	3.95284	-5.20189	2.88524	6.94223	0.0310824	NA	ENSMUSG00000085470	1700012C14Rik
ENSMUSG00000085573	5.24009	-7.24542	2.80864	6.54755	0.0378633	NA	ENSMUSG00000085573	Gm15418
ENSMUSG00000085873	6.00003	7.46107	2.89654	8.10676	0.0173636	NA	ENSMUSG00000085873	Ttc39aos1
ENSMUSG00000085944	5.68552	8.15964	2.49089	10.4415	0.00540325	NA	ENSMUSG00000085944	1700003D09Rik
ENSMUSG00000086150	2.5936	2.11392	3.29176	6.04064	0.0487856	NA	ENSMUSG00000086150	Bach2os
ENSMUSG00000086229	9.38997	-2.82882	1.64491	6.28655	0.0431412	NA	ENSMUSG00000086229	Gm4887
ENSMUSG00000086526	4.87915	-8.17644	2.83111	7.62176	0.0221287	NA	ENSMUSG00000086526	Gm12762
ENSMUSG00000086902	4.20077	7.02321	2.88925	7.03557	0.0296651	NA	ENSMUSG00000086902	Gm11728
ENSMUSG00000087119	6.62988	-4.84511	2.19186	6.34655	0.0418662	NA	ENSMUSG00000087119	Atg4a-ps
ENSMUSG00000087881	2.90505	9.29056	3.5895	6.6537	0.0359061	NA	ENSMUSG00000087881	Gm22442
ENSMUSG00000089785	4.18349	-2.1694	2.80632	9.80647	0.00742253	NA	ENSMUSG00000089785	Slc25a5-ps
ENSMUSG00000089808	3.66695	5.12708	2.91885	7.32096	0.0257202	NA	ENSMUSG00000089808	Gm7241
ENSMUSG00000089975	7.0744	-4.66415	1.90527	6.04413	0.0487006	NA	ENSMUSG00000089975	Gm7420
ENSMUSG00000090317	7.06022	-5.81202	2.86927	7.11081	0.0285698	NA	ENSMUSG00000090317	Gm17324
ENSMUSG00000091947	4.77807	3.81822	2.93997	8.20488	0.0165323	NA	ENSMUSG00000091947	6530401F13Rik
ENSMUSG00000092162	5.66102	-8.3069	2.36067	12.4282	0.00200098	NA	ENSMUSG00000092162	Vmn2r86
ENSMUSG00000093956	7.73549	3.4218	2.64456	6.54372	0.0379358	NA	ENSMUSG00000093956	NA
ENSMUSG00000096069	4.70574	-1.04499	3.19377	8.46118	0.0145438	NA	ENSMUSG00000096069	Olfr61
ENSMUSG00000097007	4.38534	-7.00953	2.94173	6.08472	0.0477222	NA	ENSMUSG00000097007	4930432B10Rik
ENSMUSG00000097016	3.77112	-2.33372	3.58958	7.07606	0.0290705	NA	ENSMUSG00000097016	Gm26708
ENSMUSG00000097237	4.26026	6.05463	2.42875	7.09968	0.0287293	NA	ENSMUSG00000097237	Gm26519
ENSMUSG00000097584	3.97779	-10.2715	3.43401	8.12438	0.0172113	NA	ENSMUSG00000097584	1700125G22Rik
ENSMUSG00000097784	7.11756	-5.81089	2.21627	7.46969	0.0238769	NA	ENSMUSG00000097784	A430105J06Rik
ENSMUSG00000097893	5.55287	6.37285	2.67517	6.71213	0.0348723	NA	ENSMUSG00000097893	1700034P13Rik
ENSMUSG00000098164	7.08722	3.84016	2.4094	6.06169	0.0482749	NA	ENSMUSG00000098164	Gm5493
ENSMUSG00000098208	7.66676	2.3126	1.72907	8.95748	0.0113477	NA	ENSMUSG00000098208	Gm8349
ENSMUSG00000098318	6.23108	5.41609	2.53771	7.36683	0.025137	NA	ENSMUSG00000098318	Lockd
ENSMUSG00000098447	5.33603	5.2152	2.35879	8.61225	0.0134857	NA	ENSMUSG00000098447	Gm27184
ENSMUSG00000099098	8.34626	-2.98222	2.26477	7.13535	0.0282215	NA	ENSMUSG00000099098	1110035H17Rik
ENSMUSG00000099625	4.86092	-5.32429	2.55983	6.21569	0.0446972	NA	ENSMUSG00000099625	Gm29325
ENSMUSG00000101012	4.26332	6.72378	2.66489	6.78204	0.0336743	NA	ENSMUSG00000101012	1700008K24Rik
ENSMUSG00000101411	7.65729	-2.88308	2.31028	5.99814	0.0498335	NA	ENSMUSG00000101411	Gm28111
ENSMUSG00000102278	3.23317	-9.82958	3.5236	7.68348	0.0214563	NA	ENSMUSG00000102278	Gm37145
ENSMUSG00000102621	6.06092	-4.72033	2.30756	8.48382	0.0143801	NA	ENSMUSG00000102621	Gm37674
ENSMUSG00000104999	2.75168	9.54056	3.97225	6.20495	0.0449378	NA	ENSMUSG00000104999	4930477O15Rik
ENSMUSG00000105010	3.84031	11.1065	3.07051	12.713	0.00173541	NA	ENSMUSG00000105010	Mir219b
ENSMUSG00000105078	7.11294	5.25054	2.13493	6.86769	0.0322626	NA	ENSMUSG00000105078	Vamp9
ENSMUSG00000105233	3.73241	-3.43048	2.65357	6.70343	0.0350243	NA	ENSMUSG00000105233	Gm20568
ENSMUSG00000105651	4.58096	5.50627	2.58037	6.60362	0.0368165	NA	ENSMUSG00000105651	1700017M07Rik
ENSMUSG00000106025	6.16244	-2.15	2.34005	6.92172	0.0314027	NA	ENSMUSG00000106025	Gm42940
ENSMUSG00000106093	3.79509	4.24539	2.53978	6.08073	0.0478174	NA	ENSMUSG00000106093	Gm42722
ENSMUSG00000107164	5.23486	1.58955	2.47589	10.3144	0.00575789	NA	ENSMUSG00000107164	4933425D22Rik
ENSMUSG00000108466	4.88634	4.09565	2.65574	8.69928	0.0129115	NA	ENSMUSG00000108466	Gm44771
ENSMUSG00000109420	4.46859	1.33084	3.75494	7.51935	0.0232914	NA	ENSMUSG00000109420	Gm44702
ENSMUSG00000109452	2.84819	-9.48468	3.3342	7.77941	0.0204514	NA	ENSMUSG00000109452	Gm44530
ENSMUSG00000110279	5.70636	-3.36539	2.2754	7.33469	0.0255442	NA	ENSMUSG00000110279	Gm45552
ENSMUSG00000110416	4.87279	-5.9517	2.28352	7.4541	0.0240637	NA	ENSMUSG00000110416	Gm19248
ENSMUSG00000110534	6.84698	-5.40653	2.36575	6.30908	0.042658	NA	ENSMUSG00000110534	Gm45708
ENSMUSG00000110629	8.55361	6.12425	2.51335	8.41083	0.0149146	NA	ENSMUSG00000110629	4930567H12Rik
ENSMUSG00000110899	3.54138	-7.31158	2.98926	7.39704	0.0247601	NA	ENSMUSG00000110899	Gm48840
ENSMUSG00000110986	3.06594	1.50066	3.20402	6.00465	0.0496713	NA	ENSMUSG00000110986	Gm20276
ENSMUSG00000111219	3.62251	1.94591	2.57709	6.79418	0.0334705	NA	ENSMUSG00000111219	Gm38642
ENSMUSG00000111970	5.10733	-7.71277	2.92521	7.67633	0.0215331	NA	ENSMUSG00000111970	Gm47715
ENSMUSG00000112274	4.996	-6.17403	2.92242	6.54503	0.037911	NA	ENSMUSG00000112274	Gm47525
ENSMUSG00000112400	5.10279	5.08055	2.63155	7.12963	0.0283023	NA	ENSMUSG00000112400	Gm47725
ENSMUSG00000113473	7.81251	4.98554	2.28843	7.65537	0.02176	NA	ENSMUSG00000113473	Gm7045
ENSMUSG00000113514	7.38748	-6.13618	2.4624	8.8372	0.0120511	NA	ENSMUSG00000113514	Gm18960
ENSMUSG00000113959	6.30396	5.03338	2.78775	7.62242	0.0221214	NA	ENSMUSG00000113959	Gm46339
ENSMUSG00000114369	9.28788	-5.41573	2.14573	6.02037	0.0492826	NA	ENSMUSG00000114369	Gm41077
ENSMUSG00000114379	5.54608	7.72798	2.25242	12.8874	0.0015905	NA	ENSMUSG00000114379	Gm4241
ENSMUSG00000114457	8.93954	4.29913	1.65861	6.85684	0.0324381	NA	ENSMUSG00000114457	Gm36346
ENSMUSG00000114566	5.24679	-3.88425	2.29674	6.03333	0.0489641	NA	ENSMUSG00000114566	Gm48500
ENSMUSG00000114926	3.68246	-1.61971	3.23825	5.99843	0.0498263	NA	ENSMUSG00000114926	Gm2379
ENSMUSG00000115003	5.64393	6.37404	2.47074	7.53667	0.0230905	NA	ENSMUSG00000115003	Gm48933
ENSMUSG00000115261	4.15694	-5.09531	2.6315	7.14527	0.0280817	NA	ENSMUSG00000115261	Gm35769
ENSMUSG00000116884	7.09707	-9.5421	2.43446	14.4847	0.000715634	NA	ENSMUSG00000116884	C130040N14Rik
ENSMUSG00000117423	5.98532	6.21901	2.33479	8.0774	0.0176203	NA	ENSMUSG00000117423	Gm33508
ENSMUSG00000117645	3.18497	-1.64484	2.89642	7.56395	0.0227776	NA	ENSMUSG00000117645	A830021F12Rik

## Sheet: LRT - hemisphere
	baseMean	log2FoldChange	lfcSE	stat	pvalue	padj	ensembl	mgi_symbol	pval 0.05	padj 0.05	padj 0.1
ENSMUSG00000029361	5357.6	0.670852	0.165701	33.6601	4.90676e-08	0.00141908	ENSMUSG00000029361	Nos1	466	3	3
ENSMUSG00000035202	6724.04	-1.3598	0.268286	27.8287	9.05886e-07	0.0130996	ENSMUSG00000035202	Lars2
ENSMUSG00000020447	11.1478	-5.16887	1.98102	25.5139	2.88217e-06	0.0277851	ENSMUSG00000020447	Npc1l1
ENSMUSG00000009216	24079.1	-0.608188	0.263894	21.1882	2.5063e-05	0.181212	ENSMUSG00000009216	Fam163b
ENSMUSG00000025006	3767.9	0.515447	0.123924	18.0779	0.000118698	0.318312	ENSMUSG00000025006	Sorbs1
ENSMUSG00000029123	162.626	2.11902	0.653129	18.0597	0.00011978	0.318312	ENSMUSG00000029123	Stk32b
ENSMUSG00000036256	175.159	1.29672	0.377202	18.3321	0.000104527	0.318312	ENSMUSG00000036256	Igfbp7
ENSMUSG00000036273	871.746	0.627342	0.213472	19.1637	6.89695e-05	0.318312	ENSMUSG00000036273	Lrrk2
ENSMUSG00000046982	1811.94	0.604528	0.179847	19.4247	6.05312e-05	0.318312	ENSMUSG00000046982	Tshz1
ENSMUSG00000076258	4362.34	-1.33219	0.316274	18.1404	0.000115046	0.318312	ENSMUSG00000076258	NA
ENSMUSG00000038600	10.5119	-3.75847	1.81345	16.8871	0.00021528	0.478931	ENSMUSG00000038600	Atp6v0a4
ENSMUSG00000001948	125.084	1.62488	0.452379	15.9403	0.000345633	0.65111	ENSMUSG00000001948	Spa17
ENSMUSG00000020154	71.6492	2.41863	0.76132	15.9191	0.000349308	0.65111	ENSMUSG00000020154	Ptprb
ENSMUSG00000024011	16.6373	-3.74239	1.44459	15.4457	0.000442593	0.65111	ENSMUSG00000024011	Pi16
ENSMUSG00000063415	839.043	0.420461	0.213655	15.3138	0.000472781	0.65111	ENSMUSG00000063415	Cyp26b1
ENSMUSG00000116884	7.09707	-9.5421	2.43446	15.3601	0.000461941	0.65111	ENSMUSG00000116884	C130040N14Rik
ENSMUSG00000021620	17.7545	2.55604	1.13008	15.1839	0.000504507	0.663221	ENSMUSG00000021620	Acot12
ENSMUSG00000046826	6.77696	3.88832	2.3509	14.9689	0.000561752	0.706366	ENSMUSG00000046826	Fam187b
ENSMUSG00000110901	12.3824	-5.6083	1.58879	14.707	0.000640331	0.771626	ENSMUSG00000110901	Gm48393
ENSMUSG00000002007	18.9774	1.95029	0.999629	14.4986	0.000710674	0.822136	ENSMUSG00000002007	Srpk3
ENSMUSG00000055341	7.7661	6.30261	2.02911	14.1604	0.00084161	0.920998	ENSMUSG00000055341	Zfp457
ENSMUSG00000092162	5.66102	-8.3069	2.36067	14.1176	0.000859823	0.920998	ENSMUSG00000092162	Vmn2r86
ENSMUSG00000000216	17.7162	4.36049	1.3678	14.0073	0.000908569	0.938454	ENSMUSG00000000216	Scnn1g
ENSMUSG00000000126	489.158	0.680255	0.492085	6.43381	0.0400788	1	ENSMUSG00000000126	Wnt9a
ENSMUSG00000000440	45.9614	2.09021	0.936499	9.23877	0.00985888	1	ENSMUSG00000000440	Pparg
ENSMUSG00000000869	385.215	0.505314	0.279355	6.52705	0.0382533	1	ENSMUSG00000000869	Il4
ENSMUSG00000000889	96.9999	-1.07348	0.676632	6.61916	0.0365316	1	ENSMUSG00000000889	Dbh
ENSMUSG00000001119	328.335	-0.40239	0.543329	7.54236	0.0230248	1	ENSMUSG00000001119	Col6a1
ENSMUSG00000001247	17.6375	3.83764	1.64651	10.4559	0.00536447	1	ENSMUSG00000001247	Lsr
ENSMUSG00000001435	104.743	0.61099	0.64836	6.14215	0.0463713	1	ENSMUSG00000001435	Col18a1
ENSMUSG00000002100	40.6281	-1.82144	0.902399	6.51986	0.0383911	1	ENSMUSG00000002100	Mybpc3
ENSMUSG00000002257	38.0181	-1.02485	0.869765	7.28488	0.0261884	1	ENSMUSG00000002257	Def6
ENSMUSG00000002289	156.13	1.34971	0.481748	10.9848	0.00411791	1	ENSMUSG00000002289	Angptl4
ENSMUSG00000002297	51.0952	-2.08404	0.857432	6.66792	0.0356516	1	ENSMUSG00000002297	Dbf4
ENSMUSG00000002668	5.75175	5.69599	2.57533	7.07328	0.029111	1	ENSMUSG00000002668	Dennd1c
ENSMUSG00000003476	74.203	1.32066	0.71543	8.53255	0.014034	1	ENSMUSG00000003476	Crhr2
ENSMUSG00000003581	1286.95	-0.412648	0.171739	6.60507	0.0367898	1	ENSMUSG00000003581	Rnf215
ENSMUSG00000004105	132.147	1.85746	0.893313	8.54803	0.0139257	1	ENSMUSG00000004105	Angptl2
ENSMUSG00000004885	15.1682	-5.20687	2.32251	6.66224	0.035753	1	ENSMUSG00000004885	Crabp2
ENSMUSG00000004891	139.504	1.7325	0.695716	8.0153	0.0181761	1	ENSMUSG00000004891	Nes
ENSMUSG00000005716	38.1479	1.20142	0.759323	6.41626	0.0404321	1	ENSMUSG00000005716	Pvalb
ENSMUSG00000006307	1631.03	0.506603	0.209631	6.06339	0.0482339	1	ENSMUSG00000006307	Kmt2b
ENSMUSG00000006378	70.4146	1.29288	0.672807	6.0336	0.0489576	1	ENSMUSG00000006378	Gcat
ENSMUSG00000006386	20.9511	0.733392	1.70941	7.68179	0.0214744	1	ENSMUSG00000006386	Tek
ENSMUSG00000006398	33.6791	-0.58861	1.14815	6.47227	0.0393156	1	ENSMUSG00000006398	Cdc20
ENSMUSG00000008307	6.11396	-6.54097	2.45747	10.5127	0.00521431	1	ENSMUSG00000008307	1700109H08Rik
ENSMUSG00000008496	305.632	0.866829	0.329332	6.98399	0.0304401	1	ENSMUSG00000008496	Pou2f2
ENSMUSG00000009097	7.98811	6.0397	2.40128	9.51157	0.00860178	1	ENSMUSG00000009097	Tbx1
ENSMUSG00000009114	3.82792	-9.83165	3.82766	6.0126	0.0494745	1	ENSMUSG00000009114	2610028H24Rik
ENSMUSG00000009654	26.5516	2.11043	1.60012	6.54147	0.0379785	1	ENSMUSG00000009654	Oit3
ENSMUSG00000012017	137.588	-0.938378	0.522015	7.19474	0.0273956	1	ENSMUSG00000012017	Scarf2
ENSMUSG00000013158	17.7131	-4.19306	1.35267	9.2226	0.00993887	1	ENSMUSG00000013158	4933405L10Rik
ENSMUSG00000013766	166.076	-0.522925	0.63575	8.89823	0.0116889	1	ENSMUSG00000013766	Ly6g6e
ENSMUSG00000013846	1000.71	0.82271	0.39224	10.8447	0.00441678	1	ENSMUSG00000013846	St3gal1
ENSMUSG00000016128	658.303	0.794533	0.331772	6.40966	0.0405657	1	ENSMUSG00000016128	Stard13
ENSMUSG00000016239	502.222	0.719795	0.282851	7.40093	0.024712	1	ENSMUSG00000016239	Lonrf3
ENSMUSG00000017868	62.4064	-1.84111	0.659567	10.6093	0.00496854	1	ENSMUSG00000017868	Sgk2
ENSMUSG00000018341	19.0967	-1.22866	1.2519	7.61347	0.0222207	1	ENSMUSG00000018341	Il12rb2
ENSMUSG00000018449	297.465	-0.412851	0.289801	6.20905	0.0448458	1	ENSMUSG00000018449	Rpain
ENSMUSG00000018507	854.456	-0.442584	0.200982	6.59076	0.037054	1	ENSMUSG00000018507	Trpv2
ENSMUSG00000018543	5.04508	5.96304	2.51598	7.54436	0.0230018	1	ENSMUSG00000018543	1700001P01Rik
ENSMUSG00000018776	24.5005	-3.68033	1.33165	8.2057	0.0165255	1	ENSMUSG00000018776	Slc35g3
ENSMUSG00000018830	36.3911	3.18814	1.32746	8.1603	0.0169049	1	ENSMUSG00000018830	Myh11
ENSMUSG00000019820	486.16	0.573847	0.315057	8.78691	0.012358	1	ENSMUSG00000019820	Utrn
ENSMUSG00000019866	15.4982	3.64964	1.53274	7.35155	0.0253297	1	ENSMUSG00000019866	Crybg1
ENSMUSG00000019874	2266.03	-0.467979	0.179659	6.74218	0.0343521	1	ENSMUSG00000019874	Fabp7
ENSMUSG00000019971	458.648	0.644111	0.265904	6.1854	0.0453794	1	ENSMUSG00000019971	Cep290
ENSMUSG00000019987	8.37367	4.18633	2.08006	7.01014	0.0300447	1	ENSMUSG00000019987	Arg1
ENSMUSG00000020034	847.091	-0.513535	0.229138	6.22929	0.0443943	1	ENSMUSG00000020034	Tcp11l2
ENSMUSG00000020186	167.602	0.669386	0.489519	6.66114	0.0357727	1	ENSMUSG00000020186	Csrp2
ENSMUSG00000020311	1839.35	-0.446702	0.156946	8.24402	0.0162119	1	ENSMUSG00000020311	Erlec1
ENSMUSG00000020315	11003.3	0.471771	0.235939	7.14987	0.0280172	1	ENSMUSG00000020315	Sptbn1
ENSMUSG00000020411	117.081	0.843431	0.56313	6.47699	0.0392229	1	ENSMUSG00000020411	Nipal4
ENSMUSG00000020490	10.114	-3.22845	2.01512	6.19264	0.0452153	1	ENSMUSG00000020490	Btnl10
ENSMUSG00000020709	7.62607	5.91978	2.57127	8.22783	0.0163437	1	ENSMUSG00000020709	Adap2
ENSMUSG00000020717	42.3079	1.27684	1.0675	6.38058	0.0411599	1	ENSMUSG00000020717	Pecam1
ENSMUSG00000020928	4.80537	5.53146	3.06449	6.5541	0.0377394	1	ENSMUSG00000020928	Higd1b
ENSMUSG00000020974	11.4623	-2.5026	1.43867	7.98508	0.0184528	1	ENSMUSG00000020974	Pole2
ENSMUSG00000021061	5700.72	0.398172	0.254999	6.01133	0.0495059	1	ENSMUSG00000021061	Sptb
ENSMUSG00000021187	6.95494	6.06804	2.8374	7.00658	0.0300982	1	ENSMUSG00000021187	Tc2n
ENSMUSG00000021499	7.89117	-6.31412	2.5458	10.3395	0.00568609	1	ENSMUSG00000021499	Catsper3
ENSMUSG00000021611	30.8308	2.17337	0.883109	8.39462	0.0150359	1	ENSMUSG00000021611	Tert
ENSMUSG00000021751	9.08569	4.88027	1.93877	12.3639	0.00206642	1	ENSMUSG00000021751	Acox2
ENSMUSG00000021831	2040.62	0.423314	0.143451	13.3487	0.00126292	1	ENSMUSG00000021831	Ero1a
ENSMUSG00000022034	4.69963	-5.86426	2.69447	6.39036	0.0409592	1	ENSMUSG00000022034	Esco2
ENSMUSG00000022220	7.79894	8.63175	2.98109	7.52822	0.0231883	1	ENSMUSG00000022220	Adcy4
ENSMUSG00000022439	677.691	-0.404876	0.231495	8.49166	0.0143238	1	ENSMUSG00000022439	Parvg
ENSMUSG00000022565	2103.36	0.731418	0.305201	7.38999	0.0248476	1	ENSMUSG00000022565	Plec
ENSMUSG00000022715	432.502	-0.828461	0.348401	6.24514	0.0440439	1	ENSMUSG00000022715	Tmem114
ENSMUSG00000022860	8.16439	6.25952	2.03881	9.23367	0.00988403	1	ENSMUSG00000022860	Chodl
ENSMUSG00000023008	148.98	0.889764	0.412131	11.3897	0.00336317	1	ENSMUSG00000023008	Fmnl3
ENSMUSG00000023015	440.767	-0.724543	0.402522	7.67594	0.0215372	1	ENSMUSG00000023015	Racgap1
ENSMUSG00000023046	831.396	-0.885713	0.292771	9.18274	0.010139	1	ENSMUSG00000023046	Igfbp6
ENSMUSG00000023047	24.8935	-0.771953	0.991862	7.03404	0.0296878	1	ENSMUSG00000023047	Amhr2
ENSMUSG00000023192	6146.54	-0.390745	0.208984	12.9603	0.00153359	1	ENSMUSG00000023192	Grm2
ENSMUSG00000023940	7.48506	7.35634	2.69851	6.95541	0.0308782	1	ENSMUSG00000023940	Sgo1
ENSMUSG00000024354	6.92412	5.30524	2.32386	7.33226	0.0255752	1	ENSMUSG00000024354	Slc23a1
ENSMUSG00000024790	1282.83	-0.430253	0.181172	6.65427	0.0358958	1	ENSMUSG00000024790	Sac3d1
ENSMUSG00000024833	206.888	-0.598706	0.318169	6.09721	0.047425	1	ENSMUSG00000024833	Pola2
ENSMUSG00000024987	19.8636	-0.823149	1.15692	11.7292	0.00283822	1	ENSMUSG00000024987	Cyp26a1
ENSMUSG00000025064	17.104	5.36678	2.40052	11.695	0.00288717	1	ENSMUSG00000025064	Col17a1
ENSMUSG00000025163	6.32704	-5.75239	2.4817	6.12597	0.046748	1	ENSMUSG00000025163	Cd7
ENSMUSG00000025330	13.7563	-6.59389	1.91771	12.8915	0.00158722	1	ENSMUSG00000025330	Padi4
ENSMUSG00000025475	5101.74	0.454293	0.227069	7.17824	0.0276226	1	ENSMUSG00000025475	Adgra1
ENSMUSG00000025511	405.272	0.415354	0.401351	7.57468	0.0226558	1	ENSMUSG00000025511	Tspan4
ENSMUSG00000025608	548.505	0.965375	0.293013	11.3147	0.00349176	1	ENSMUSG00000025608	Podxl
ENSMUSG00000025612	595.999	0.785202	0.425499	6.67199	0.0355791	1	ENSMUSG00000025612	Bach1
ENSMUSG00000025723	101.149	-0.420783	0.460044	7.50056	0.0235111	1	ENSMUSG00000025723	Nmb
ENSMUSG00000026009	3.36587	-8.68539	3.17201	7.28696	0.0261611	1	ENSMUSG00000026009	Icos
ENSMUSG00000026131	4725.94	0.530234	0.193387	11.8462	0.00267689	1	ENSMUSG00000026131	Dst
ENSMUSG00000026175	6.5947	3.01607	2.05056	6.65766	0.0358351	1	ENSMUSG00000026175	Vil1
ENSMUSG00000026193	419.002	1.56851	0.539613	13.4013	0.00123013	1	ENSMUSG00000026193	Fn1
ENSMUSG00000026347	620.893	0.73369	0.301802	10.0268	0.00664841	1	ENSMUSG00000026347	Tmem163
ENSMUSG00000026365	18.3237	5.98325	1.69529	11.9174	0.00258321	1	ENSMUSG00000026365	Cfh
ENSMUSG00000026637	29.6854	1.45283	1.25099	10.3822	0.00556579	1	ENSMUSG00000026637	Traf5
ENSMUSG00000026697	1272.06	0.852593	0.301426	8.30263	0.0157437	1	ENSMUSG00000026697	Myoc
ENSMUSG00000026814	78.2682	1.93827	0.867557	8.87954	0.0117987	1	ENSMUSG00000026814	Eng
ENSMUSG00000026880	384.482	0.456704	0.274405	6.1517	0.0461503	1	ENSMUSG00000026880	Stom
ENSMUSG00000027080	1656.52	0.396069	0.177497	6.92411	0.0313652	1	ENSMUSG00000027080	Med19
ENSMUSG00000027305	666.564	-0.642314	0.224434	8.12068	0.0172431	1	ENSMUSG00000027305	Ndufaf1
ENSMUSG00000027750	5.89186	5.46774	2.07071	6.94239	0.0310798	1	ENSMUSG00000027750	Postn
ENSMUSG00000027824	17.2828	-0.620365	1.11946	6.73313	0.034508	1	ENSMUSG00000027824	Vmn2r1
ENSMUSG00000027954	223.634	0.945331	0.484157	9.46171	0.00881893	1	ENSMUSG00000027954	Efna1
ENSMUSG00000027996	9.27046	-0.395221	2.0818	8.06289	0.0177487	1	ENSMUSG00000027996	Sfrp2
ENSMUSG00000028358	135.931	1.06062	0.428283	7.62149	0.0221317	1	ENSMUSG00000028358	Zfp618
ENSMUSG00000028607	189.273	-1.31965	0.445261	10.0081	0.00671087	1	ENSMUSG00000028607	Cpt2
ENSMUSG00000028640	19.1388	-3.5654	1.33238	6.68979	0.0352638	1	ENSMUSG00000028640	Tfap2c
ENSMUSG00000028713	11.2047	-4.59027	1.69443	7.31869	0.0257494	1	ENSMUSG00000028713	Cyp4b1
ENSMUSG00000028785	134499	-0.387645	0.161762	8.52053	0.0141186	1	ENSMUSG00000028785	Hpca
ENSMUSG00000029249	228.924	0.828999	0.361888	6.44942	0.0397673	1	ENSMUSG00000029249	Rest
ENSMUSG00000029387	962.792	-0.507259	0.181709	8.05251	0.017841	1	ENSMUSG00000029387	Gtf2h3
ENSMUSG00000029595	27.6676	2.17687	0.881236	6.68134	0.0354133	1	ENSMUSG00000029595	Lhx5
ENSMUSG00000029607	5.95895	-7.76725	2.67355	7.73071	0.0209555	1	ENSMUSG00000029607	Ankrd61
ENSMUSG00000029648	78.2245	3.09234	1.79241	7.64647	0.021857	1	ENSMUSG00000029648	Flt1
ENSMUSG00000030022	329.287	0.706385	0.322784	6.37361	0.0413037	1	ENSMUSG00000030022	Adamts9
ENSMUSG00000030108	7.60112	5.46691	2.44549	8.91774	0.0115755	1	ENSMUSG00000030108	Slc6a13
ENSMUSG00000030205	10.6417	-1.64959	2.21834	9.52894	0.00852742	1	ENSMUSG00000030205	Gprc5d
ENSMUSG00000030322	273.96	-0.680794	0.318162	6.48798	0.0390079	1	ENSMUSG00000030322	Mbd4
ENSMUSG00000030598	103.044	-0.589216	0.682462	7.76135	0.0206369	1	ENSMUSG00000030598	Fbxo17
ENSMUSG00000030604	422.183	0.81904	0.266971	9.5087	0.00861415	1	ENSMUSG00000030604	Zfp626
ENSMUSG00000030607	107.271	0.760697	0.463239	6.08025	0.0478289	1	ENSMUSG00000030607	Acan
ENSMUSG00000030708	51.3309	0.829674	0.843281	7.60754	0.0222865	1	ENSMUSG00000030708	Dnajb13
ENSMUSG00000030878	366.09	1.10764	0.566594	11.9844	0.00249817	1	ENSMUSG00000030878	Cdr2
ENSMUSG00000031004	71.1158	1.49501	0.558759	8.59581	0.013597	1	ENSMUSG00000031004	Mki67
ENSMUSG00000031170	66.3164	1.14114	0.786873	11.527	0.00314003	1	ENSMUSG00000031170	Slc38a5
ENSMUSG00000031286	19.4279	3.59926	1.59876	7.35326	0.0253081	1	ENSMUSG00000031286	Glt28d2
ENSMUSG00000031340	10.7294	4.55605	1.81658	8.52662	0.0140756	1	ENSMUSG00000031340	Gabre
ENSMUSG00000031443	3.30654	-9.7736	3.49388	7.30364	0.0259439	1	ENSMUSG00000031443	F7
ENSMUSG00000031478	74.4264	1.30943	0.601206	6.89735	0.0317878	1	ENSMUSG00000031478	Nek3
ENSMUSG00000031551	8.05442	4.91195	1.73169	8.02035	0.0181302	1	ENSMUSG00000031551	Ido1
ENSMUSG00000031765	21849.2	0.391478	0.255587	6.5247	0.0382983	1	ENSMUSG00000031765	Mt1
ENSMUSG00000031871	21.4344	4.10045	1.95471	10.1962	0.00610837	1	ENSMUSG00000031871	Cdh5
ENSMUSG00000031902	439.003	0.611996	0.282154	6.55344	0.0377519	1	ENSMUSG00000031902	Nfatc3
ENSMUSG00000031925	1487.55	0.505688	0.187973	7.99429	0.018368	1	ENSMUSG00000031925	Maml2
ENSMUSG00000031995	44.2368	0.750854	0.708423	12.2932	0.00214074	1	ENSMUSG00000031995	St14
ENSMUSG00000032327	390.645	0.387929	0.449821	6.22784	0.0444264	1	ENSMUSG00000032327	Stra6
ENSMUSG00000032567	128.603	-0.542118	0.452285	6.53016	0.0381938	1	ENSMUSG00000032567	Aste1
ENSMUSG00000032715	3.75143	6.19243	3.08097	6.40823	0.0405948	1	ENSMUSG00000032715	Trib3
ENSMUSG00000032776	14.9213	4.96914	1.64341	9.03001	0.0109435	1	ENSMUSG00000032776	Mctp2
ENSMUSG00000032946	145.449	1.23877	0.423094	8.7918	0.0123277	1	ENSMUSG00000032946	Rasgrp2
ENSMUSG00000033088	683.009	-0.528171	0.215116	6.356	0.0416689	1	ENSMUSG00000033088	Triobp
ENSMUSG00000033278	298.74	0.399473	0.26408	6.89638	0.0318032	1	ENSMUSG00000033278	Ptprm
ENSMUSG00000034185	9.33431	-3.25595	2.65534	6.24912	0.0439562	1	ENSMUSG00000034185	6430628N08Rik
ENSMUSG00000034278	388.028	0.566936	0.288417	6.22933	0.0443934	1	ENSMUSG00000034278	Dnajc17
ENSMUSG00000034330	90.0128	1.40457	0.661712	6.0043	0.0496801	1	ENSMUSG00000034330	Plcg2
ENSMUSG00000034460	40.7818	2.16013	0.911262	9.46451	0.0088066	1	ENSMUSG00000034460	Six4
ENSMUSG00000034485	100.553	1.57292	0.568723	7.75582	0.020694	1	ENSMUSG00000034485	Uaca
ENSMUSG00000034518	855.21	0.532168	0.204113	6.91725	0.0314729	1	ENSMUSG00000034518	Hmgxb4
ENSMUSG00000034858	1423.08	0.430797	0.193778	7.47415	0.0238236	1	ENSMUSG00000034858	Fam214a
ENSMUSG00000034903	174.076	0.812865	0.434539	7.00316	0.0301498	1	ENSMUSG00000034903	Cobll1
ENSMUSG00000034906	20.3798	-2.08681	1.21916	6.38675	0.0410332	1	ENSMUSG00000034906	Ncaph
ENSMUSG00000034990	12.227	-4.41294	1.54324	9.28143	0.00965077	1	ENSMUSG00000034990	Otoa
ENSMUSG00000034993	1229.38	0.396101	0.232106	8.61458	0.01347	1	ENSMUSG00000034993	Vat1
ENSMUSG00000035105	265.574	-0.450021	0.336563	8.34853	0.0153865	1	ENSMUSG00000035105	Egln3
ENSMUSG00000035896	54.1032	-1.77107	0.605472	8.41752	0.0148648	1	ENSMUSG00000035896	Rnase1
ENSMUSG00000036246	142.226	1.09945	0.48508	7.06485	0.029234	1	ENSMUSG00000036246	Gmip
ENSMUSG00000036330	7.36076	4.7491	2.40062	7.17597	0.0276541	1	ENSMUSG00000036330	Slc18a1
ENSMUSG00000036381	12.1183	1.46664	1.355	7.79057	0.0203375	1	ENSMUSG00000036381	P2ry14
ENSMUSG00000036814	37.8924	4.37009	1.57055	10.6591	0.00484634	1	ENSMUSG00000036814	Slc6a20a
ENSMUSG00000036834	205.213	1.12607	0.440521	7.01103	0.0300313	1	ENSMUSG00000036834	Plch1
ENSMUSG00000037003	203.51	0.932289	0.370064	6.95387	0.030902	1	ENSMUSG00000037003	Tns2
ENSMUSG00000037466	78.8138	-1.61145	0.65263	7.33391	0.0255541	1	ENSMUSG00000037466	Tedc1
ENSMUSG00000037469	63.6509	1.08108	0.591273	8.75961	0.0125278	1	ENSMUSG00000037469	Acp7
ENSMUSG00000037482	50.3446	-0.468624	0.603815	8.30422	0.0157312	1	ENSMUSG00000037482	Erv3
ENSMUSG00000037664	73.2219	2.30664	1.00579	8.70313	0.0128866	1	ENSMUSG00000037664	Cdkn1c
ENSMUSG00000037679	8511.46	-0.602637	0.268041	12.4185	0.0020107	1	ENSMUSG00000037679	Inf2
ENSMUSG00000037801	6.96963	-6.66737	2.52154	7.15487	0.0279474	1	ENSMUSG00000037801	Iqch
ENSMUSG00000037892	19.7035	3.91378	1.29484	9.63099	0.00810322	1	ENSMUSG00000037892	Pcdh18
ENSMUSG00000038056	2287.64	0.543455	0.203484	8.54367	0.0139562	1	ENSMUSG00000038056	Kmt2c
ENSMUSG00000038260	464.996	-0.592512	0.230817	6.67783	0.0354755	1	ENSMUSG00000038260	Trpm4
ENSMUSG00000038598	6.69204	-5.48903	2.24736	6.39982	0.0407659	1	ENSMUSG00000038598	Shoc1
ENSMUSG00000038608	1968.25	0.711494	0.253716	8.80708	0.012234	1	ENSMUSG00000038608	Dock10
ENSMUSG00000038781	4.161	7.89611	2.60953	9.56173	0.00838872	1	ENSMUSG00000038781	Stap2
ENSMUSG00000038793	1228.39	-0.60278	0.273416	6.99502	0.0302727	1	ENSMUSG00000038793	Lefty1
ENSMUSG00000038816	428.546	0.574542	0.401602	6.64472	0.0360675	1	ENSMUSG00000038816	Ctnnal1
ENSMUSG00000038872	98.637	1.28643	0.461782	7.82991	0.0199414	1	ENSMUSG00000038872	Zfhx3
ENSMUSG00000038943	47.5804	1.25513	0.727864	9.49341	0.00868025	1	ENSMUSG00000038943	Prc1
ENSMUSG00000039670	346.516	-0.608232	0.25076	6.49637	0.0388446	1	ENSMUSG00000039670	Oxld1
ENSMUSG00000039865	13.2234	1.94835	1.69528	6.64629	0.0360392	1	ENSMUSG00000039865	Slc44a3
ENSMUSG00000040084	78.1697	-1.82614	0.562496	13.5411	0.00114704	1	ENSMUSG00000040084	Bub1b
ENSMUSG00000040225	3520.33	0.405798	0.228745	7.36045	0.0252173	1	ENSMUSG00000040225	Prrc2c
ENSMUSG00000040420	369.455	0.801898	0.303746	7.14432	0.0280951	1	ENSMUSG00000040420	Cdh18
ENSMUSG00000040828	17.12	2.03978	1.26142	6.39826	0.0407977	1	ENSMUSG00000040828	Catsperd
ENSMUSG00000040838	4.92972	8.25955	2.77731	8.35096	0.0153678	1	ENSMUSG00000040838	Gm11639
ENSMUSG00000041378	72.0428	3.01222	1.10174	9.10882	0.0105207	1	ENSMUSG00000041378	Cldn5
ENSMUSG00000041423	937.503	-0.49442	0.199247	6.19883	0.0450755	1	ENSMUSG00000041423	Paqr6
ENSMUSG00000041445	14.6853	5.56304	2.02661	7.47995	0.0237547	1	ENSMUSG00000041445	Mmrn2
ENSMUSG00000041488	767.277	-0.397935	0.194232	6.76826	0.0339072	1	ENSMUSG00000041488	Stx3
ENSMUSG00000041506	1057.98	-0.524401	0.20541	6.93574	0.0311834	1	ENSMUSG00000041506	Rrp9
ENSMUSG00000041559	43.6933	2.03302	0.7677	7.20642	0.0272362	1	ENSMUSG00000041559	Fmod
ENSMUSG00000041920	361.272	0.779622	0.295881	7.26849	0.0264039	1	ENSMUSG00000041920	Slc16a6
ENSMUSG00000042198	703.84	0.451192	0.254888	7.26139	0.0264977	1	ENSMUSG00000042198	Chchd7
ENSMUSG00000042284	101	0.707907	0.51684	8.72522	0.0127451	1	ENSMUSG00000042284	Itga1
ENSMUSG00000042286	30.4708	2.26052	0.97802	6.48578	0.0390509	1	ENSMUSG00000042286	Stab1
ENSMUSG00000042371	6.88188	-5.41294	2.37514	6.36121	0.0415605	1	ENSMUSG00000042371	Slc5a10
ENSMUSG00000042607	6.63771	5.53752	1.96397	10.9768	0.00413445	1	ENSMUSG00000042607	Asb4
ENSMUSG00000042638	19.016	2.67035	1.08917	6.14729	0.0462523	1	ENSMUSG00000042638	Gucy2c
ENSMUSG00000042988	6.83024	-1.39599	1.95989	6.21091	0.0448042	1	ENSMUSG00000042988	Notum
ENSMUSG00000043183	451.407	0.764155	0.301467	6.86809	0.0322562	1	ENSMUSG00000043183	Simc1
ENSMUSG00000043895	218.559	-0.513847	0.47194	6.10076	0.0473409	1	ENSMUSG00000043895	S1pr2
ENSMUSG00000044328	362.898	0.701984	0.332933	7.02394	0.0298381	1	ENSMUSG00000044328	Trp53i13
ENSMUSG00000044361	14.5584	2.78938	1.43492	6.7006	0.0350739	1	ENSMUSG00000044361	BC024139
ENSMUSG00000044534	62.6425	-1.18103	0.670735	8.17449	0.0167854	1	ENSMUSG00000044534	Ackr2
ENSMUSG00000044770	176.411	0.541302	0.458225	8.86241	0.0119001	1	ENSMUSG00000044770	Scml4
ENSMUSG00000045273	13.1325	1.63711	1.41744	9.38389	0.00916885	1	ENSMUSG00000045273	Cenph
ENSMUSG00000045404	184.356	0.493425	0.358463	6.09965	0.0473672	1	ENSMUSG00000045404	Kcnk13
ENSMUSG00000046487	4.43245	-3.35058	3.37175	6.05913	0.0483368	1	ENSMUSG00000046487	Mospd4
ENSMUSG00000046618	52.832	-0.743443	0.796735	7.33385	0.025555	1	ENSMUSG00000046618	Olfml2a
ENSMUSG00000047384	19.5314	-1.19377	1.22948	8.48525	0.0143698	1	ENSMUSG00000047384	A730013G03Rik
ENSMUSG00000047583	603.277	0.507946	0.231285	7.30979	0.0258642	1	ENSMUSG00000047583	Tyw3
ENSMUSG00000047841	5.12018	-6.12271	2.92622	6.5946	0.0369829	1	ENSMUSG00000047841	Fndc11
ENSMUSG00000047992	361.247	-0.659812	0.328982	10.4527	0.00537321	1	ENSMUSG00000047992	Dipk1c
ENSMUSG00000048154	2575.81	0.430029	0.216908	8.4264	0.0147989	1	ENSMUSG00000048154	Kmt2d
ENSMUSG00000048636	4.57347	4.2034	2.54629	7.155	0.0279454	1	ENSMUSG00000048636	A730049H05Rik
ENSMUSG00000048652	5.30366	5.10963	2.58506	7.45755	0.0240222	1	ENSMUSG00000048652	Samd13
ENSMUSG00000048772	75.1965	0.635073	0.626003	6.22755	0.0444328	1	ENSMUSG00000048772	Tmem53
ENSMUSG00000048827	73.3308	1.32628	0.572897	7.13775	0.0281876	1	ENSMUSG00000048827	Pkd1l3
ENSMUSG00000048988	716.763	0.69186	0.271277	8.37478	0.0151859	1	ENSMUSG00000048988	Elfn1
ENSMUSG00000050022	484.9	0.66583	0.434875	7.6325	0.0220102	1	ENSMUSG00000050022	Amz1
ENSMUSG00000050697	1547.79	0.451044	0.173641	6.834	0.0328108	1	ENSMUSG00000050697	Prkaa1
ENSMUSG00000050824	8.25965	-4.0249	2.11603	6.67959	0.0354441	1	ENSMUSG00000050824	Sstr5
ENSMUSG00000050890	804.776	0.629656	0.212235	9.04098	0.0108837	1	ENSMUSG00000050890	Pdik1l
ENSMUSG00000050931	109.875	1.30084	0.654851	6.60197	0.0368468	1	ENSMUSG00000050931	Sgms2
ENSMUSG00000051435	410.255	0.840344	0.286929	10.726	0.00468678	1	ENSMUSG00000051435	Fhad1
ENSMUSG00000051669	5.69083	6.43691	3.27428	6.23596	0.0442464	1	ENSMUSG00000051669	AU021092
ENSMUSG00000051736	284.823	-0.5045	0.296664	6.40694	0.040621	1	ENSMUSG00000051736	Fam229b
ENSMUSG00000052305	71.8089	1.45007	0.792683	6.9604	0.0308012	1	ENSMUSG00000052305	Hbb-bs
ENSMUSG00000052336	27.9064	1.77643	0.883346	7.98944	0.0184126	1	ENSMUSG00000052336	Cx3cr1
ENSMUSG00000053158	9.73946	4.90251	1.93423	9.83116	0.00733145	1	ENSMUSG00000053158	Fes
ENSMUSG00000053166	2336.53	0.54048	0.299773	7.04324	0.0295515	1	ENSMUSG00000053166	Cdh22
ENSMUSG00000053746	139.932	0.585525	0.444616	6.91207	0.0315547	1	ENSMUSG00000053746	Ptrh1
ENSMUSG00000054404	12.9673	2.798	1.73773	7.53047	0.0231621	1	ENSMUSG00000054404	Slfn5
ENSMUSG00000054958	346.937	0.91013	0.39486	7.31124	0.0258455	1	ENSMUSG00000054958	Nt5c1a
ENSMUSG00000055184	35.6333	2.55631	0.993434	6.80675	0.0332608	1	ENSMUSG00000055184	Fam72a
ENSMUSG00000055523	426.317	-0.765814	0.431997	6.7601	0.0340458	1	ENSMUSG00000055523	Gucy2g
ENSMUSG00000056214	288.132	0.962385	0.337857	8.57967	0.0137072	1	ENSMUSG00000056214	Pard6g
ENSMUSG00000056215	133.907	0.889224	0.420914	6.14075	0.0464038	1	ENSMUSG00000056215	Lrguk
ENSMUSG00000056797	8.30345	4.71297	2.17394	7.38876	0.0248629	1	ENSMUSG00000056797	Gm4889
ENSMUSG00000057098	9.51666	0.875803	1.79155	6.134	0.0465605	1	ENSMUSG00000057098	Ebf1
ENSMUSG00000057103	262.172	-0.983542	0.397376	6.12014	0.0468843	1	ENSMUSG00000057103	Nat8f1
ENSMUSG00000057286	58.4962	7.90846	3.50529	7.279	0.0262654	1	ENSMUSG00000057286	St6galnac2
ENSMUSG00000057722	28.0335	3.05144	1.73114	9.22498	0.00992708	1	ENSMUSG00000057722	Lepr
ENSMUSG00000057982	521.222	0.549737	0.248448	6.473	0.0393012	1	ENSMUSG00000057982	Zfp809
ENSMUSG00000059430	6.71492	-6.88796	2.5263	7.13958	0.0281618	1	ENSMUSG00000059430	Actg2
ENSMUSG00000060380	32.5738	-2.39824	0.818081	8.91773	0.0115755	1	ENSMUSG00000060380	C030014I23Rik
ENSMUSG00000060735	101.505	1.00207	0.881836	11.3544	0.0034231	1	ENSMUSG00000060735	Rxfp3
ENSMUSG00000061461	1280.41	-0.593092	0.233342	6.77046	0.0338698	1	ENSMUSG00000061461	Smim20
ENSMUSG00000061482	7.43032	-4.14287	2.68324	5.99788	0.0498399	1	ENSMUSG00000061482	H4c4
ENSMUSG00000061517	1139.62	-0.500104	0.279225	6.51961	0.0383958	1	ENSMUSG00000061517	Sox21
ENSMUSG00000061665	319.886	0.931707	0.395301	7.38314	0.0249328	1	ENSMUSG00000061665	Cd2ap
ENSMUSG00000061755	2059.91	0.516788	0.199433	9.42772	0.00897007	1	ENSMUSG00000061755	Bod1l
ENSMUSG00000062151	199.055	1.95279	0.572244	11.805	0.00273262	1	ENSMUSG00000062151	Unc13c
ENSMUSG00000062372	164.99	1.38605	0.567587	12.6567	0.00178494	1	ENSMUSG00000062372	Otof
ENSMUSG00000062510	51.3005	-1.54618	0.658747	6.11473	0.0470115	1	ENSMUSG00000062510	Nsl1
ENSMUSG00000063268	87.0714	-0.854215	0.506295	8.1674	0.016845	1	ENSMUSG00000063268	Parp10
ENSMUSG00000064023	1458.91	-0.553023	0.246773	6.13168	0.0466147	1	ENSMUSG00000064023	Klk8
ENSMUSG00000064247	212.93	0.810689	0.378189	7.27388	0.0263327	1	ENSMUSG00000064247	Plcxd1
ENSMUSG00000064293	589.76	0.598872	0.283371	8.04938	0.017869	1	ENSMUSG00000064293	Cntn4
ENSMUSG00000066807	63.22	0.417956	0.594916	7.14305	0.0281129	1	ENSMUSG00000066807	Gm10179
ENSMUSG00000067702	9.16483	-4.72198	2.07799	6.27324	0.0434294	1	ENSMUSG00000067702	Tuba3a
ENSMUSG00000068200	30.9324	1.6649	0.754557	6.50779	0.0386236	1	ENSMUSG00000068200	Gm5931
ENSMUSG00000068250	494.073	0.431814	0.22931	10.1321	0.00630736	1	ENSMUSG00000068250	Amn1
ENSMUSG00000068735	4204.72	0.536866	0.266791	6.43342	0.0400867	1	ENSMUSG00000068735	Trp53i11
ENSMUSG00000069833	174.631	1.15791	0.568883	6.3954	0.040856	1	ENSMUSG00000069833	Ahnak
ENSMUSG00000069919	110.749	1.69347	0.637586	7.27164	0.0263624	1	ENSMUSG00000069919	Hba-a1
ENSMUSG00000070044	1238.4	0.455224	0.185909	11.3046	0.00350942	1	ENSMUSG00000070044	Fam149a
ENSMUSG00000070315	52.8948	1.45976	0.773389	6.18687	0.0453459	1	ENSMUSG00000070315	4930581F22Rik
ENSMUSG00000070999	5.72469	3.13509	3.32874	10.0077	0.00671222	1	ENSMUSG00000070999	Ccin
ENSMUSG00000071103	54.7735	1.53463	0.802814	6.7209	0.0347196	1	ENSMUSG00000071103	1700029J07Rik
ENSMUSG00000071280	7.37369	-4.25652	2.08986	7.75374	0.0207155	1	ENSMUSG00000071280	Gm10322
ENSMUSG00000071291	88.1429	-1.09139	0.478491	8.40566	0.0149532	1	ENSMUSG00000071291	Zfp58
ENSMUSG00000071478	7.58154	-1.82734	2.68333	12.0775	0.00238453	1	ENSMUSG00000071478	H2ac7
ENSMUSG00000071653	118.023	-1.03959	0.418137	6.11866	0.0469191	1	ENSMUSG00000071653	1810009A15Rik
ENSMUSG00000071714	8.49338	4.39777	1.90392	10.1482	0.00625659	1	ENSMUSG00000071714	Csf2rb2
ENSMUSG00000073482	12.3214	-2.91758	1.72425	11.3101	0.00349973	1	ENSMUSG00000073482	Gm10517
ENSMUSG00000073616	3285.89	-0.430698	0.156089	7.56416	0.0227753	1	ENSMUSG00000073616	Cops9
ENSMUSG00000073787	24.0836	-3.13201	1.02353	9.24408	0.00983273	1	ENSMUSG00000073787	Gm10575
ENSMUSG00000074178	167.957	-0.835298	0.400137	11.2943	0.00352752	1	ENSMUSG00000074178	Gm10638
ENSMUSG00000074213	36.8602	-1.88312	0.792894	7.25701	0.0265558	1	ENSMUSG00000074213	Gm10642
ENSMUSG00000074284	14.7151	-1.76714	1.45144	10.2747	0.00587311	1	ENSMUSG00000074284	Gm10658
ENSMUSG00000074570	14.4149	-5.91442	2.65736	6.40619	0.0406362	1	ENSMUSG00000074570	Cass4
ENSMUSG00000074622	78.3851	1.26035	0.789393	7.34798	0.0253751	1	ENSMUSG00000074622	Mafb
ENSMUSG00000074643	10.163	3.66097	1.82948	6.00788	0.0495914	1	ENSMUSG00000074643	Cpne1
ENSMUSG00000074802	44.897	1.87321	0.763961	8.80808	0.0122278	1	ENSMUSG00000074802	Gas2l3
ENSMUSG00000075225	55.4264	-1.32882	0.694516	6.73425	0.0344886	1	ENSMUSG00000075225	Ccdc162
ENSMUSG00000075268	787.574	-0.691449	0.236524	8.49677	0.0142873	1	ENSMUSG00000075268	Gm10819
ENSMUSG00000076281	170.226	-1.29393	0.533104	6.048	0.0486065	1	ENSMUSG00000076281	NA
ENSMUSG00000078302	5.58921	6.01184	2.35334	6.71904	0.034752	1	ENSMUSG00000078302	Foxd1
ENSMUSG00000078500	4.81956	-9.60115	2.71664	13.5352	0.00115043	1	ENSMUSG00000078500	Zfp986
ENSMUSG00000078691	8.83691	-4.20538	1.70309	6.09717	0.047426	1	ENSMUSG00000078691	Gm6821
ENSMUSG00000079018	25.7062	2.65551	1.2105	6.07393	0.0479802	1	ENSMUSG00000079018	Ly6c1
ENSMUSG00000079051	7.72563	-6.75748	2.1969	11.4542	0.00325651	1	ENSMUSG00000079051	Vinac1
ENSMUSG00000079243	5.60271	7.91373	2.95471	7.88822	0.0193685	1	ENSMUSG00000079243	Xirp1
ENSMUSG00000079396	32.8516	2.13217	1.10008	6.30188	0.0428119	1	ENSMUSG00000079396	Gm3411
ENSMUSG00000079410	37.9905	2.15561	0.948668	8.40823	0.014934	1	ENSMUSG00000079410	Gm2897
ENSMUSG00000079414	64.339	1.68249	0.655259	7.64235	0.0219021	1	ENSMUSG00000079414	Gm11110
ENSMUSG00000079511	29.5176	1.21568	0.934452	6.47175	0.0393259	1	ENSMUSG00000079511	Gm42688
ENSMUSG00000082088	20.19	0.594724	1.0332	6.40474	0.0406658	1	ENSMUSG00000082088	Gm15753
ENSMUSG00000082241	12.6544	0.903083	1.29279	7.16718	0.0277757	1	ENSMUSG00000082241	Gng5-ps
ENSMUSG00000082248	3.56743	9.85571	3.52188	7.54079	0.0230429	1	ENSMUSG00000082248	Gm13161
ENSMUSG00000082289	4.01391	-3.3624	2.59154	9.05114	0.0108286	1	ENSMUSG00000082289	Gm15596
ENSMUSG00000082791	4.86032	6.18234	2.27272	8.38193	0.0151317	1	ENSMUSG00000082791	Gm4875
ENSMUSG00000084864	5.45305	-6.59541	2.28472	8.21171	0.0164759	1	ENSMUSG00000084864	1700027A07Rik
ENSMUSG00000085071	454.96	-0.49092	0.386013	5.99459	0.0499218	1	ENSMUSG00000085071	Gm14066
ENSMUSG00000085244	17.2506	-2.41609	1.34364	8.83725	0.0120508	1	ENSMUSG00000085244	Spag17os
ENSMUSG00000085246	6.07045	6.97567	2.25935	9.50893	0.00861315	1	ENSMUSG00000085246	Gm15893
ENSMUSG00000085331	11.7568	-4.86297	2.024	8.04866	0.0178754	1	ENSMUSG00000085331	Gm11274
ENSMUSG00000085407	11.7271	-3.44351	2.13193	7.09059	0.0288601	1	ENSMUSG00000085407	1700095J03Rik
ENSMUSG00000085573	5.24009	-7.24542	2.80864	6.42436	0.0402688	1	ENSMUSG00000085573	Gm15418
ENSMUSG00000085587	4.25263	0.44133	3.83711	7.08875	0.0288867	1	ENSMUSG00000085587	Gm14493
ENSMUSG00000085873	6.00003	7.46107	2.89654	7.13509	0.0282251	1	ENSMUSG00000085873	Ttc39aos1
ENSMUSG00000085896	10.742	8.35292	2.5784	11.2113	0.00367709	1	ENSMUSG00000085896	5330429C05Rik
ENSMUSG00000085925	9.16108	0.553201	1.91071	6.12604	0.0467463	1	ENSMUSG00000085925	Rtl1
ENSMUSG00000085944	5.68552	8.15964	2.49089	10.4406	0.00540571	1	ENSMUSG00000085944	1700003D09Rik
ENSMUSG00000086170	11.3091	2.60057	1.75877	8.84293	0.0120166	1	ENSMUSG00000086170	Gm12144
ENSMUSG00000086308	13.5251	2.13007	1.4172	7.91447	0.0191159	1	ENSMUSG00000086308	G630016G05Rik
ENSMUSG00000086342	5.77042	-4.49267	2.66318	8.76555	0.0124906	1	ENSMUSG00000086342	Gm12932
ENSMUSG00000086503	16.185	-2.17062	1.43495	11.049	0.00398795	1	ENSMUSG00000086503	Xist
ENSMUSG00000086526	4.87915	-8.17644	2.83111	7.53896	0.0230641	1	ENSMUSG00000086526	Gm12762
ENSMUSG00000086631	5.33748	-2.39143	2.29872	6.38161	0.0411388	1	ENSMUSG00000086631	Gm12784
ENSMUSG00000086902	4.20077	7.02321	2.88925	6.64908	0.035989	1	ENSMUSG00000086902	Gm11728
ENSMUSG00000086938	73.152	-1.63251	0.709767	6.09629	0.0474469	1	ENSMUSG00000086938	4930481A15Rik
ENSMUSG00000087496	10.4655	-3.17317	1.48001	6.4427	0.0399011	1	ENSMUSG00000087496	Gm13523
ENSMUSG00000087881	2.90505	9.29056	3.5895	6.63902	0.0361705	1	ENSMUSG00000087881	Gm22442
ENSMUSG00000088246	116.901	-1.60183	0.602641	7.04049	0.0295922	1	ENSMUSG00000088246	NA
ENSMUSG00000088544	4.02544	-3.21536	3.42055	6.36608	0.0414594	1	ENSMUSG00000088544	Mir1945
ENSMUSG00000088609	89.8386	-1.75742	0.681884	7.77549	0.0204915	1	ENSMUSG00000088609	NA
ENSMUSG00000089937	6.97936	-2.57682	2.56286	6.48654	0.039036	1	ENSMUSG00000089937	Gm7281
ENSMUSG00000089975	7.0744	-4.66415	1.90527	6.24308	0.0440891	1	ENSMUSG00000089975	Gm7420
ENSMUSG00000090291	7482.61	-0.450537	0.19917	8.86821	0.0118657	1	ENSMUSG00000090291	Lrrc10b
ENSMUSG00000090861	5.64799	-1.09552	3.3121	7.99161	0.0183927	1	ENSMUSG00000090861	Arf4os
ENSMUSG00000090936	8.91575	3.22128	2.2098	6.2487	0.0439655	1	ENSMUSG00000090936	Gm17705
ENSMUSG00000091418	7.55587	3.21116	1.7635	6.13675	0.0464966	1	ENSMUSG00000091418	Gm3164
ENSMUSG00000093452	19.1629	-2.34968	1.10747	6.51523	0.03848	1	ENSMUSG00000093452	Zfhx2os
ENSMUSG00000093483	31.4529	-0.552073	0.811907	8.37469	0.0151865	1	ENSMUSG00000093483	AA465934
ENSMUSG00000093768	6.53482	-4.28033	2.64259	6.43589	0.0400372	1	ENSMUSG00000093768	Gm20650
ENSMUSG00000093956	7.73549	3.4218	2.64456	7.59276	0.022452	1	ENSMUSG00000093956	NA
ENSMUSG00000094132	6.99132	4.84484	2.05237	7.93388	0.0189313	1	ENSMUSG00000094132	Gm3264
ENSMUSG00000094628	10.4992	4.09956	1.82059	6.1362	0.0465093	1	ENSMUSG00000094628	Gm3252
ENSMUSG00000095403	312.294	0.688657	0.279075	6.34244	0.0419525	1	ENSMUSG00000095403	Gm21092
ENSMUSG00000096727	26.6531	-2.16953	1.15318	8.22695	0.0163509	1	ENSMUSG00000096727	Psmb9
ENSMUSG00000096904	23.0403	3.47295	1.68294	9.46713	0.00879507	1	ENSMUSG00000096904	Lamtor3-ps
ENSMUSG00000096977	4.53921	-5.57059	3.03232	6.66194	0.0357584	1	ENSMUSG00000096977	Gm10827
ENSMUSG00000097007	4.38534	-7.00953	2.94173	7.39221	0.02482	1	ENSMUSG00000097007	4930432B10Rik
ENSMUSG00000097237	4.26026	6.05463	2.42875	9.28772	0.0096205	1	ENSMUSG00000097237	Gm26519
ENSMUSG00000097357	18.5648	-3.28639	1.26923	6.74532	0.0342984	1	ENSMUSG00000097357	Gm16793
ENSMUSG00000097535	16.3965	1.0399	1.1224	7.96424	0.018646	1	ENSMUSG00000097535	Gm26592
ENSMUSG00000097584	3.97779	-10.2715	3.43401	8.75231	0.0125736	1	ENSMUSG00000097584	1700125G22Rik
ENSMUSG00000097597	18.4915	-3.57721	1.1114	10.4537	0.00537034	1	ENSMUSG00000097597	Gm26674
ENSMUSG00000097640	322.007	-0.705395	0.267967	7.61801	0.0221703	1	ENSMUSG00000097640	Gm20033
ENSMUSG00000097650	6.10371	2.09066	2.31349	6.18186	0.0454595	1	ENSMUSG00000097650	4921507G05Rik
ENSMUSG00000097694	11.8326	4.3315	1.64049	7.30969	0.0258655	1	ENSMUSG00000097694	G730013B05Rik
ENSMUSG00000097716	7.68775	2.55307	1.8496	10.0181	0.00667733	1	ENSMUSG00000097716	1700026J14Rik
ENSMUSG00000097784	7.11756	-5.81089	2.21627	7.17319	0.0276924	1	ENSMUSG00000097784	A430105J06Rik
ENSMUSG00000097858	8.44085	-2.34634	1.90099	7.10893	0.0285967	1	ENSMUSG00000097858	9530052C20Rik
ENSMUSG00000097893	5.55287	6.37285	2.67517	8.31924	0.0156135	1	ENSMUSG00000097893	1700034P13Rik
ENSMUSG00000098318	6.23108	5.41609	2.53771	8.16701	0.0168483	1	ENSMUSG00000098318	Lockd
ENSMUSG00000098447	5.33603	5.2152	2.35879	8.04132	0.0179411	1	ENSMUSG00000098447	Gm27184
ENSMUSG00000098449	78.247	-1.35426	0.629422	7.74162	0.0208415	1	ENSMUSG00000098449	Gm7467
ENSMUSG00000098915	142.121	1.19543	0.528252	6.44093	0.0399365	1	ENSMUSG00000098915	Rpl15-ps2
ENSMUSG00000100075	55.2308	-1.26812	0.703998	7.37567	0.0250261	1	ENSMUSG00000100075	1700018L02Rik
ENSMUSG00000100228	3.92862	-5.81971	2.71936	6.15958	0.045969	1	ENSMUSG00000100228	Gm29257
ENSMUSG00000100334	3.68967	1.93521	3.83848	6.59641	0.0369495	1	ENSMUSG00000100334	C230024C17Rik
ENSMUSG00000100475	24.4627	-0.476142	0.971891	10.1663	0.00620037	1	ENSMUSG00000100475	Gm29543
ENSMUSG00000100546	187.18	-1.01946	0.420277	6.87933	0.0320755	1	ENSMUSG00000100546	Gm29483
ENSMUSG00000100789	37.4242	-2.01488	0.773848	6.84387	0.0326491	1	ENSMUSG00000100789	Gm29508
ENSMUSG00000101012	4.26332	6.72378	2.66489	8.63016	0.0133655	1	ENSMUSG00000101012	1700008K24Rik
ENSMUSG00000101878	45.2554	-1.68412	0.689107	7.89731	0.0192806	1	ENSMUSG00000101878	Gm8203
ENSMUSG00000102162	10.3396	-3.1826	2.12606	8.48371	0.0143809	1	ENSMUSG00000102162	Gm2367
ENSMUSG00000102205	107.147	-1.61343	0.624956	6.48784	0.0390108	1	ENSMUSG00000102205	9430092D12Rik
ENSMUSG00000102278	3.23317	-9.82958	3.5236	7.30162	0.0259701	1	ENSMUSG00000102278	Gm37145
ENSMUSG00000102420	5.75931	4.77566	3.00537	6.3488	0.0418192	1	ENSMUSG00000102420	Gm37464
ENSMUSG00000102840	8.30938	5.51282	2.38931	9.47999	0.0087387	1	ENSMUSG00000102840	Gm38037
ENSMUSG00000103006	4.31063	4.28989	3.01517	6.01597	0.0493912	1	ENSMUSG00000103006	4933417C20Rik
ENSMUSG00000103630	18.5543	-1.90608	1.12857	8.38937	0.0150755	1	ENSMUSG00000103630	Gm37242
ENSMUSG00000103845	69.5461	1.27713	0.597529	10.6756	0.00480655	1	ENSMUSG00000103845	Gm19026
ENSMUSG00000104586	413.578	-0.67201	0.364968	8.92799	0.0115163	1	ENSMUSG00000104586	4921539H07Rik
ENSMUSG00000104999	2.75168	9.54056	3.97225	6.20531	0.0449297	1	ENSMUSG00000104999	4930477O15Rik
ENSMUSG00000105010	3.84031	11.1065	3.07051	12.7131	0.00173532	1	ENSMUSG00000105010	Mir219b
ENSMUSG00000105057	5.32726	-3.62562	3.16148	7.3276	0.0256349	1	ENSMUSG00000105057	Gm40190
ENSMUSG00000105065	4.72636	-3.73875	2.76986	7.44348	0.0241919	1	ENSMUSG00000105065	Gm42513
ENSMUSG00000105078	7.11294	5.25054	2.13493	7.79497	0.0202929	1	ENSMUSG00000105078	Vamp9
ENSMUSG00000105139	4.78034	3.30684	3.04017	6.10249	0.0473	1	ENSMUSG00000105139	Gm19391
ENSMUSG00000105560	14.1476	2.70059	1.28313	6.92936	0.031283	1	ENSMUSG00000105560	Gm42744
ENSMUSG00000105651	4.58096	5.50627	2.58037	7.26828	0.0264066	1	ENSMUSG00000105651	1700017M07Rik
ENSMUSG00000105808	9.09893	-1.51788	1.52637	9.72108	0.00774629	1	ENSMUSG00000105808	Gm42627
ENSMUSG00000105923	20.5893	-2.64012	1.05526	6.03513	0.0489202	1	ENSMUSG00000105923	A830019L24Rik
ENSMUSG00000106106	40699.1	-1.35699	0.528608	6.55968	0.0376343	1	ENSMUSG00000106106	NA
ENSMUSG00000106288	15.7675	3.24196	1.59239	6.7452	0.0343004	1	ENSMUSG00000106288	Gm43593
ENSMUSG00000106383	409.866	0.79012	0.310608	6.96328	0.0307569	1	ENSMUSG00000106383	E330034L11Rik
ENSMUSG00000106820	4.70984	2.52075	2.91321	8.95267	0.011375	1	ENSMUSG00000106820	D5Ertd605e
ENSMUSG00000107008	231.255	-0.709396	0.352762	8.98353	0.0112009	1	ENSMUSG00000107008	Gm2762
ENSMUSG00000107352	71.1027	-1.65186	0.607908	7.44623	0.0241586	1	ENSMUSG00000107352	Gm43660
ENSMUSG00000107389	3.54208	1.30783	3.05434	8.10612	0.0173691	1	ENSMUSG00000107389	Gm43124
ENSMUSG00000107620	3.30173	1.58395	4.30005	6.08989	0.0475989	1	ENSMUSG00000107620	2700052C19Rik
ENSMUSG00000107909	6.21261	1.9432	2.18361	9.8462	0.00727654	1	ENSMUSG00000107909	2610017A05Rik
ENSMUSG00000108103	12.4858	-1.4394	1.46977	6.01866	0.0493248	1	ENSMUSG00000108103	Gm44081
ENSMUSG00000108242	18.4806	-2.5521	1.09357	6.536	0.0380825	1	ENSMUSG00000108242	9330118I20Rik
ENSMUSG00000108417	4.4847	-1.8293	3.41193	7.78126	0.0204325	1	ENSMUSG00000108417	Gm30928
ENSMUSG00000109097	7.72866	3.8233	2.57068	6.1892	0.0452932	1	ENSMUSG00000109097	Gm29683
ENSMUSG00000109108	89.223	-0.449014	0.558789	6.15706	0.046027	1	ENSMUSG00000109108	Gm36371
ENSMUSG00000109270	21.881	-0.472529	1.10144	8.23729	0.0162665	1	ENSMUSG00000109270	Gm10584
ENSMUSG00000109452	2.84819	-9.48468	3.3342	8.15759	0.0169279	1	ENSMUSG00000109452	Gm44530
ENSMUSG00000109517	130.28	0.80271	0.4079	9.54552	0.008457	1	ENSMUSG00000109517	Gm44763
ENSMUSG00000109998	24.6604	1.46149	0.891625	7.11461	0.0285155	1	ENSMUSG00000109998	Gm45437
ENSMUSG00000110234	4.673	4.25819	2.71698	6.03011	0.049043	1	ENSMUSG00000110234	Gm45799
ENSMUSG00000110416	4.87279	-5.9517	2.28352	8.60933	0.0135054	1	ENSMUSG00000110416	Gm19248
ENSMUSG00000110629	8.55361	6.12425	2.51335	9.78985	0.00748447	1	ENSMUSG00000110629	4930567H12Rik
ENSMUSG00000110899	3.54138	-7.31158	2.98926	6.15286	0.0461237	1	ENSMUSG00000110899	Gm48840
ENSMUSG00000111692	5.60067	5.42635	2.49302	6.44899	0.0397759	1	ENSMUSG00000111692	Gm49373
ENSMUSG00000111970	5.10733	-7.71277	2.92521	7.53805	0.0230746	1	ENSMUSG00000111970	Gm47715
ENSMUSG00000112110	75.1201	-1.13506	0.532518	7.69841	0.0212966	1	ENSMUSG00000112110	Gm15608
ENSMUSG00000112140	8.06966	-3.23112	1.90953	6.45453	0.0396659	1	ENSMUSG00000112140	Gm5780
ENSMUSG00000112246	10.2963	-4.46304	2.1871	12.1579	0.00229064	1	ENSMUSG00000112246	Gm40761
ENSMUSG00000112274	4.996	-6.17403	2.92242	6.01838	0.0493317	1	ENSMUSG00000112274	Gm47525
ENSMUSG00000112278	270.647	-1.27991	0.416095	12.88	0.00159638	1	ENSMUSG00000112278	Gm30025
ENSMUSG00000112400	5.10279	5.08055	2.63155	6.29504	0.0429586	1	ENSMUSG00000112400	Gm47725
ENSMUSG00000112454	6.05901	-5.36755	2.51386	6.98347	0.030448	1	ENSMUSG00000112454	Gm48619
ENSMUSG00000112627	529.495	-0.488932	0.25173	7.48033	0.0237502	1	ENSMUSG00000112627	4933412E12Rik
ENSMUSG00000112742	9.71634	-4.09994	1.59935	7.71721	0.0210974	1	ENSMUSG00000112742	Gm31793
ENSMUSG00000112790	19.6148	3.69175	1.181	13.7424	0.00103723	1	ENSMUSG00000112790	Gm33378
ENSMUSG00000112808	10.3216	3.14472	1.45801	7.26835	0.0264057	1	ENSMUSG00000112808	Gm4739
ENSMUSG00000112965	2.70557	-9.35835	3.76392	6.22102	0.0445783	1	ENSMUSG00000112965	Gm34278
ENSMUSG00000112980	22.6825	2.42377	0.976046	6.85668	0.0324408	1	ENSMUSG00000112980	D430020J02Rik
ENSMUSG00000113121	128.083	-1.37251	0.463086	9.28105	0.00965265	1	ENSMUSG00000113121	Gm35161
ENSMUSG00000113514	7.38748	-6.13618	2.4624	6.09168	0.0475563	1	ENSMUSG00000113514	Gm18960
ENSMUSG00000113841	27.6323	1.82853	0.849247	6.77169	0.0338491	1	ENSMUSG00000113841	Gm48701
ENSMUSG00000114099	44.1105	-1.6766	0.720068	6.99647	0.0302507	1	ENSMUSG00000114099	Gm48695
ENSMUSG00000114369	9.28788	-5.41573	2.14573	6.06209	0.0482651	1	ENSMUSG00000114369	Gm41077
ENSMUSG00000114379	5.54608	7.72798	2.25242	12.6184	0.00181953	1	ENSMUSG00000114379	Gm4241
ENSMUSG00000114424	9.00531	-3.02911	1.93212	6.75424	0.0341456	1	ENSMUSG00000114424	Gm47414
ENSMUSG00000114457	8.93954	4.29913	1.65861	9.34845	0.00933276	1	ENSMUSG00000114457	Gm36346
ENSMUSG00000114566	5.24679	-3.88425	2.29674	6.19047	0.0452644	1	ENSMUSG00000114566	Gm48500
ENSMUSG00000115003	5.64393	6.37404	2.47074	7.03513	0.0296716	1	ENSMUSG00000115003	Gm48933
ENSMUSG00000115406	82.2008	1.44552	0.560955	6.78019	0.0337055	1	ENSMUSG00000115406	Gm49300
ENSMUSG00000116508	24.8347	-2.61434	1.06493	6.00365	0.0496963	1	ENSMUSG00000116508	Gm49463
ENSMUSG00000116763	4.71174	3.61879	2.68156	6.74036	0.0343835	1	ENSMUSG00000116763	Gm41492
ENSMUSG00000117358	7.49749	3.87066	1.97497	6.58873	0.0370915	1	ENSMUSG00000117358	Gm31645
ENSMUSG00000117423	5.98532	6.21901	2.33479	7.14933	0.0280247	1	ENSMUSG00000117423	Gm33508
ENSMUSG00000117545	14.1954	-0.732328	1.11457	9.98201	0.00679884	1	ENSMUSG00000117545	Gm30794
ENSMUSG00000117628	15.9535	2.38861	1.58291	6.57085	0.0374247	1	ENSMUSG00000117628	Gm50012
ENSMUSG00000117901	219.017	0.774281	0.34498	12.5204	0.00191087	1	ENSMUSG00000117901
ENSMUSG00000117986	3.6812	1.66189	3.63281	6.09114	0.0475693	1	ENSMUSG00000117986	Gm50344
ENSMUSG00000118029	16.4806	-3.38071	1.23002	8.66236	0.013152	1	ENSMUSG00000118029
ENSMUSG00000118434	106.888	0.992832	0.486977	6.98982	0.0303515	1	ENSMUSG00000118434	Gm13301
ENSMUSG00000118522	9.72028	-2.56341	2.43352	7.06499	0.0292319	1	ENSMUSG00000118522	Gm31160

## Sheet: LRT - interaction
	baseMean	log2FoldChange	lfcSE	stat	pvalue	padj	ensembl	mgi_symbol	pval 0.05	padj 0.05	padj 0.1
ENSMUSG00000035202	6724.04	-1.3598	0.268286	24.9722	5.81628e-07	0.0168213	ENSMUSG00000035202	Lars2	548	1	1
ENSMUSG00000025006	3767.9	0.515447	0.123924	17.3916	3.04175e-05	0.314368	ENSMUSG00000025006	Sorbs1
ENSMUSG00000076258	4362.34	-1.33219	0.316274	17.2593	3.26097e-05	0.314368	ENSMUSG00000076258	NA
ENSMUSG00000029361	5357.6	0.670852	0.165701	16.5052	4.85165e-05	0.350786	ENSMUSG00000029361	Nos1
ENSMUSG00000116884	7.09707	-9.5421	2.43446	14.4556	0.000143502	0.830043	ENSMUSG00000116884	C130040N14Rik
ENSMUSG00000000216	17.7162	4.36049	1.3678	10.4544	0.0012236	1	ENSMUSG00000000216	Scnn1g
ENSMUSG00000000411	6.60943	4.86396	2.34052	4.34294	0.0371628	1	ENSMUSG00000000411	Tssk3
ENSMUSG00000000440	45.9614	2.09021	0.936499	5.03177	0.0248864	1	ENSMUSG00000000440	Pparg
ENSMUSG00000001247	17.6375	3.83764	1.64651	5.53673	0.0186214	1	ENSMUSG00000001247	Lsr
ENSMUSG00000001288	439.319	-0.453833	0.225927	4.01383	0.0451284	1	ENSMUSG00000001288	Rarg
ENSMUSG00000001930	61.6724	2.47068	1.24278	3.96692	0.0464025	1	ENSMUSG00000001930	Vwf
ENSMUSG00000001948	125.084	1.62488	0.452379	13.0025	0.00031108	1	ENSMUSG00000001948	Spa17
ENSMUSG00000002100	40.6281	-1.82144	0.902399	3.94224	0.0470879	1	ENSMUSG00000002100	Mybpc3
ENSMUSG00000002289	156.13	1.34971	0.481748	7.91414	0.004905	1	ENSMUSG00000002289	Angptl4
ENSMUSG00000002297	51.0952	-2.08404	0.857432	5.74881	0.0164998	1	ENSMUSG00000002297	Dbf4
ENSMUSG00000002580	1505.45	-0.406243	0.190435	4.5235	0.0334325	1	ENSMUSG00000002580	Mien1
ENSMUSG00000002668	5.75175	5.69599	2.57533	5.30531	0.0212605	1	ENSMUSG00000002668	Dennd1c
ENSMUSG00000003420	768.764	-0.614874	0.265008	5.33443	0.0209082	1	ENSMUSG00000003420	Fcgrt
ENSMUSG00000003581	1286.95	-0.412648	0.171739	5.74109	0.0165725	1	ENSMUSG00000003581	Rnf215
ENSMUSG00000004044	329.832	0.857836	0.393472	4.78701	0.0286752	1	ENSMUSG00000004044	Cavin1
ENSMUSG00000004105	132.147	1.85746	0.893313	4.36054	0.0367806	1	ENSMUSG00000004105	Angptl2
ENSMUSG00000004677	809.16	0.626582	0.299527	4.40262	0.0358838	1	ENSMUSG00000004677	Myo9b
ENSMUSG00000004885	15.1682	-5.20687	2.32251	5.07439	0.0242818	1	ENSMUSG00000004885	Crabp2
ENSMUSG00000004891	139.504	1.7325	0.695716	6.24968	0.0124216	1	ENSMUSG00000004891	Nes
ENSMUSG00000005237	172.431	-0.962175	0.451819	4.46862	0.0345229	1	ENSMUSG00000005237	Dnah2
ENSMUSG00000006019	919.489	0.407103	0.193658	4.43588	0.0351911	1	ENSMUSG00000006019	Dhx34
ENSMUSG00000006056	4.22904	6.9075	3.34406	4.54157	0.0330812	1	ENSMUSG00000006056	Calcoco2
ENSMUSG00000006270	3.9107	6.70213	3.52617	3.90151	0.0482428	1	ENSMUSG00000006270	Vax1
ENSMUSG00000006307	1631.03	0.506603	0.209631	5.87122	0.0153904	1	ENSMUSG00000006307	Kmt2b
ENSMUSG00000008307	6.11396	-6.54097	2.45747	6.73702	0.00944322	1	ENSMUSG00000008307	1700109H08Rik
ENSMUSG00000008496	305.632	0.866829	0.329332	6.9719	0.00827997	1	ENSMUSG00000008496	Pou2f2
ENSMUSG00000008822	774.64	-0.444307	0.186123	5.66934	0.017264	1	ENSMUSG00000008822	Acyp1
ENSMUSG00000009097	7.98811	6.0397	2.40128	6.68365	0.00973012	1	ENSMUSG00000009097	Tbx1
ENSMUSG00000009114	3.82792	-9.83165	3.82766	5.80097	0.0160174	1	ENSMUSG00000009114	2610028H24Rik
ENSMUSG00000009216	24079.1	-0.608188	0.263894	5.25567	0.0218754	1	ENSMUSG00000009216	Fam163b
ENSMUSG00000009376	163.721	0.870984	0.397621	4.83547	0.0278801	1	ENSMUSG00000009376	Met
ENSMUSG00000013158	17.7131	-4.19306	1.35267	9.20644	0.00241165	1	ENSMUSG00000013158	4933405L10Rik
ENSMUSG00000013846	1000.71	0.82271	0.39224	4.43551	0.0351987	1	ENSMUSG00000013846	St3gal1
ENSMUSG00000013928	2.69869	-9.12183	3.75432	5.47615	0.0192777	1	ENSMUSG00000013928	1700020L13Rik
ENSMUSG00000014609	2.79094	-9.14461	3.90221	5.07293	0.0243023	1	ENSMUSG00000014609	Chrne
ENSMUSG00000015542	546.891	-0.61563	0.258946	5.60648	0.0178942	1	ENSMUSG00000015542	Nat9
ENSMUSG00000016128	658.303	0.794533	0.331772	5.77727	0.0162347	1	ENSMUSG00000016128	Stard13
ENSMUSG00000016239	502.222	0.719795	0.282851	6.51915	0.0106719	1	ENSMUSG00000016239	Lonrf3
ENSMUSG00000017344	58.7678	2.19866	1.04065	4.4908	0.0340776	1	ENSMUSG00000017344	Vtn
ENSMUSG00000017868	62.4064	-1.84111	0.659567	7.57093	0.00593172	1	ENSMUSG00000017868	Sgk2
ENSMUSG00000018507	854.456	-0.442584	0.200982	4.82035	0.0281256	1	ENSMUSG00000018507	Trpv2
ENSMUSG00000018543	5.04508	5.96304	2.51598	5.99843	0.0143186	1	ENSMUSG00000018543	1700001P01Rik
ENSMUSG00000018678	1375.74	0.420117	0.209245	4.04842	0.0442127	1	ENSMUSG00000018678	Sp2
ENSMUSG00000018776	24.5005	-3.68033	1.33165	7.00823	0.00811358	1	ENSMUSG00000018776	Slc35g3
ENSMUSG00000018830	36.3911	3.18814	1.32746	5.74581	0.016528	1	ENSMUSG00000018830	Myh11
ENSMUSG00000019055	1130.9	-0.472104	0.222279	4.47922	0.0343093	1	ENSMUSG00000019055	Plod1
ENSMUSG00000019489	3.88864	-6.92021	3.39683	3.87922	0.0488873	1	ENSMUSG00000019489	Cd70
ENSMUSG00000019866	15.4982	3.64964	1.53274	5.62403	0.0177159	1	ENSMUSG00000019866	Crybg1
ENSMUSG00000019874	2266.03	-0.467979	0.179659	6.73855	0.00943515	1	ENSMUSG00000019874	Fabp7
ENSMUSG00000019933	5.46538	-6.35268	2.80013	4.93469	0.0263228	1	ENSMUSG00000019933	Mrln
ENSMUSG00000019971	458.648	0.644111	0.265904	5.90054	0.0151362	1	ENSMUSG00000019971	Cep290
ENSMUSG00000019987	8.37367	4.18633	2.08006	4.19845	0.040461	1	ENSMUSG00000019987	Arg1
ENSMUSG00000020034	847.091	-0.513535	0.229138	4.98516	0.0255657	1	ENSMUSG00000020034	Tcp11l2
ENSMUSG00000020105	52.1763	1.45895	0.617148	5.63768	0.0175785	1	ENSMUSG00000020105	Lrig3
ENSMUSG00000020154	71.6492	2.41863	0.76132	10.1536	0.00144017	1	ENSMUSG00000020154	Ptprb
ENSMUSG00000020311	1839.35	-0.446702	0.156946	8.05175	0.00454597	1	ENSMUSG00000020311	Erlec1
ENSMUSG00000020315	11003.3	0.471771	0.235939	4.02012	0.0449606	1	ENSMUSG00000020315	Sptbn1
ENSMUSG00000020327	65.7459	1.29969	0.633461	4.24699	0.03932	1	ENSMUSG00000020327	Fgf22
ENSMUSG00000020447	11.1478	-5.16887	1.98102	6.9144	0.00855045	1	ENSMUSG00000020447	Npc1l1
ENSMUSG00000020636	3.01581	-8.1422	3.42194	5.25133	0.02193	1	ENSMUSG00000020636	Allc
ENSMUSG00000020709	7.62607	5.91978	2.57127	5.6749	0.0172093	1	ENSMUSG00000020709	Adap2
ENSMUSG00000020810	2646.23	0.515807	0.262263	3.8911	0.0485426	1	ENSMUSG00000020810	Cygb
ENSMUSG00000021098	18.6593	-3.35176	1.59827	4.09417	0.0430314	1	ENSMUSG00000021098	4930447C04Rik
ENSMUSG00000021187	6.95494	6.06804	2.8374	4.94401	0.0261812	1	ENSMUSG00000021187	Tc2n
ENSMUSG00000021470	685.047	0.412343	0.200997	4.22526	0.0398265	1	ENSMUSG00000021470	Ercc6l2
ENSMUSG00000021499	7.89117	-6.31412	2.5458	5.86287	0.0154636	1	ENSMUSG00000021499	Catsper3
ENSMUSG00000021592	348.123	0.548671	0.275707	3.98119	0.0460112	1	ENSMUSG00000021592	Arsk
ENSMUSG00000021611	30.8308	2.17337	0.883109	6.10761	0.0134601	1	ENSMUSG00000021611	Tert
ENSMUSG00000021620	17.7545	2.55604	1.13008	5.19633	0.0226347	1	ENSMUSG00000021620	Acot12
ENSMUSG00000021751	9.08569	4.88027	1.93877	6.5536	0.0104672	1	ENSMUSG00000021751	Acox2
ENSMUSG00000021831	2040.62	0.423314	0.143451	8.74587	0.00310305	1	ENSMUSG00000021831	Ero1a
ENSMUSG00000021990	1494.2	0.542866	0.259536	4.40137	0.03591	1	ENSMUSG00000021990	Spata13
ENSMUSG00000022034	4.69963	-5.86426	2.69447	4.69537	0.0302439	1	ENSMUSG00000022034	Esco2
ENSMUSG00000022220	7.79894	8.63175	2.98109	7.52572	0.00608242	1	ENSMUSG00000022220	Adcy4
ENSMUSG00000022371	5.70568	5.57289	2.69865	4.19972	0.0404307	1	ENSMUSG00000022371	Col14a1
ENSMUSG00000022438	1555.21	0.562576	0.23723	5.65687	0.0173871	1	ENSMUSG00000022438	Parvb
ENSMUSG00000022545	816.333	0.43673	0.211634	4.27639	0.0386453	1	ENSMUSG00000022545	Ercc4
ENSMUSG00000022560	698.968	-0.563684	0.255913	4.81371	0.0282342	1	ENSMUSG00000022560	Slc52a2
ENSMUSG00000022565	2103.36	0.731418	0.305201	5.78512	0.0161624	1	ENSMUSG00000022565	Plec
ENSMUSG00000022580	354.416	0.563875	0.279695	4.08482	0.0432701	1	ENSMUSG00000022580	Rhpn1
[truncated: 463 more rows]
