# Supplementary material for: Early-life exercise primes the murine neural epigenome to facilitate gene expression and hippocampal memory consolidation
Source: Commun Biol. 2023 Jan 7;6:18. doi: 10.1038/s42003-022-04393-7 (PMC9825372; doi:10.1038/s42003-022-04393-7)
Supplement: Supplementary file 10 — Supplementary Data 7 [file 42003_2022_4393_MOESM10_ESM.xlsx]

## Sheet: 7a_Leading Edge Up in ELE
#1.2
20	153
Name	Description	PI4K2B	MTMR4	MTM1	INPP5F	MTMR12	PIK3C2A	CLEC10A	MUC3A	CLEC4A	MUC20	MUC13	MUC15	OR52N4	OR2T1	OR9I1	OR13J1	OR6S1	RTP4	RTP2	OR4E1	OR5W2	OR2H1	OR10H1	OR52H1	OR51E1	SIRT1	TAF1A	UHRF1	HDAC10	ARID4A	ARID4B	BRMS1	TBL1XR1	NCOR1	HDAC2	HDAC1	GATAD2B	H2BU1	H3C4	H2BC9	H2BC5	H2BC3	AGO1	POLR2A	POLR2B	POLR2J	POLR2L	TDRKH
OLFACTORY_SIGNALING_PATHWAY_signal		0	0	0	0	0	0	0	0	0	0	0	0	0.494472	0.876065	0.563007	0.56166	0.554131	0.817075	0.745723	0.546801	0.972653	0.552943	0.490709	0.426678	0.443976	0	0	0	0	0	0	0	0	0	0	0	0	0	0	0	0	0	0	0	0	0	0	0
DECTIN_2_FAMILY_signal		0	0	0	0	0	0	1.10256	0.428279	0.527001	0.565347	0.551028	1.05435	0	0	0	0	0	0	0	0	0	0	0	0	0	0	0	0	0	0	0	0	0	0	0	0	0	0	0	0	0	0	0	0	0	0	0	0
SYNTHESIS_OF_PIPS_AT_THE_EARLY_ENDOSOME_MEMBRANE_signal		0.566486	0.29305	0.980559	0.343754	0.476795	1.17596	0	0	0	0	0	0	0	0	0	0	0	0	0	0	0	0	0	0	0	0	0	0	0	0	0	0	0	0	0	0	0	0	0	0	0	0	0	0	0	0	0	0
MEIOTIC_RECOMBINATION_signal		0	0	0	0	0	0	0	0	0	0	0	0	0	0	0	0	0	0	0	0	0	0	0	0	0	0	0	0	0	0	0	0	0	0	0	0	0	0	0.742978	2.77337	0.559741	2.30836	0	0	0	0	0	0
MEIOSIS_signal		0	0	0	0	0	0	0	0	0	0	0	0	0	0	0	0	0	0	0	0	0	0	0	0	0	0	0	0	0	0	0	0	0	0	0	0	0	0	0.742978	2.77337	0.559741	2.30836	0	0	0	0	0	0
REPRODUCTION_signal		0	0	0	0	0	0	0	0	0	0	0	0	0	0	0	0	0	0	0	0	0	0	0	0	0	0	0	0	0	0	0	0	0	0	0	0	0	0	0.742978	2.77337	0.559741	2.30836	0	0	0	0	0	0
MEIOTIC_SYNAPSIS_signal		0	0	0	0	0	0	0	0	0	0	0	0	0	0	0	0	0	0	0	0	0	0	0	0	0	0	0	0	0	0	0	0	0	0	0	0	0	0	0	2.77337	0.559741	2.30836	0	0	0	0	0	0
SIRT1_NEGATIVELY_REGULATES_RRNA_EXPRESSION_signal		0	0	0	0	0	0	0	0	0	0	0	0	0	0	0	0	0	0	0	0	0	0	0	0	0	0.851351	0.541998	0	0	0	0	0	0	0	0	0	0	0	0.742978	2.77337	0.559741	2.30836	0	0	0	0	0	0
DNA_METHYLATION_signal		0	0	0	0	0	0	0	0	0	0	0	0	0	0	0	0	0	0	0	0	0	0	0	0	0	0	0	0.87934	0	0	0	0	0	0	0	0	0	0	0.742978	2.77337	0.559741	2.30836	0	0	0	0	0	0
HDACS_DEACETYLATE_HISTONES_signal		0	0	0	0	0	0	0	0	0	0	0	0	0	0	0	0	0	0	0	0	0	0	0	0	0	0	0	0	0.60223	0.266627	0.407865	0.383004	0.370259	0.25257	0.279417	0.364982	0.404991	0.308629	0.742978	2.77337	0.559741	2.30836	0	0	0	0	0	0
HCMV_LATE_EVENTS_signal		0	0	0	0	0	0	0	0	0	0	0	0	0	0	0	0	0	0	0	0	0	0	0	0	0	0	0	0	0	0	0	0	0	0	0	0	0	0.308629	0.742978	2.77337	0.559741	2.30836	0	0	0	0	0	0
TRANSCRIPTIONAL_REGULATION_BY_SMALL_RNAS_signal		0	0	0	0	0	0	0	0	0	0	0	0	0	0	0	0	0	0	0	0	0	0	0	0	0	0	0	0	0	0	0	0	0	0	0	0	0	0.308629	0.742978	2.77337	0.559741	2.30836	0.350579	0.468462	0.291541	0.351666	0.277029	0
GENE_SILENCING_BY_RNA_signal		0	0	0	0	0	0	0	0	0	0	0	0	0	0	0	0	0	0	0	0	0	0	0	0	0	0	0	0	0	0	0	0	0	0	0	0	0	0.308629	0.742978	2.77337	0.559741	2.30836	0.350579	0.468462	0.291541	0.351666	0.277029	0.447869
NUCLEAR_ENVELOPE_BREAKDOWN_signal		0	0	0	0	0	0	0	0	0	0	0	0	0	0	0	0	0	0	0	0	0	0	0	0	0	0	0	0	0	0	0	0	0	0	0	0	0	0	0	0	0	0	0	0	0	0	0	0
EXPORT_OF_VIRAL_RIBONUCLEOPROTEINS_FROM_NUCLEUS_signal		0	0	0	0	0	0	0	0	0	0	0	0	0	0	0	0	0	0	0	0	0	0	0	0	0	0	0	0	0	0	0	0	0	0	0	0	0	0	0	0	0	0	0	0	0	0	0	0
INTERACTIONS_OF_REV_WITH_HOST_CELLULAR_PROTEINS_signal		0	0	0	0	0	0	0	0	0	0	0	0	0	0	0	0	0	0	0	0	0	0	0	0	0	0	0	0	0	0	0	0	0	0	0	0	0	0	0	0	0	0	0	0	0	0	0	0
INTERACTIONS_OF_VPR_WITH_HOST_CELLULAR_PROTEINS_signal		0	0	0	0	0	0	0	0	0	0	0	0	0	0	0	0	0	0	0	0	0	0	0	0	0	0	0	0	0	0	0	0	0	0	0	0	0	0	0	0	0	0	0	0	0	0	0	0
TRANSPORT_OF_THE_SLBP_DEPENDANT_MATURE_MRNA_signal		0	0	0	0	0	0	0	0	0	0	0	0	0	0	0	0	0	0	0	0	0	0	0	0	0	0	0	0	0	0	0	0	0	0	0	0	0	0	0	0	0	0	0	0	0	0	0	0
TRANSPORT_OF_MATURE_MRNAS_DERIVED_FROM_INTRONLESS_TRANSCRIPTS_signal		0	0	0	0	0	0	0	0	0	0	0	0	0	0	0	0	0	0	0	0	0	0	0	0	0	0	0	0	0	0	0	0	0	0	0	0	0	0	0	0	0	0	0	0	0	0	0	0
HIV_LIFE_CYCLE_signal		0	0	0	0	0	0	0	0	0	0	0	0	0	0	0	0	0	0	0	0	0	0	0	0	0	0	0	0	0	0	0	0	0	0	0	0	0	0	0	0	0	0	0	0.468462	0.291541	0.351666	0.277029	0
[truncated: 105 more columns]

## Sheet: 7b_Leading Edge Down in ELE
#1.2
20	226
Name	Description	HPX	HBA2	APOL1	HP	APOE	STAB1	SCARA5	COL4A2	FTL	SSC5D	APOA1	COL12A1	PHYKPL	COL23A1	COL8A2	COL8A1	COL13A1	ELANE	CTSK	MMP11	COL17A1	COL6A5	COL15A1	COL26A1	COL1A1	COL1A2	COL3A1	COL2A1	COL5A1	LAMC2	ITGA3	ITGA2	MET	LAMA1	LAMA4	LAMB2	ITFG2	ATP6V1E2	ATP6V1C2	ATP6V1B1	CEBPG	ATP6V0A4	RAC2	NCF1	CYBB	CYBA	HVCN1	NOS3
REACTOME_ACTIVATION_OF_THE_MRNA_UPON_BINDING_OF_THE_CAP_BINDING_COMPLEX_AND_EIFS_AND_SUBSEQUENT_BINDING_TO_43S_signal		0	0	0	0	0	0	0	0	0	0	0	0	0	0	0	0	0	0	0	0	0	0	0	0	0	0	0	0	0	0	0	0	0	0	0	0	0	0	0	0	0	0	0	0	0	0	0	0
REACTOME_TRANSLATION_signal		0	0	0	0	0	0	0	0	0	0	0	0	0	0	0	0	0	0	0	0	0	0	0	0	0	0	0	0	0	0	0	0	0	0	0	0	0	0	0	0	0	0	0	0	0	0	0	0
REACTOME_RRNA_PROCESSING_signal		0	0	0	0	0	0	0	0	0	0	0	0	0	0	0	0	0	0	0	0	0	0	0	0	0	0	0	0	0	0	0	0	0	0	0	0	0	0	0	0	0	0	0	0	0	0	0	0
REACTOME_EUKARYOTIC_TRANSLATION_INITIATION_signal		0	0	0	0	0	0	0	0	0	0	0	0	0	0	0	0	0	0	0	0	0	0	0	0	0	0	0	0	0	0	0	0	0	0	0	0	0	0	0	0	0	0	0	0	0	0	0	0
REACTOME_REGULATION_OF_EXPRESSION_OF_SLITS_AND_ROBOS_signal		0	0	0	0	0	0	0	0	0	0	0	0	0	0	0	0	0	0	0	0	0	0	0	0	0	0	0	0	0	0	0	0	0	0	0	0	0	0	0	0	0	0	0	0	0	0	0	0
REACTOME_SIGNALING_BY_ROBO_RECEPTORS_signal		0	0	0	0	0	0	0	0	0	0	0	0	0	0	0	0	0	0	0	0	0	0	0	0	0	0	0	0	0	0	0	0	0	0	0	0	0	0	0	0	0	0	0	0	0	0	0	0
REACTOME_SELENOAMINO_ACID_METABOLISM_signal		0	0	0	0	0	0	0	0	0	0	0	0	0	0	0	0	0	0	0	0	0	0	0	0	0	0	0	0	0	0	0	0	0	0	0	0	0	0	0	0	0	0	0	0	0	0	0	0
REACTOME_EUKARYOTIC_TRANSLATION_ELONGATION_signal		0	0	0	0	0	0	0	0	0	0	0	0	0	0	0	0	0	0	0	0	0	0	0	0	0	0	0	0	0	0	0	0	0	0	0	0	0	0	0	0	0	0	0	0	0	0	0	0
REACTOME_CELLULAR_RESPONSE_TO_STARVATION_signal		0	0	0	0	0	0	0	0	0	0	0	0	0	0	0	0	0	0	0	0	0	0	0	0	0	0	0	0	0	0	0	0	0	0	0	0	-0.533972	-0.5937	-1.64633	-0.621487	-0.338805	0	0	0	0	0	0	0
REACTOME_SRP_DEPENDENT_COTRANSLATIONAL_PROTEIN_TARGETING_TO_MEMBRANE_signal		0	0	0	0	0	0	0	0	0	0	0	0	0	0	0	0	0	0	0	0	0	0	0	0	0	0	0	0	0	0	0	0	0	0	0	0	0	0	0	0	0	0	0	0	0	0	0	0
REACTOME_RESPONSE_OF_EIF2AK4_GCN2_TO_AMINO_ACID_DEFICIENCY_signal		0	0	0	0	0	0	0	0	0	0	0	0	0	0	0	0	0	0	0	0	0	0	0	0	0	0	0	0	0	0	0	0	0	0	0	0	0	0	0	0	-0.338805	0	0	0	0	0	0	0
REACTOME_NONSENSE_MEDIATED_DECAY_NMD_signal		0	0	0	0	0	0	0	0	0	0	0	0	0	0	0	0	0	0	0	0	0	0	0	0	0	0	0	0	0	0	0	0	0	0	0	0	0	0	0	0	0	0	0	0	0	0	0	0
REACTOME_INFLUENZA_INFECTION_signal		0	0	0	0	0	0	0	0	0	0	0	0	0	0	0	0	0	0	0	0	0	0	0	0	0	0	0	0	0	0	0	0	0	0	0	0	0	0	0	0	0	0	0	0	0	0	0	0
REACTOME_ROS_AND_RNS_PRODUCTION_IN_PHAGOCYTES_signal		0	0	0	0	0	0	0	0	0	0	0	0	0	0	0	0	0	0	0	0	0	0	0	0	0	0	0	0	0	0	0	0	0	0	0	0	0	-0.5937	-1.64633	-0.621487	0	-0.481813	-0.37784	-4.83526	-0.554362	-0.351782	-1.1216	-0.591307
REACTOME_METABOLISM_OF_ANGIOTENSINOGEN_TO_ANGIOTENSINS_signal		0	0	0	0	0	0	0	0	0	0	0	0	0	0	0	0	0	0	0	0	0	0	0	0	0	0	0	0	0	0	0	0	0	0	0	0	0	0	0	0	0	0	0	0	0	0	0	0
REACTOME_SCAVENGING_OF_HEME_FROM_PLASMA_signal		-0.689828	-2.14264	-0.695136	-1.34525	0	0	0	0	0	0	0	0	0	0	0	0	0	0	0	0	0	0	0	0	0	0	0	0	0	0	0	0	0	0	0	0	0	0	0	0	0	0	0	0	0	0	0	0
REACTOME_BINDING_AND_UPTAKE_OF_LIGANDS_BY_SCAVENGER_RECEPTORS_signal		-0.689828	-2.14264	-0.695136	-1.34525	-0.332393	-0.650109	-1.28693	-0.378361	-0.794948	-0.622281	-0.405544	0	0	0	0	0	0	0	0	0	0	0	0	0	-1.45058	-0.495597	-1.21317	0	0	0	0	0	0	0	0	0	0	0	0	0	0	0	0	0	0	0	0	0
REACTOME_MET_ACTIVATES_PTK2_SIGNALING_signal		0	0	0	0	0	0	0	0	0	0	0	0	0	0	0	0	0	0	0	0	0	0	0	0	-1.45058	-0.495597	-1.21317	-1.3309	-1.66368	-1.27208	-0.491045	-0.922569	-1.80678	-1.52087	-1.27089	-0.562848	0	0	0	0	0	0	0	0	0	0	0	0
REACTOME_MET_PROMOTES_CELL_MOTILITY_signal		0	0	0	0	0	0	0	0	0	0	0	0	0	0	0	0	0	0	0	0	0	0	0	0	-1.45058	-0.495597	-1.21317	-1.3309	-1.66368	-1.27208	-0.491045	-0.922569	-1.80678	-1.52087	-1.27089	-0.562848	0	0	0	0	0	0	0	0	0	0	0	0
REACTOME_COLLAGEN_DEGRADATION_signal		0	0	0	0	0	0	0	0	0	0	0	-0.726612	-0.469707	-0.672971	-0.444997	-0.72693	-1.13561	-0.66184	-0.698311	-0.459801	-0.936729	-0.789018	-0.596417	-2.67184	-1.45058	-0.495597	-1.21317	-1.3309	-1.66368	0	0	0	0	0	0	0	0	0	0	0	0	0	0	0	0	0	0	0
[truncated: 178 more columns]
