# Supplementary material for: Early-life exercise primes the murine neural epigenome to facilitate gene expression and hippocampal memory consolidation
Source: Commun Biol. 2023 Jan 7;6:18. doi: 10.1038/s42003-022-04393-7 (PMC9825372; doi:10.1038/s42003-022-04393-7)
Supplement: Supplementary file 11 — Supplementary Data 8 [file 42003_2022_4393_MOESM11_ESM.xlsx]

## Sheet: 8a_RNA Up w Histone Overlap
CUT&RUN Histone Modification:	H4K8ac			H3K27me3
Occupancy Group:	Gained after ELE	Present ELE and Sedentary	Lost after ELE	Gained after ELE	Present ELE and Sedentary	Lost after ELE
Total # of Genes:	93	58	0	32	41	0
Genes:	4930412C18Rik	4930578M01Rik		2610318N02Rik	4930447C04Rik
	A130010J15Rik	4931429L15Rik		4833422M21Rik	4931429L15Rik
	Adamts9	5830408C22Rik		5830408C22Rik	Adamts9
	Aknad1	Ackr3		9130008F23Rik	Arrdc4
	Arhgap20	Acvr1c		Acan	Bag3
	Atp11b	Amer3		Bbx	Bmp5
	Batf3	Arrdc4		Ccr5	Cald1
	Bbx	Artn		Cda	Cd109
	Bcl6	Bag3		Cnn2	Csf3r
	Cachd1	Bdnf		Cpne9	Dsp
	Cd109	C2cd4a		Crygn	E130119H09Rik
	Cd164l2	Cacna1h		D330050G23Rik	Exosc3
	Cda	Cald1		Dpy19l2	Eya1
	Cemip	Ccdc9b		Dtwd2	Gbp3
	Cep126	Cd93		Gm14322	Gm10406
	Cep85l	Chrna1os		Gm3373	Gm12532
	Crybg2	Crygn		Gm3500	Gm3002
	Cysrt1	Cyp4x1os		H2-D1	Gm3264
	Dhx33	D330050G23Rik		Il1r1	Gm3411
	Dlgap5	Dgkh		Lypla1	Gm5089
	Dnah5	Dock4		Maml2	Gpnmb
	E130119H09Rik	Dtwd2		Net1	Grem1
	Eldr	Dusp5		Pdp1	Gtf3c3
	Eml5	Epha7		Plekhs1	Ism1
	Errfi1	Eya1		Pllp	Lgals9
	Exosc3	Fam135b		Rin2	Lhx5
	Fam13a	Fnip2		Sdsl	Liph
	Fstl4	Golm1		Sipa1l2	Mkx
	Gabrr2	Gpr63		Slc38a5	Olfm4
	Gm10406	Gtf3c3		Slc6a12	Pdzd2
	Gm12532	Gys2		Uba6	Pmepa1
	Gm26682	Hectd2		Vwa3b	Prox1
	Gm3002	Il1r1			Scube1
	Gm3264	Inf2			Sdk2
	Gm3373	Junb			Spry1
	Gm3411	Kdm7a			T2
	Gm3500	Lct			Tcf24
	Gm38414	Lin7c			Zfhx4
	Gm40893	Lurap1l			Zfp759
	Gpnmb	Lyst			Zfp946
	Gpr83	Npy1r			Zscan10
	Grem1	Nr4a1
	Gtse1	Nuf2
	H4c8	Olfm4
	Il16	Pakap
	Il1rap	Pdzd2
	Ism1	Popdc3
	Jph1	Rasal2
	Kcna1	Rfx3
	Kptn	S100a3
	Lhx5	Sdk2
	Lrrc55	Slc24a4
	Lypla1	Slc4a7
	Maml2	Sphkap
	Med17	T2
	Mid1	Vwa3b
	Mkx	Xkr4
	Mylk3	Zfp759
	Net1
	Npnt
	Nt5el
	Olfml2b
	Otos
	Pdp1
	Pip5k1b
	Pla2g2f
	Plekhs1
	Pllp
	Prox1
	Ptgs2
	Ptpn3
	Rin2
	Rnf139
	Sacs
	Sipa1l2
	Slc39a6
	Slc6a12
	Sntb2
	Spink8
	Spsb1
	Srl
	Stxbp5l
	Syt10
	Tanc1
	Tiparp
	Tnpo1
	Uba6
	Vash1
	Virma
	Wipf3
	Xpo4
	Zfhx4
	Zfp946

## Sheet: 8b_RNA Down w Histone Overlap
CUT&RUN Histone Modification:	H4K8ac			H3K27me3
Occupancy Group:	Gained after ELE	Present ELE and Sedentary	Lost after ELE	Gained after ELE	Present ELE and Sedentary	Lost after ELE
Total # of Genes:	91	47	1	35	84	2
Genes:	6820408C15Rik	A830009L08Rik	Asphd1	Akap12	Abca4	Fdxr
	Aifm3	Abca4		Ankrd63	Arl4c	Rtl1
	Ankrd63	Arhgef40		Arhgef40	Aspa
	Arl4c	Atp2b4		Atp2b4	Atp2a3
	Asl	Baiap3		Coch	Atp6v1c2
	Bcl7c	Ccdc13		Col3a1	Bend5
	Bend5	Cdc42bpg		Csgalnact1	Bmp3
	Brinp3	Cdh13		Cspg4	Bmp6
	C130074G19Rik	Cobl		Dusp23	Btbd11
	C77080	Csgalnact1		Efnb2	C130074G19Rik
	Camk2d	Cspg4		Epop	C77080
	Car10	Ctxn3		Gm536	Calb2
	Carmil3	Cxadr		Gm9843	Camk2d
	Cckbr	Efnb2		Gsg1l	Car10
	Cdt1	Foxo6		Hhipl1	Cbln1
	Cited2	Fstl1		Hpcal1	Cbln4
	Col3a1	Gm10654		Hrh1	Cdh13
	Cpne5	Gm5468		Igfn1	Cdkn1c
	Cyb561a3	Gucy1a1		Il17ra	Cit
	Dlx2	H19		Kcne2	Cited2
	Dpp10	Hpcal1		Klf5	Clic6
	Dusp23	Igfn1		Myoc	Cobl
	Dusp26	Ipcef1		Ncf1	Col26a1
	Efna5	Iqce		Ngb	Cplx3
	Fam124a	Kl		Olfm2	Cpne5
	Fam183b	Man1c1		Otof	Crip1
	Fdxr	Mdfic		Phlda3	Cux1
	Fxyd6	Mfap2		Pkmyt1	Cux2
	Fxyd7	Mir124-2hg		Plpp2	Dlx2
	Gale	Myh7		Rasgef1c	Dpp10
	Gap43	Olfm2		Ticrr	Dusp26
	Glra3	Pdzrn3		Tmem44	Ecel1
	Gm15270	Podxl		Tnfaip8	Efna5
	Gm15501	Rps15a-ps6		Wnt7a	Ephb4
	Gm536	Rps24		Zkscan4	Foxo6
	Gm6345	Sla			Gli1
	Gm9843	Sostdc1			Glra3
	Gpr150	Sulf1			Gm15270
	Gsta4	Tcea2			Gm5468
	Hrh1	Tnfaip8			Gm6345
	Kank1	Trpc7			Gpr88
	Klf5	Utrn			Irs4
	Met	Vars2			Kank1
	Myom1	Washc3			Kcnj5
	Nod1	Wnt4			Mdfi
	Nr2f2	Wnt7a			Mdfic
	Olfml2a	Zkscan4			Met
	Pamr1				Mir124-2hg
	Phlda3				Ndn
	Plaat3				Nod1
	Plagl1				Nog
	Qtrt1				Nr2f2
	Rab3b				Nxph3
	Rasgef1b				Pamr1
	Rasgef1c				Pdzrn3
	Rhov				Plagl1
	Rlbp1				Prkg2
	Rpl13a				Prob1
	Rpl37a				Prph
	Rplp1				Rasgef1b
	Rps23				Rims3
	Rps27a				Rpl37a
	Rps7				Rplp1
	Rpsa				Scarf2
	Scarf2				Slco1c1
	Sirt5				Smad2
	Ska3				Sowahb
	Slco1c1				Sulf1
	Smad2				Syt9
	Smim43				Sytl2
	Sowahb				Tcn2
	St3gal1				Tmem132e
	Stmn1				Tox2
	Syk				Trim26
	Sytl2				Trpc7
	Tekt5				Tshz1
	Timm10				Tshz2
	Tmem132e				Tshz3
	Tmem44				Utrn
	Tmem72				Vat1l
	Tox2				Vgll3
	Trhr				Vill
	Trim26				Whrn
	Tshz1				Wwox
	Tshz3
	Usp35
	Wwox
	Zdhhc22
	Zfp110
	Zfp622
	Zfr2

## Sheet: 8c_Histone Peak Gene List
Experimental Group:	Sedentary	Sedentary	ELE	ELE
CUT&RUN Histone Modification:	H4K8ac	H3k27me3	H4K8ac	H3K27me3
Genes:	0610038B21Rik	1110002J07Rik	0610010F05Rik	0610040B10Rik
	0610040F04Rik	1110015O18Rik	0610030E20Rik	1110002J07Rik
	1110002E22Rik	1500015L24Rik	0610038B21Rik	1110004F10Rik
	1110004F10Rik	1700001C19Rik	0610040F04Rik	1110015O18Rik
	1110019D14Rik	1700001F09Rik	0610040J01Rik	1190007I07Rik
	1500015A07Rik	1700006A11Rik	1110002E22Rik	1300017J02Rik
	1600027J07Rik	1700012B09Rik	1110002J07Rik	1500015L24Rik
	1700001D01Rik	1700016K05Rik	1110004F10Rik	1600019K03Rik
	1700001G11Rik	1700016L21Rik	1110019D14Rik	1600027J07Rik
	1700001O22Rik	1700017J07Rik	1110032F04Rik	1700001C19Rik
	1700003H04Rik	1700017L05Rik	1110038B12Rik	1700001F09Rik
	1700003L19Rik	1700018A04Rik	1110038F14Rik	1700003C15Rik
	1700006F04Rik	1700018B08Rik	1110051M20Rik	1700003I22Rik
	1700007L15Rik	1700020L24Rik	1110059E24Rik	1700003M07Rik
	1700008C04Rik	1700021F07Rik	1110059G10Rik	1700003N22Rik
	1700008O03Rik	1700024G13Rik	1190005I06Rik	1700003P14Rik
	1700010I02Rik	1700024I08Rik	1190007I07Rik	1700006A11Rik
	1700012A03Rik	1700025C18Rik	1190028D05Rik	1700006H21Rik
	1700012C14Rik	1700025N23Rik	1300002E11Rik	1700007F19Rik
	1700012D14Rik	1700026F02Rik	1300017J02Rik	1700009N14Rik
	1700012D16Rik	1700028D13Rik	1500009L16Rik	1700012B09Rik
	1700012I11Rik	1700028M03Rik	1500011B03Rik	1700012D14Rik
	1700016G22Rik	1700028P15Rik	1500015A07Rik	1700012I11Rik
	1700017G19Rik	1700029J03Rik	1600002D24Rik	1700016G22Rik
	1700017L05Rik	1700029M20Rik	1600010M07Rik	1700016K05Rik
	1700019C18Rik	1700029N11Rik	1600014C10Rik	1700016L21Rik
	1700019D03Rik	1700030C10Rik	1600020E01Rik	1700017G19Rik
	1700019E08Rik	1700030N03Rik	1600027J07Rik	1700017J07Rik
	1700019N19Rik	1700039E22Rik	1700001D01Rik	1700017L05Rik
	1700019P21Rik	1700041C23Rik	1700001G01Rik	1700017N19Rik
	1700020M21Rik	1700044C05Rik	1700001G17Rik	1700018A04Rik
	1700020N01Rik	1700049E22Rik	1700001L05Rik	1700018B08Rik
	1700021N21Rik	1700057H15Rik	1700001L19Rik	1700018F24Rik
	1700025G04Rik	1700063D05Rik	1700001O22Rik	1700020G17Rik
	1700026D11Rik	1700065J11Rik	1700003H04Rik	1700020L24Rik
	1700026J14Rik	1700081H04Rik	1700003I22Rik	1700021F02Rik
	1700027A15Rik	1700094M24Rik	1700003L19Rik	1700021F07Rik
	1700028E10Rik	1700095A21Rik	1700003M07Rik	1700023F02Rik
	1700030C14Rik	1700095J03Rik	1700003P14Rik	1700024G13Rik
	1700034G24Rik	1700108J01Rik	1700006F04Rik	1700024I08Rik
	1700036G14Rik	1700109G15Rik	1700006H21Rik	1700025C18Rik
	1700044K03Rik	1700110I01Rik	1700007F19Rik	1700025K24Rik
	1700049E22Rik	1700112H15Rik	1700007L15Rik	1700025N23Rik
	1700054M17Rik	1700120E14Rik	1700007P06Rik	1700026F02Rik
	1700057H15Rik	1700122O11Rik	1700008C04Rik	1700027A15Rik
	1700060C16Rik	1700123O12Rik	1700008K24Rik	1700027F06Rik
	1700061F12Rik	1700129C05Rik	1700008O03Rik	1700027F09Rik
	1700061I17Rik	1810008I18Rik	1700008P02Rik	1700028D13Rik
	1700063D05Rik	1810014B01Rik	1700010I02Rik	1700028M03Rik
	1700063O14Rik	1810019D21Rik	1700010I14Rik	1700028P15Rik
	1700064M15Rik	1810024B03Rik	1700010K23Rik	1700029J03Rik
	1700066B17Rik	1810044D09Rik	1700011B04Rik	1700029M20Rik
	1700069L16Rik	1810053B23Rik	1700012A03Rik	1700029N11Rik
	1700071K01Rik	1810065E05Rik	1700012C08Rik	1700030C10Rik
	1700073E17Rik	2010001A14Rik	1700012C14Rik	1700030N03Rik
	1700086L19Rik	2210010C04Rik	1700012D14Rik	1700031L13Rik
	1700086O06Rik	2300009A05Rik	1700012D16Rik	1700034H15Rik
	1700092E19Rik	2310005E17Rik	1700012I11Rik	1700039E22Rik
	1700092K14Rik	2310008N11Rik	1700016G22Rik	1700041C23Rik
	1700095B10Rik	2310034C09Rik	1700016H13Rik	1700044C05Rik
	1700100L14Rik	2310043O21Rik	1700016K19Rik	1700044K03Rik
	1700101O22Rik	2400006E01Rik	1700016P04Rik	1700049E15Rik
	1700102H20Rik	2410124H12Rik	1700017B05Rik	1700049E17Rik2
	1700104L18Rik	2610005L07Rik	1700017G19Rik	1700049E22Rik
	1700108F19Rik	2610016A17Rik	1700017J07Rik	1700051A21Rik
	1700109G14Rik	2610028E06Rik	1700017L05Rik	1700055C04Rik
	1700109G15Rik	2610042L04Rik	1700017N19Rik	1700056E22Rik
	1700113A16Rik	2610044O15Rik8	1700018B08Rik	1700057H15Rik
	1700113B09Rik	2610206C17Rik	1700019A02Rik	1700061F12Rik
	1700113H08Rik	2610307P16Rik	1700019C18Rik	1700061J23Rik
	1700116B05Rik	2610528J11Rik	1700019D03Rik	1700063D05Rik
	1700121N20Rik	2810001G20Rik	1700019E08Rik	1700063H04Rik
	1700125G22Rik	2810405F15Rik	1700019G24Rik	1700064M15Rik
	1700128A07Rik	2810429I04Rik	1700019N19Rik	1700065J11Rik
	1700129L04Rik	2900040C04Rik	1700019P21Rik	1700067P10Rik
	1810007C17Rik	2900057B20Rik	1700020G17Rik	1700071K01Rik
	1810007D17Rik	3110009F21Rik	1700020M21Rik	1700072B07Rik
	1810013L24Rik	3110099E03Rik	1700020N01Rik	1700081H04Rik
	1810014B01Rik	3425401B19Rik	1700021N21Rik	1700084J12Rik
	1810024B03Rik	4833417C18Rik	1700022A21Rik	1700092K14Rik
	1810041H14Rik	4921504E06Rik	1700022A22Rik	1700094M24Rik
	1810046K07Rik	4921509C19Rik	1700023C21Rik	1700095A21Rik
	2010308F09Rik	4921513I03Rik	1700024B18Rik	1700095J03Rik
	2010315B03Rik	4921531P14Rik	1700025G04Rik	1700104L18Rik
	2210408F21Rik	4930401O12Rik	1700025M24Rik	1700108J01Rik
	2210408I21Rik	4930402F11Rik	1700026D11Rik	1700109G15Rik
	2310003N18Rik	4930405A10Rik	1700026J14Rik	1700110I01Rik
	2310020H05Rik	4930405D11Rik	1700027A15Rik	1700112H15Rik
	2310034O05Rik	4930405L22Rik	1700027H10Rik	1700113H08Rik
	2310043L19Rik	4930407I10Rik	1700027J07Rik	1700120E14Rik
	2310057J18Rik	4930413E15Rik	1700028B04Rik	1700121N20Rik
	2410004P03Rik	4930432J09Rik	1700028D13Rik	1700122O11Rik
	2510009E07Rik	4930432O09Rik	1700028E10Rik	1700123J17Rik
	2610005L07Rik	4930433I11Rik	1700028P14Rik	1700123K08Rik
	2610028E06Rik	4930435F18Rik	1700030C14Rik	1700123O12Rik
	2610203C22Rik	4930438E09Rik	1700030K09Rik	1700124L16Rik
	2610206C17Rik	4930441H08Rik	1700030L20Rik	1700125H03Rik
	2610307P16Rik	4930441J16Rik	1700031A10Rik	1700128A07Rik
	2610318M16Rik	4930447C04Rik	1700031L13Rik	1700129C05Rik
	2700054A10Rik	4930447J18Rik	1700031P21Rik	1810008I18Rik
	2700062C07Rik	4930447M23Rik	1700034G24Rik	1810014B01Rik
	2810025M15Rik	4930448F12Rik	1700034H15Rik	1810019D21Rik
	2810032G03Rik	4930448I06Rik	1700034J05Rik	1810024B03Rik
	2810049E08Rik	4930448K20Rik	1700034K08Rik	1810041H14Rik
	2810410L24Rik	4930455G09Rik	1700036G14Rik	1810044D09Rik
	2900026A02Rik	4930459C07Rik	1700037C18Rik	1810053B23Rik
	2900041M22Rik	4930459L07Rik	1700037H04Rik	1810065E05Rik
	2900052N01Rik	4930467E23Rik	1700040D17Rik	2010001A14Rik
	2900079G21Rik	4930467K11Rik	1700041M19Rik	2010010A06Rik
	3110009E18Rik	4930469K13Rik	1700042G15Rik	2200002J24Rik
	3110015C05Rik	4930471G24Rik	1700044C05Rik	2210010C04Rik
	3830408C21Rik	4930474N05Rik	1700044K03Rik	2210039B01Rik
	4732490B19Rik	4930478P22Rik	1700045H11Rik	2210409D07Rik
	4833428L15Rik	4930486I03Rik	1700047G03Rik	2210414B05Rik
	4921504E06Rik	4930488B22Rik	1700049E22Rik	2210417A02Rik
	4921511C10Rik	4930500F04Rik	1700049L16Rik	2300002M23Rik
	4921511I17Rik	4930500L23Rik	1700052I22Rik	2300009A05Rik
	4921525O09Rik	4930502A04Rik	1700054A03Rik	2310001H17Rik
	4921534H16Rik	4930504C09Rik	1700054K19Rik	2310002F09Rik
	4930402F11Rik	4930505K14Rik	1700054M17Rik	2310005E17Rik
	4930404H11Rik	4930509E16Rik	1700055C04Rik	2310008N11Rik
	4930405A10Rik	4930512M02Rik	1700057H15Rik	2310015D24Rik
	4930405L22Rik	4930513D17Rik	1700060C16Rik	2310016D03Rik
	4930425L21Rik	4930515B02Rik	1700061F12Rik	2310034C09Rik
	4930425O10Rik	4930519F24Rik	1700061I17Rik	2310039L15Rik
	4930428E07Rik	4930519G04Rik	1700063A18Rik	2310043O21Rik
	4930431P22Rik	4930529K09Rik	1700063D05Rik	2310057N15Rik
	4930433B08Rik	4930534H03Rik	1700063O14Rik	2310061N02Rik
	4930440I19Rik	4930542D17Rik	1700064J06Rik	2400006E01Rik
	4930443O20Rik	4930542M03Rik	1700064M15Rik	2410004I01Rik
	4930445N18Rik	4930550C17Rik	1700065L07Rik	2410004P03Rik
	4930448C13Rik	4930555G01Rik	1700066B17Rik	2410124H12Rik
	4930448I06Rik	4930555G21Rik	1700066C05Rik	2610005L07Rik
	4930449E01Rik	4930556L07Rik	1700066O22Rik	2610008E11Rik
	4930452A19Rik	4930557F10Rik	1700067G17Rik	2610016A17Rik
	4930459C07Rik	4930558J18Rik	1700069L16Rik	2610028E06Rik
	4930461G14Rik	4930559C10Rik	1700071K01Rik	2610042L04Rik
	4930467K11Rik	4930563J15Rik	1700072O05Rik	2610044O15Rik8
	4930470P17Rik	4930565D16Rik	1700073E17Rik	2610206C17Rik
	4930471C04Rik	4930571K23Rik	1700080N15Rik	2610307P16Rik
	4930474H20Rik	4930578E11Rik	1700084F23Rik	2610316D01Rik
	4930487D11Rik	4930583I09Rik	1700084J12Rik	2610318N02Rik
	4930503E24Rik	4930586N03Rik	1700085C21Rik	2610528J11Rik
	4930503O07Rik	4930590J08Rik	1700086L19Rik	2700046A07Rik
	4930505A04Rik	4930590L20Rik	1700086O06Rik	2700054A10Rik
	4930509J09Rik	4930591A17Rik	1700092C02Rik	2700089I24Rik
	4930513D17Rik	4930591E09Rik	1700092E19Rik	2810001G20Rik
	4930517M08Rik	4930592C13Rik	1700092K14Rik	2810032G03Rik
	4930519D14Rik	4930597A21Rik	1700095B10Rik	2810404M03Rik
	4930519H02Rik	4931408C20Rik	1700095J03Rik	2810405F15Rik
	4930519L02Rik	4931429L15Rik	1700095J12Rik	2810414N06Rik
	4930520P13Rik	4931429P17Rik	1700096K18Rik	2810429I04Rik
	4930524B15Rik	4931431B13Rik	1700099I09Rik	2810442N19Rik
	4930524C18Rik	4932415M13Rik	1700100I10Rik	2900040C04Rik
	4930524O08Rik	4932435O22Rik	1700100L14Rik	2900057B20Rik
	4930525C09Rik	4932438H23Rik	1700101I11Rik	3100003L05Rik
	4930526H09Rik	4933402J07Rik	1700101O22Rik	3110009F21Rik
	4930528P14Rik	4933402J15Rik	1700102H20Rik	3110099E03Rik
	4930529K09Rik	4933404K08Rik	1700102P08Rik	3300005D01Rik
	4930529N20Rik	4933406D12Rik	1700104L18Rik	3425401B19Rik
	4930532I03Rik	4933406G16Rik	1700108F19Rik	3632454L22Rik
	4930532M18Rik	4933407E24Rik	1700109G14Rik	4833412C05Rik
	4930545E07Rik	4933416E03Rik	1700109G15Rik	4833417C18Rik
	4930546C10Rik	4933417E11Rik	1700109I08Rik	4833422M21Rik
	4930548K13Rik	4933417O13Rik	1700109K24Rik	4921504E06Rik
	4930553E22Rik	4933422A05Rik	1700110C19Rik	4921509C19Rik
	4930555K19Rik	4933424L21Rik	1700110K17Rik	4921513I03Rik
	4930556N09Rik	4933429O19Rik	1700112H15Rik	4921518K17Rik
	4930562F07Rik	4933430N04Rik	1700113A16Rik	4921529L05Rik
	4930563F08Rik	4933432G23Rik	1700113B09Rik	4921531C22Rik
	4930564C03Rik	4933433F19Rik	1700113H08Rik	4921531P14Rik
	4930568G15Rik	4933433G08Rik	1700116B05Rik	4930401G09Rik
	4930572O13Rik	4933433H22Rik	1700120G07Rik	4930401O12Rik
	4930578M01Rik	4933436H12Rik	1700121N20Rik	4930402F11Rik
	4930579D09Rik	4933438B17Rik	1700122O11Rik	4930404H11Rik
	4930583P06Rik	4933438K21Rik	1700123L14Rik	4930405A10Rik
	4930590L20Rik	4933440M02Rik	1700123M08Rik	4930405D11Rik
	4930592C13Rik	5031425F14Rik	1700123O21Rik	4930405L22Rik
	4930596I21Rik	5330439B14Rik	1700125G02Rik	4930406D18Rik
	4931414P19Rik	5430434I15Rik	1700125H03Rik	4930407I10Rik
	4931429L15Rik	5530401A14Rik	1700125H20Rik	4930407I19Rik
	4932412D23Rik	5730403I07Rik	1700128A07Rik	4930413E15Rik
	4932413F04Rik	5730480H06Rik	1700128F08Rik	4930417O22Rik
	4932435O22Rik	5830428M24Rik	1700129L04Rik	4930423M02Rik
	4933400C23Rik	6030458C11Rik	1810007C17Rik	4930428O21Rik
	4933400L20Rik	6030471H07Rik	1810007D17Rik	4930429F24Rik
	4933402D24Rik	6330415G19Rik	1810013L24Rik	4930429H19Rik
	4933406C10Rik	6430503K07Rik	1810014B01Rik	4930432J09Rik
	4933406K04Rik	6430571L13Rik	1810024B03Rik	4930432O09Rik
	4933407L21Rik	6430628N08Rik	1810034E14Rik	4930433B08Rik
	4933411E08Rik	6430710C18Rik	1810037I17Rik	4930433I11Rik
	4933412E24Rik	6820431F20Rik	1810041H14Rik	4930433N12Rik
	4933412O06Rik	7420701I03Rik	1810044D09Rik	4930435F18Rik
	4933413L06Rik	8030442B05Rik	1810046K07Rik	4930438E09Rik
	4933416O17Rik	8030443G20Rik	1810058I24Rik	4930441H08Rik
	4933424G06Rik	8430422H06Rik	2010010A06Rik	4930441J16Rik
	4933427D06Rik	8430430B14Rik	2010106C02Rik	4930442J19Rik
	4933427E13Rik	8430436N08Rik	2010109A12Rik	4930444G20Rik
	4933432I09Rik	9030619P08Rik	2010204K13Rik	4930444P10Rik
	5033403H07Rik	9130015L21Rik	2010315B03Rik	4930447C04Rik
	5330413P13Rik	9130209A04Rik	2210016L21Rik	4930447J18Rik
	5330416C01Rik	9130227L01Rik	2210408F21Rik	4930447M23Rik
	5430421F17Rik	9230105E05Rik	2210408I21Rik	4930448F12Rik
	5730409E04Rik	9330158H04Rik	2210409D07Rik	4930448I06Rik
	5730522E02Rik	9330162B11Rik	2210417A02Rik	4930448K20Rik
	5830408C22Rik	9430021M05Rik	2210420H20Rik	4930453L07Rik
	5830416I19Rik	9430078K24Rik	2300009A05Rik	4930455G09Rik
	5830454E08Rik	9530014B07Rik	2310001H17Rik	4930459C07Rik
	5930438M14Rik	9530036O11Rik	2310008N11Rik	4930459L07Rik
	6030466F02Rik	9530053A07Rik	2310009B15Rik	4930465M20Rik
	6030469F06Rik	9530059O14Rik	2310015A10Rik	4930467E23Rik
	6330403K07Rik	9530082P21Rik	2310020H05Rik	4930467K11Rik
	6330415B21Rik	9630013K17Rik	2310030G06Rik	4930469K13Rik
	6430548M08Rik	9630028H03Rik	2310034O05Rik	4930471G03Rik
	6430584L05Rik	9630028I04Rik	2310040G24Rik	4930471G24Rik
	6530403H02Rik	a	2310043L19Rik	4930474N05Rik
	6820431F20Rik	A230001M10Rik	2310057J18Rik	4930478P22Rik
	8030442B05Rik	A330048O09Rik	2310057M21Rik	4930480G23Rik
	8430423G03Rik	A4galt	2310075C17Rik	4930483O08Rik
	8430436N08Rik	A530006G24Rik	2410003L11Rik	4930486I03Rik
	9130015G15Rik	A530016L24Rik	2410004P03Rik	4930486L24Rik
	9130019P16Rik	A530058N18Rik	2410006H16Rik	4930500F04Rik
	9130227L01Rik	A530065N20Rik	2410022M11Rik	4930500L23Rik
	9230112D13Rik	A630001G21Rik	2610001J05Rik	4930502A04Rik
	9330111N05Rik	A630010A05Rik	2610005L07Rik	4930503F20Rik
	9330117O12Rik	A630023A22Rik	2610024D14Rik	4930504C09Rik
	9330175M20Rik	A730006G06Rik	2610028E06Rik	4930505G20Rik
	9330178D15Rik	A730018C14Rik	2610035D17Rik	4930507D10Rik
	9330188P03Rik	A730056A06Rik	2610042L04Rik	4930509E16Rik
	9430014N10Rik	A730082K24Rik	2610044O15Rik8	4930509K18Rik
	9430078K24Rik	A930002C04Rik	2610203C22Rik	4930511E03Rik
	9530026F06Rik	A930003A15Rik	2610206C17Rik	4930512M02Rik
	9530059O14Rik	A930003O13Rik	2610301B20Rik	4930513D17Rik
	9930014A18Rik	A930007A09Rik	2610306M01Rik	4930515B02Rik
	A230107N01Rik	A930009A15Rik	2610307P16Rik	4930515G16Rik
	A330008L17Rik	A930012L18Rik	2610318M16Rik	4930517M08Rik
	A330009N23Rik	A930031H19Rik	2700054A10Rik	4930518P08Rik
	A330076C08Rik	AA387883	2700062C07Rik	4930519F24Rik
	A330093E20Rik	AA545190	2700089I24Rik	4930519G04Rik
	A330102I10Rik	Aass	2700097O09Rik	4930520P13Rik
	A430093F15Rik	Abat	2810025M15Rik	4930522H14Rik
	A530006G24Rik	Abca13	2810029C07Rik	4930523C07Rik
	A530021J07Rik	Abca16	2810032G03Rik	4930524C18Rik
	A530072M11Rik	Abca4	2810049E08Rik	4930524O08Rik
	A630001O12Rik	Abcb1a	2810404M03Rik	4930527G23Rik
	A630076J17Rik	Abcb5	2810405F15Rik	4930528H21Rik
	A730004F24Rik	Abcc1	2810410L24Rik	4930529K09Rik
	A730085K08Rik	Abcc12	2810414N06Rik	4930533B01Rik
	A830009L08Rik	Abcc3	2810471M01Rik	4930534H03Rik
	A830018L16Rik	Abcc4	2900005J15Rik	4930539C22Rik
	A830019L24Rik	Abcc9	2900009J06Rik	4930539M17Rik
	A830052D11Rik	Abcg5	2900026A02Rik	4930542D17Rik
	A830082K12Rik	Abcg8	2900041M22Rik	4930542M03Rik
	A930001A20Rik	Abhd16b	2900052L18Rik	4930543N07Rik
	A930004D18Rik	Abhd8	2900052N01Rik	4930550C17Rik
	A930017M01Rik	Abi3bp	2900057B20Rik	4930553E22Rik
	A930031H19Rik	Abo	2900060B14Rik	4930554C24Rik
	A930033H14Rik	Abt1	2900076A07Rik	4930555G01Rik
	AA536875	Abtb2	2900079G21Rik	4930555G21Rik
	Abca1	Acacb	3100003L05Rik	4930556L07Rik
	Abca4	Acadsb	3110009E18Rik	4930556M19Rik
	Abca8b	Acbd7	3110009F21Rik	4930556N09Rik
	Abcb1b	Acoxl	3110015C05Rik	4930557F10Rik
	Abcb8	Acp7	3110039M20Rik	4930558C23Rik
	Abcc12	Acpp	3110040N11Rik	4930558J18Rik
	Abcg1	Acsf2	3110082I17Rik	4930559C10Rik
	Abcg2	Acsm1	3110099E03Rik	4930563J15Rik
	Abhd10	Acsm4	3200001D21Rik	4930564D02Rik
	Abhd17c	Acsm5	3300002I08Rik	4930565D16Rik
	Abhd3	Acss3	3300005D01Rik	4930568E12Rik
	Abl1	Actc1	3830408C21Rik	4930570G19Rik
	Ablim2	Actl6a	3930402G23Rik	4930571K23Rik
	Abra	Actl7b	4632415L05Rik	4930572K03Rik
	Abtb2	Actl9	4732414G09Rik	4930578E11Rik
	Acap2	Actrt2	4732471J01Rik	4930578N18Rik
	Ackr3	Acvr2a	4732490B19Rik	4930579D09Rik
	Acot10	Acvrl1	4833411C07Rik	4930579F01Rik
	Acot11	Adam18	4833412C05Rik	4930579J19Rik
	Acsl3	Adam33	4833415N18Rik	4930583I09Rik
	Acsl5	Adam34	4833420G17Rik	4930584F24Rik
	Acta1	Adam7	4833422C13Rik	4930586N03Rik
	Actbl2	Adamts12	4833427F10Rik	4930590J08Rik
	Actl11	Adamts13	4833428L15Rik	4930590L20Rik
	Actr2	Adamts15	4921504A21Rik	4930591A17Rik
	Actr3	Adamts16	4921504E06Rik	4930591E09Rik
	Actr3b	Adamts19	4921511C10Rik	4930592C13Rik
	Actrt3	Adamts2	4921511I17Rik	4930597A21Rik
	Acvr1c	Adamts20	4921515E04Rik	4930597G03Rik
	Acvr2a	Adamts5	4921524J17Rik	4930598F16Rik
	Acvrl1	Adamts9	4921525O09Rik	4931406B18Rik
	Acyp2	Adamtsl1	4921531P14Rik	4931408C20Rik
	Adam11	Adamtsl3	4921533I20Rik	4931429L15Rik
	Adam19	Adamtsl5	4921534H16Rik	4931429P17Rik
	Adam22	Adap2	4921536K21Rik	4931431B13Rik
	Adam30	Adarb2	4922502N22Rik	4932414J04Rik
	Adam7	Adcy4	4930401C15Rik	4932414N04Rik
	Adam8	Adcy7	4930401O10Rik	4932415M13Rik
	Adamts18	Adcy8	4930402F11Rik	4932435O22Rik
	Adamts2	Adcyap1	4930402H24Rik	4932438A13Rik
	Adamts20	Adgrb1	4930404H11Rik	4932438H23Rik
	Adamts3	Adgrd1	4930405A10Rik	4932441J04Rik
	Adamts6	Adgre1	4930405D11Rik	4933400C23Rik
	Adamtsl2	Adgre4	4930405L22Rik	4933400L20Rik
	Adarb2	Adgrg6	4930405O22Rik	4933402C06Rik
	Adat3	Adgrg7	4930406D18Rik	4933402J07Rik
	Adck1	Adgrl1	4930412C18Rik	4933402J10Rik
	Adcy1	Adgrl2	4930413F20Rik	4933402J15Rik
	Adcy10	Adgrl4	4930419G24Rik	4933404K08Rik
	Adcy2	Adgrv1	4930425L21Rik	4933406D12Rik
	Adcyap1r1	Adh7	4930425O10Rik	4933406F09Rik
	Add2	Adm	4930426D05Rik	4933406G16Rik
	Adgb	Adm2	4930426L09Rik	4933407E24Rik
	Adgra3	Adora2a	4930428D20Rik	4933409F18Rik
	Adgrb1	Adora2b	4930428E07Rik	4933409G03Rik
	Adgrb3	Adprhl1	4930429H19Rik	4933411G06Rik
	Adgrd1	Adra1b	4930430F21Rik	4933412O06Rik
	Adgrg6	Adra2a	4930431F12Rik	4933416E03Rik
	Adk	Adra2b	4930431P22Rik	4933417E11Rik
	Adora1	Adrb3	4930433B08Rik	4933417O13Rik
	Adra1a	Adtrp	4930434J06Rik	4933422A05Rik
	Adra1d	Aebp1	4930435F18Rik	4933424L21Rik
	Adra2c	Aebp2	4930440C22Rik	4933425B07Rik
	Afg1l	AF067063	4930440I19Rik	4933427D06Rik
	Aga	AF366264	4930441H08Rik	4933429O19Rik
	Agap2	Afap1l1	4930443O20Rik	4933430N04Rik
	Agbl1	Afap1l2	4930444G20Rik	4933432G23Rik
	Agbl3	Aff1	4930444P10Rik	4933432K03Rik
	Agpat1	Aga	4930445N18Rik	4933433F19Rik
	Agtpbp1	Agbl4	4930447A16Rik	4933433G08Rik
	Agtr1b	Agpat5	4930447F24Rik	4933433H22Rik
	AI197445	Ahi1	4930447J18Rik	4933436H12Rik
	AI504432	Ahrr	4930447K03Rik	4933438B17Rik
	AI593442	AI197445	4930447N08Rik	4933438K21Rik
	AI854703	AI463170	4930448C13Rik	4933440J02Rik
	Aig1	AI606473	4930448I06Rik	4933440M02Rik
	Aipl1	AI661453	4930449E01Rik	5031425E22Rik
	Ajap1	Aif1l	4930449E18Rik	5031425F14Rik
	Ajm1	Ajap1	4930451G09Rik	5033404E19Rik
	Ak1	Ajuba	4930452A19Rik	5330439B14Rik
	Akap6	Ak8	4930452G13Rik	5430401F13Rik
	Akap7	Akap1	4930453L07Rik	5430431A17Rik
	Akirin2	Akap3	4930453N24Rik	5430434I15Rik
	Akr1e1	Akna	4930455B14Rik	5430440P10Rik
	Akt2	Akp3	4930455H04Rik	5530400C23Rik
	Akt3	Akr1c12	4930459C07Rik	5530401A14Rik
	Alad	Akr1c14	4930459L07Rik	5730403I07Rik
	Albfm1	Akr1c6	4930461G14Rik	5730480H06Rik
	Alcam	Aktip	4930465M20Rik	5830408C22Rik
	Aldh2	Aldh1a2	4930467D21Rik	5830428M24Rik
	Aldh5a1	Aldh1a3	4930467K11Rik	6030458C11Rik
	Aldh7a1	Aldh1l1	4930469K13Rik	6030471H07Rik
	Aldh8a1	Aldoart2	4930470G03Rik	6330415G19Rik
	Alg14	Alk	4930470H14Rik	6430503K07Rik
	Alg9	Alkal1	4930470O06Rik	6430553K19Rik
	Alkbh3	Alkal2	4930470P17Rik	6430571L13Rik
	Alkbh3os1	Alkbh3	4930471C04Rik	6430628N08Rik
	Allc	Alkbh5	4930473A02Rik	6430710C18Rik
	Alpl	Alkbh8	4930473O22Rik	6820431F20Rik
	Alyref2	Alox12	4930474H20Rik	7420700N18Rik
	Amacr	Alox12e	4930474M22Rik	7420701I03Rik
	Amer2	Alox15	4930474N05Rik	7630403G23Rik
	Amer3	Alox5	4930474N09Rik	8030423J24Rik
	Ammecr1l	Alox8	4930478E11Rik	8030442B05Rik
	Ampd2	Alpi	4930478L05Rik	8030443G20Rik
	Ampd3	Alpk1	4930478P22Rik	8030462N17Rik
	Amph	Alx1	4930480M12Rik	8430422H06Rik
	Angel1	Alx3	4930481A15Rik	8430430B14Rik
	Angpt1	Alx4	4930484H19Rik	8430436N08Rik
	Ank	Ambp	4930486I03Rik	8430437L04Rik
	Ank3	Amdhd1	4930487D11Rik	9030404E10Rik
	Ankef1	Amotl1	4930503B20Rik	9030619P08Rik
	Ankrd11	Ank1	4930503E24Rik	9030624G23Rik
	Ankrd13c	Ank3	4930503F20Rik	9030625G05Rik
	Ankrd33b	Ankfn1	4930503L19Rik	9130008F23Rik
	Ankrd37	Ankle1	4930503O07Rik	9130015G15Rik
	Ankrd46	Ankrd1	4930505A04Rik	9130015L21Rik
	Ankrd6	Ankrd13c	4930505G20Rik	9130209A04Rik
	Anks1b	Ankrd33	4930505K13Rik	9130227L01Rik
	Anp32a	Ankrd34c	4930509J09Rik	9130409I23Rik
	Anp32e	Ankrd50	4930509K18Rik	9230020A06Rik
	Antkmt	Ankrd55	4930513D17Rik	9230105E05Rik
	Anxa11	Ankrd60	4930515G16Rik	9230116L04Rik
	Anxa5	Ano1	4930517M08Rik	9330158H04Rik
	Anxa6	Ano5	4930518J21Rik	9330162B11Rik
	Ap1m1	Anpep	4930519D14Rik	9430015G10Rik
	Ap1s3	Anxa10	4930519F16Rik	9430021M05Rik
	Ap3b1	Anxa2	4930519H02Rik	9430038I01Rik
	Apaf1	Anxa3	4930519K11Rik	9430078K24Rik
	Apba2	Anxa4	4930519L02Rik	9530003J23Rik
	Apbb1ip	Aoc1	4930520O04Rik	9530014B07Rik
	Apbb2	Aox2	4930520P13Rik	9530020I12Rik
	Aph1c	Ap1g1	4930521E06Rik	9530026F06Rik
	Aplf	Ap3b1	4930521O17Rik	9530052E02Rik
	Aplnr	Api5	4930522O17Rik	9530053A07Rik
	Apobec3	Apoa5	4930524B15Rik	9530059O14Rik
	Apoh	Apob	4930524C18Rik	9530082P21Rik
	Apol7a	Apol11a	4930524O08Rik	9630013A20Rik
	Apol7d	Apol7d	4930525C09Rik	9630013K17Rik
	Apold1	Apol7e	4930526H09Rik	9630028H03Rik
	App	Aqp4	4930527F14Rik	9630028I04Rik
	Aqp4	Aqp5	4930527G23Rik	a
	Arap3	Arap1	4930528P14Rik	A1bg
	Arf2	Arap3	4930529K09Rik	A1cf
	Arfgap1	Areg	4930532I03Rik	A230001M10Rik
	Arg1	Arhgap11a	4930532M18Rik	A230108P19Rik
	Arhgap12	Arhgap18	4930533N22Rik	A26c3
	Arhgap15	Arhgap22	4930534H03Rik	A2m
	Arhgap15os	Arhgap24	4930543E12Rik	A330035P11Rik
	Arhgap26	Arhgap25	4930544G11Rik	A330048O09Rik
	Arhgap32	Arhgap28	4930545E07Rik	A4galt
	Arhgap39	Arhgap29	4930545H06Rik	A530006G24Rik
	Arhgef10	Arhgap36	4930546C10Rik	A530016L24Rik
	Arhgef10l	Arhgap40	4930546K05Rik	A530032D15Rik
	Arhgef2	Arhgap45	4930547E08Rik	A530058N18Rik
	Arhgef28	Arhgap8	4930548H24Rik	A530065N20Rik
	Arhgef3	Arhgap9	4930548J01Rik	A630001G21Rik
	Arhgef38	Arhgef1	4930548K13Rik	A630010A05Rik
	Arhgef4	Arhgef10l	4930549C15Rik	A630023A22Rik
	Arhgef40	Arhgef15	4930550C14Rik	A730006G06Rik
	Arid1b	Arhgef16	4930553E22Rik	A730018C14Rik
	Arid5b	Arhgef17	4930554C24Rik	A730020M07Rik
	Arl1	Arhgef19	4930554G24Rik	A730035I17Rik
	Arl14ep	Arhgef38	4930554H23Rik	A730036I17Rik
	Arl15	Arhgef4	4930554I06Rik	A730046J19Rik
	Arl4a	Arhgef5	4930555B11Rik	A730082K24Rik
	Arl6ip6	Arid3c	4930555G01Rik	A830019P07Rik
	Armc1	Arid5b	4930555G21Rik	A930002C04Rik
	Armh3	Arl4a	4930555K19Rik	A930003A15Rik
	Arpp19	Arl4c	4930556N09Rik	A930003O13Rik
	Arpp21	Armc1	4930557J02Rik	A930007A09Rik
	Arrdc3	Armc3	4930562C15Rik	A930007I19Rik
	Arrdc4	Armh4	4930562F07Rik	A930009A15Rik
	Arsb	Arrdc4	4930563F08Rik	A930012L18Rik
	Arsi	Arsj	4930564C03Rik	A930017K11Rik
	Art2a	Art3	4930564D02Rik	A930031H19Rik
	Art2b	Art5	4930567H12Rik	AA387883
	Artn	Arx	4930567J20Rik	AA467197
	Asb13	Asah2	4930567K20Rik	AA536875
	Asb18	Asap1	4930568G15Rik	AA545190
	Asb5	Asb10	4930570G19Rik	Aard
	Ascc3	Asb13	4930572O13Rik	Aasdhppt
	Asf1a	Asb18	4930578E11Rik	Aass
	Asic5	Asb4	4930578M01Rik	Abat
	Asph	Asb5	4930578N18Rik	Abca13
	Asphd1	Ascl1	4930579D09Rik	Abca15
	Asprv1	Ascl2	4930579H20Rik	Abca16
	Asxl3	Asic2	4930579P08Rik	Abca4
	Atcayos	Asic4	4930583I09Rik	Abcb1a
	Atf2	Aspa	4930583K01Rik	Abcb5
	Atf6	Aspg	4930583P06Rik	Abcc1
	Atf7	Ass1	4930587E11Rik	Abcc12
	Atf7ip	Astl	4930590L20Rik	Abcc2
	Atg10	Astn2	4930591E09Rik	Abcc3
	Atg14	Atf3	4930592A05Rik	Abcc4
	Atg9b	Atf5	4930592C13Rik	Abcc9
	Atp10a	Atf7ip2	4930592I03Rik	Abcd3
	Atp10b	Atg4c	4930593A02Rik	Abcg5
	Atp1a1	Atl2	4930593C16Rik	Abcg8
	Atp1a2	Atoh1	4930594M22Rik	Abhd16b
	Atp1b1	Atp12a	4930594O21Rik	Abhd2
	Atp2b1	Atp13a4	4930595D18Rik	Abhd8
	Atp2b2	Atp1b3	4930596I21Rik	Abi3bp
	Atp2b4	Atp2a3	4930597G03Rik	Ablim3
	Atp2c1	Atp2c2	4931403E22Rik	Abo
	Atp2c2	Atp4a	4931408C20Rik	Abra
	Atp5g2	Atp5g3	4931414P19Rik	Abt1
	Atp5o	Atp6ap1l	4931417E11Rik	Abtb2
	Atp6ap1l	Atp6v0a1	4931420L22Rik	Acaa1b
	Atp6v0e	Atp6v0d2	4931428F04Rik	Acacb
	Atp9a	Atp6v1c2	4931428L18Rik	Acad9
	Atp9b	Atp6v1e1	4931429L15Rik	Acadsb
	Atxn1	Atp8b4	4932411K12Rik	Acan
	Atxn10	Atp9b	4932412D23Rik	Acbd3
	Atxn7l1	Atxn7l3b	4932413F04Rik	Acbd7
	Atxn7l3b	AU041133	4932435O22Rik	Accs
	AU023762	Auts2	4932438A13Rik	Accsl
	Aven	AV205837	4932438H23Rik	Aco1
	Avpr1b	Avp	4932441J04Rik	Acox2
	Aym1	Avpr1a	4933400C23Rik	Acoxl
	B230216N24Rik	AY702102	4933400L20Rik	Acp5
	B230303A05Rik	Azgp1	4933402C06Rik	Acp7
	B3galt1	Azi2	4933402D24Rik	Acpp
	B3galt5	B020018J22Rik	4933402J07Rik	Acsf2
	B3gnt2	B020031M17Rik	4933402J10Rik	Acsm1
	B3gntl1	B130024G19Rik	4933402J15Rik	Acsm2
	B430212C06Rik	B230208H11Rik	4933404K08Rik	Acsm3
	B4galt1	B230214G05Rik	4933404O12Rik	Acsm4
	B4galt3	B230312C02Rik	4933405E24Rik	Acsm5
	B4galt6	B230323A14Rik	4933406C10Rik	Acss3
	B930018H19Rik	B3gnt3	4933406F09Rik	Acta2
	B930025P03Rik	B3gnt5	4933406K04Rik	Actl6a
	Babam2	B4galnt2	4933407K13Rik	Actl7b
	Bach2	B930092H01Rik	4933407L21Rik	Actl9
	Bag3	Bach1	4933409F18Rik	Actrt2
	Bag5	Bag3	4933409G03Rik	Actrt3
	Bahcc1	Bambi	4933411E08Rik	Acvr2a
	Baiap3	Banf2	4933412E24Rik	Acvrl1
	Bank1	Barhl1	4933412O06Rik	Ada
	Banp	Barhl2	4933413L06Rik	Adad2
	Basp1	Barx1	4933416O17Rik	Adam12
	BB123696	Barx2	4933417A18Rik	Adam18
	BB218582	Batf	4933417E11Rik	Adam2
	Bbs10	Bbs10	4933417G07Rik	Adam23
	BC025920	BC006965	4933417O13Rik	Adam33
	BC034090	BC039966	4933424G06Rik	Adam34
	BC042761	BC048602	4933427D06Rik	Adam6b
	BC049715	BC051142	4933427E11Rik	Adam7
	Bcap29	BC107364	4933427E13Rik	Adamts10
	Bcar3	Bcam	4933427I22Rik	Adamts12
	Bckdhb	Bcan	4933428C19Rik	Adamts13
	Bcl11a	Bcar3	4933430H16Rik	Adamts15
	Bcl11b	Bcas1	4933430M04Rik	Adamts16
	Bco1	Bcat1	4933431G14Rik	Adamts18
	Bcr	Bcl10	4933432I09Rik	Adamts19
	Bdnf	Bcl2	4933432K03Rik	Adamts2
	Best1	Bcl2a1a	4933433G08Rik	Adamts20
	Best3	Bcl2a1b	4933436H12Rik	Adamts5
	Bhlha9	Bcl2a1c	4933438B17Rik	Adamts9
	Bhlhe22	Bcl2l11	4933439K11Rik	Adamtsl1
	Bhlhe23	Bcl2l14	4933440J02Rik	Adamtsl3
	Bicc1	Bcl3	4933440M02Rik	Adamtsl5
	Bicd1	Becn1	5031425E22Rik	Adap2
	Bin1	Begain	5031425F14Rik	Adarb2
	Bloc1s4	Bend5	5031434O11Rik	Adcy2
	Bmp2	Bend7	5031439G07Rik	Adcy4
	Bmp7	Best2	5033403H07Rik	Adcy5
	Bmper	Bfsp1	5033404E19Rik	Adcy7
	Bnip5	Bhlhe23	5330411J11Rik	Adcy8
	Bok	Bicdl2	5330413P13Rik	Adcyap1
	Brd9	Bik	5330416C01Rik	Adgrb1
	Brf2	Blk	5430403N17Rik	Adgrd1
	Brinp1	Bloc1s2	5430416N02Rik	Adgre1
	Brwd1	Bloc1s6os	5430421F17Rik	Adgre4
	Btbd19	Bmf	5430425K12Rik	Adgre5
	Btbd3	Bmp2	5430427M07Rik	Adgrf1
	Btbd9	Bmp2k	5430431A17Rik	Adgrf3
	Btg2	Bmp3	5430440P10Rik	Adgrf5
	Btg3	Bmp4	5530401A14Rik	Adgrg5
	Bvht	Bmp5	5730409E04Rik	Adgrg6
	C030007H22Rik	Bmp6	5730412P04Rik	Adgrg7
	C030013C21Rik	Bmp7	5730435O14Rik	Adgrl1
	C030018K13Rik	Bmp8b	5730460C07Rik	Adgrl2
	C130023A14Rik	Bmper	5730480H06Rik	Adgrl4
	C130026L21Rik	Bmpr1b	5730522E02Rik	Adgrv1
	C130060C02Rik	Bms1	5830408C22Rik	Adh4
	C130071C03Rik	Bnc1	5830416I19Rik	Adh6-ps1
	C1ql2	Bnc2	5830454E08Rik	Adh7
	C1qtnf2	Bnip2	5930438M14Rik	Adm
	C1qtnf3	Bpgm	6030407O03Rik	Adm2
	C1qtnf4	Bpifc	6030466F02Rik	Ado
	C230072F16Rik	Brca1	6030469F06Rik	Adora2a
	C2cd4a	Brd1	6030471H07Rik	Adora2b
	C2cd4d	Brd7	6330403K07Rik	Adprhl1
	C330011F03Rik	Brms1l	6330415B21Rik	Adra1a
	C330018D20Rik	Brox	6330415G19Rik	Adra1b
	C4b	Bsx	6430548M08Rik	Adra2a
	C530044C16Rik	Btbd11	6430553K19Rik	Adra2b
	C630031E19Rik	Btg1b	6430562O15Rik	Adra2c
	C730036E19Rik	Btnl4	6430571L13Rik	Adrb3
	C920006O11Rik	Btnl5-ps	6430584L05Rik	Adtrp
	Cabcoco1	Btnl6	6430710C18Rik	Aebp1
	Cabin1	Btnl9	6530403H02Rik	Aebp2
	Cabyr	Bub3	6530411M01Rik	AF067063
	Cacna1c	Bves	6720468P15Rik	AF366264
	Cacna1h	C030005K06Rik	6720483E21Rik	Afap1l1
	Cacna1s	C030029H02Rik	6720489N17Rik	Afap1l2
	Cacna2d1	C030034L19Rik	6820408C15Rik	Aff1
	Cacna2d3	C030037D09Rik	6820426E19Rik	Aff3
	Cacnb2	C130021I20Rik	6820431F20Rik	Aga
	Cacnb4	C130074G19Rik	7420701I03Rik	Agbl1
	Cacng6	C130080G10Rik	7530416G11Rik	Agbl4
	Cacybp	C1d	7630403G23Rik	Aggf1
	Cadm1	C1qa	8030423F21Rik	Agps
	Cadm2	C1ql1	8030423J24Rik	Agtr1a
	Cadps	C1ql2	8030442B05Rik	Ahi1
	Calcoco1	C1ql4	8030451O07Rik	Ahnak
	Calcrl	C1qtnf3	8430422H06Rik	Ahrr
	Cald1	C1qtnf7	8430423G03Rik	Ahsg
	Calhm5	C1s2	8430426J06Rik	AI197445
	Calm1	C2	8430430B14Rik	AI429214
	Calm2	C230014O12Rik	8430436N08Rik	AI463170
	Calml3	C230079O03Rik	8430437L04Rik	AI606473
	Caln1	C2cd5	9030025P20Rik	AI661453
	Caly	C3	9030204H09Rik	AI662270
	Camk2a	C330018D20Rik	9130015A21Rik	AI837181
	Camk2b	C330024C12Rik	9130015G15Rik	Aicda
	Camk2n1	C430042M11Rik	9130019P16Rik	Aif1l
	Camkv	C430049B03Rik	9130221F21Rik	Aipl1
	Caml	C530044C16Rik	9130227L01Rik	Ajap1
	Camta1	C730036E19Rik	9130401M01Rik	Ajuba
	Cap2	C77080	9230020A06Rik	Ak8
	Capg	C87198	9230112D13Rik	Ak9
	Capn10	Caap1	9230116N13Rik	Akain1
	Capn2	Cables1	9230117E06Rik	Akap1
	Capn3	Cacna1b	9330102E08Rik	Akap12
	Capn9	Cacna2d2	9330111N05Rik	Akap3
	Caps2	Cacna2d3	9330117O12Rik	Akna
	Capza3	Cacng1	9330158H04Rik	Akp3
	Car11	Cacng4	9330159F19Rik	Akr1b3
	Car12	Cadps2	9330175E14Rik	Akr1c12
	Car4	Calb2	9330175M20Rik	Akr1c14
	Card11	Calca	9330178D15Rik	Akr1c18
	Carlr	Calcb	9330182O14Rik	Akr1c20
	Carmil1	Calcoco2	9330188P03Rik	Akr1c6
	Cartpt	Calcr	9330198I05Rik	Aktip
	Casd1	Cald1	9430014N10Rik	Albfm1
	Casq1	Calm4	9430015G10Rik	Aldh1a2
	Cast	Calu	9430021M05Rik	Aldh1a3
	Cavin2	Camk1g	9430041J12Rik	Aldh1l1
	Cavin4	Camk2d	9430069I07Rik	Aldh3a1
	Cbarp	Camta1	9430078K24Rik	Aldoart2
	Cbfa2t2	Capn2	9530026F06Rik	Aldoc
	Cbx7	Car10	9530051G07Rik	Alg1
	Cbx8	Car13	9530052E02Rik	Alg10b
	Cc2d2a	Car14	9530059O14Rik	Alg8
	Ccbe1	Car8	9530062K07Rik	Alk
	Ccdc12	Card10	9530068E07Rik	Alkal1
	Ccdc121	Card11	9530077C05Rik	Alkal2
	Ccdc124	Card14	9530080O11Rik	Alkbh3
	Ccdc13	Carhsp1	9630001P10Rik	Alkbh5
	Ccdc190	Cartpt	9630013A20Rik	Alkbh8
	Ccdc33	Casp1	9830132P13Rik	Alox12
	Ccdc42	Casp7	9830166K06Rik	Alox12e
	Ccdc50	Casp8	9930012K11Rik	Alox15
	Ccdc57	Casq2	9930014A18Rik	Alox5
	Ccdc68	Casr	a	Alox8
	Ccdc71l	Cast	A130010J15Rik	Alpi
	Ccdc85a	Casz1	A130030D18Rik	Alpk1
	Ccdc85b	Catsperb	A130077B15Rik	Alpk3
	Ccdc88b	Cav2	A1bg	Alpl
	Ccdc88c	Cavin1	A230009B12Rik	Alx1
	Ccdc9b	Cbfa2t3	A230028O05Rik	Alx3
	Ccl27a	Cblc	A230051N06Rik	Alx4
	Ccm2	Cblif	A230077H06Rik	Ambp
	Ccn6	Cbln1	A230083G16Rik	Amdhd1
	Ccna1	Cbln2	A230107N01Rik	Amer2
	Ccnh	Cbln4	A230108P19Rik	Amotl1
	Ccnl1	Cbr2	A2ml1	Amotl2
	Ccsap	Cbx4	A330008L17Rik	Amtn
	Ccser1	Cbx8	A330009N23Rik	Anapc10
	Cd180	Ccdc102a	A330015K06Rik	Anapc13
	Cd2	Ccdc125	A330023F24Rik	Anapc15
	Cd28	Ccdc142	A330032B11Rik	Angpt4
	Cd37	Ccdc144b	A330035P11Rik	Angptl4
	Cd5	Ccdc162	A330041J22Rik	Ank1
	Cd93	Ccdc174	A330076C08Rik	Ank3
	Cdc40	Ccdc182	A330093E20Rik	Ankar
	Cdc42bpa	Ccdc187	A330102I10Rik	Ankfn1
	Cdc42bpg	Ccdc194	A430033K04Rik	Ankk1
	Cdc73	Ccdc3	A430035B10Rik	Ankle1
	Cdca7	Ccdc38	A430078I02Rik	Ankrd1
	Cdh10	Ccdc39	A430088P11Rik	Ankrd13c
	Cdh11	Ccdc43	A430090L17Rik	Ankrd16
	Cdh12	Ccdc59	A430093F15Rik	Ankrd28
	Cdh13	Ccdc68	A530006G24Rik	Ankrd29
	Cdh2	Ccdc70	A530010L16Rik	Ankrd31
	Cdh20	Ccdc7a	A530013C23Rik	Ankrd33
	Cdh23	Ccdc85a	A530021J07Rik	Ankrd34c
	Cdh8	Ccdc91	A530046M15Rik	Ankrd36
	Cdh9	Cckar	A530053G22Rik	Ankrd44
	Cdhr3	Ccl1	A530065N20Rik	Ankrd45
	Cdk1	Ccl28	A530072M11Rik	Ankrd50
	Cdk13	Ccl6	A630001O12Rik	Ankrd55
	Cdk14	Ccm2l	A630019I02Rik	Ankrd60
	Cdk5r1	Ccn1	A630023P12Rik	Ankrd63
	Cdk5rap2	Ccnc	A630076J17Rik	Ankrd65
	Cdkal1	Ccnd1	A630089N07Rik	Ano1
	Cdkl1	Ccr1	A730004F24Rik	Ano2
	Cdkn1a	Ccr6	A730013G03Rik	Ano5
	Cdon	Cct6b	A730018C14Rik	Ano7
	Cds2	Cd101	A730020E08Rik	Anpep
	Cdyl	Cd109	A730035I17Rik	Antxr2
	Cebpd	Cd14	A730043L09Rik	Antxrl
	Cebpe	Cd180	A730056A06Rik	Anxa10
	Celf2	Cd1d1	A730063M14Rik	Anxa2
	Celf4	Cd209f	A730081D07Rik	Anxa3
	Celf6	Cd209g	A730085K08Rik	Anxa4
	Celsr1	Cd22	A730090N16Rik	Aoah
	Cenpc1	Cd244a	A830009L08Rik	Aoc1
	Cenpf	Cd247	A830018L16Rik	Aox2
	Cenpo	Cd300lf	A830019L24Rik	Aox3
	Cenpp	Cd3d	A830029E22Rik	Aox4
	Cenpu	Cd3e	A830052D11Rik	Ap1g1
	Cenpw	Cd40	A830082K12Rik	Ap1s3
	Cep290	Cd53	A930001A20Rik	Ap3b1
	Cerkl	Cd5l	A930004D18Rik	Ap4e1
	Cers2	Cd70	A930005H10Rik	Ap5m1
	Cers4	Cd72	A930006K02Rik	Apcdd1
	Cers6	Cd80	A930012L18Rik	Api5
	Ces1f	Cd82	A930017M01Rik	Aplnr
	Ces2a	Cd96	A930031H19Rik	Apoa5
	Ces5a	Cdadc1	A930033H14Rik	Apob
	Cetn3	Cdc14a	AA414768	Apobec1
	Cfap44	Cdc23	AA536875	Apobec2
	Cfap54	Cdc42ep1	AA545190	Apobr
	Cflar	Cdc42ep3	AA986860	Apol10a
	Cgref1	Cdc42ep5	Aacs	Apol10b
	Chaserr	Cdca2	Aadat	Apol11a
	Chchd5	Cdca7	Aagab	Apol11b
	Chchd6	Cdca7l	Aak1	Apol7c
	Chd1l	Cdcp1	Aar2	Apol7d
	Chd2	Cdh1	Aard	Apol7e
	Chd4	Cdh11	Aars2	Apol9a
	Chd5	Cdh13	Aarsd1	Apol9b
	Chd6	Cdh18	Aasdh	Aqp1
	Chd7	Cdh20	Aatf	Aqp2
	Chgb	Cdh22	Aatk	Aqp3
	Chil1	Cdh23	Abat	Aqp4
	Chl1	Cdh26	Abca1	Aqp5
	Chmp1b	Cdh3	Abca12	Aqp6
	Chn1	Cdh4	Abca13	Aqp7
	Chn1os3	Cdh5	Abca14	Aqp9
	Chordc1	Cdh6	Abca2	Arap1
	Chrm1	Cdh7	Abca4	Arap3
	Chrna1os	Cdk15	Abca5	Areg
	Chrna4	Cdk6	Abca6	Arf1
	Chrna9	Cdkn1c	Abca7	Arf2
	Chst1	Cdkn2a	Abca8b	Arf6
	Chst11	Cdkn2c	Abcb11	Arg1
	Chst14	Cdkn3	Abcb1b	Arg2
	Chst9	Cdon	Abcb4	Arglu1
	Ciao2b	Cdr2	Abcb7	Arhgap11a
	Ciao3	Cdrt4os1	Abcb8	Arhgap18
	Cipc	Cdx1	Abcc10	Arhgap21
	Ciz1	Celrr	Abcc12	Arhgap22
	CK137956	Celsr1	Abcc4	Arhgap24
	Ckmt2	Cep162	Abcc5	Arhgap25
	Clec14a	Cep170	Abcc8	Arhgap27
	Clec16a	Cep20	Abcd4	Arhgap28
	Clip2	Ces2a	Abcg1	Arhgap29
	Clmn	Ces2e	Abcg2	Arhgap32
	Clmp	Ces3a	Abcg4	Arhgap36
	Clpb	Ces3b	Abhd1	Arhgap40
	Clptm1l	Cfap206	Abhd12	Arhgap45
	Clrn1	Cfap43	Abhd14a	Arhgap6
	Clu	Cfap45	Abhd16a	Arhgap8
	Clvs2	Cfap46	Abhd17c	Arhgap9
	Clybl	Cfap54	Abhd18	Arhgef1
	Cmip	Cfap57	Abhd2	Arhgef10l
	Cmpk1	Cfap61	Abhd3	Arhgef15
	Cmpk2	Cfap65	Abhd4	Arhgef16
	Cnpy2	Cfap77	Abhd5	Arhgef19
	Cnr1	Cfc1	Abhd6	Arhgef26
	Cntln	Cfi	Abi1	Arhgef3
	Cntn3	Cga	Abi2	Arhgef38
	Cntn4	Cgas	Abl1	Arhgef4
	Cntnap5a	Cgnl1	Ablim1	Arhgef40
	Cobl	Ch25h	Ablim2	Arhgef5
	Cobll1	Chad	Ablim3	Arid3c
	Cog2	Chat	Abr	Arid5b
	Cog4	Chchd7	Abra	Arl14epl
	Cog5	Chd1l	Abracl	Arl4a
	Cog6	Chd6	Abraxas1	Arl4c
	Col1a2	Chd7	Abraxas2	Arl6ip6
	Col22a1	Chmp4b	Abtb1	Armc1
	Col25a1	Chmp4c	Abtb2	Armc2
	Col5a1	Chn2	Acaa1a	Armc3
	Col5a2	Chordc1	Acaa2	Armc5
	Col9a1	Chrdl2	Acaca	Armh4
	Colec11	Chrm2	Acacb	Arrdc4
	Colec12	Chrna2	Acad11	Arsj
	Commd2	Chrna3	Acad9	Art1
	Commd3	Chrnb4	Acadl	Art3
	Commd4	Chrng	Acadm	Art5
	Commd8	Chst3	Acap2	Arx
	Commd9	Chsy3	Acbd3	Asah2
	Cop1	Ciao2b	Acbd4	Asap1
	Copb1	Cib4	Acbd5	Asap3
	Cops8	Cibar1	Acbd6	Asb1
	Copz2	Cit	Accsl	Asb10
	Coro2b	Cited2	Acd	Asb13
	Cotl1	Clca2	Acer2	Asb18
	Cox17	Clcnka	Ache	Asb4
	Cox7a2l	Cldn10	Ackr1	Asb5
	Cpa6	Cldn14	Ackr2	Ascl1
	Cplx2	Cldn17	Ackr3	Ascl2
	Cpne6	Cldn18	Ackr4	Asgr2
	Cpped1	Cldn3	Acly	Asic2
	Cpxm2	Cldn4	Acnat2	Asic4
	Cracd	Cldn5	Aco1	Aspa
	Cracdl	Cldn7	Aco2	Asph
	Cradd	Cldn8	Acot1	Aspm
	Crb1	Clec4g	Acot10	Asrgl1
	Creb1	Clic1	Acot11	Ass1
	Creg2	Clic4	Acot13	Astl
	Crem	Clic5	Acot2	Astn2
	Crim1	Clic6	Acot5	Atad1
	Crppa	Clip4	Acot6	Atf3
	Crtac1	Clnk	Acot7	Atf5
	Cry2	Clptm1l	Acot8	Atf7ip2
	Crygn	Clybl	Acox3	Atg4c
	Crygs	Cmas	Acoxl	Atl2
	Cryzl2	Cmc2	Acp2	Atoh1
	Csf1	Cmklr1	Acp6	Atoh8
	Csgalnact1	Cmpk1	Acsf3	Atp10a
	Csmd2	Cmss1	Acsl1	Atp12a
	Csnk1g3	Cmtm7	Acsl3	Atp13a3
	Cspg4	Cnbp	Acsl5	Atp13a4
	Csrnp3	Cnga1	Acsl6	Atp13a5
	Csrp2	Cngb1	Acss1	Atp1b3
	Cstad	Cnksr3	Acta1	Atp2a3
	Ctf1	Cnn1	Actbl2	Atp2b4
	Ctif	Cnot6	Actg1	Atp2c2
	Ctla4	Cntnap2	Actg2	Atp4a
	Ctnna1	Cobl	Actl11	Atp5g3
	Ctnna2	Coil	Actl6a	Atp5o
	Ctnnb1	Col11a1	Actl6b	Atp6ap1l
	Ctnnd1	Col12a1	Actl7b	Atp6v0a1
	Ctnnd2	Col13a1	Actn1	Atp6v0a4
	Ctrl	Col14a1	Actn2	Atp6v0d2
	Ctsl	Col15a1	Actn3	Atp6v1c2
	Ctso	Col18a1	Actn4	Atp6v1e1
	Cttnbp2	Col1a1	Actr1b	Atp6v1g1
	Ctxn2	Col1a2	Actr2	Atp6v1g3
	Ctxn3	Col24a1	Actr3	Atp7b
	Cul1	Col26a1	Actr3b	Atp8a2
	Cwc22	Col27a1	Actrt3	Atp8b1
	Cxadr	Col2a1	Acvr1	Atp8b4
	Cxcr3	Col4a3	Acvr1b	Atp9b
	Cxxc4	Col4a5	Acvr1c	Atrnl1
	Cxxc5	Col5a1	Acvr2a	Atxn1l
	Cyb5b	Col6a6	Acy1	Atxn2l
	Cyb5rl	Col8a1	Acy3	Atxn7l1os2
	Cyfip2	Col8a2	Acyp1	Atxn7l3b
	Cym	Colec12	Acyp2	AU016765
	Cyp21a1	Commd4	Ada	AU021092
	Cyp2u1	Comp	Adam10	AU041133
	Cyp4f16	Cops4	Adam11	Auts2
	Cyp4x1os	Copz1	Adam12	AV064505
	Cyp7b1	Corin	Adam17	AV205837
	Cyria	Cox4i2	Adam19	Avp
	Cyth1	Cox7c	Adam22	Avpr1a
	Cyth4	Cpeb2	Adam23	AW112010
	D030025E07Rik	Cped1	Adam28	Axin2
	D030045P18Rik	Cplx3	Adam30	Axl
	D130017N08Rik	Cplx4	Adam7	AY512915
	D130040H23Rik	Cpm	Adam8	AY702102
	D14Ertd670e	Cpne5	Adamts1	AY702103
	D2hgdh	Cps1	Adamts12	Azgp1
	D330050G23Rik	Cpt1a	Adamts17	Azi2
	D3Ertd751e	Cpxm1	Adamts3	B020018J22Rik
	D430041D05Rik	Cpz	Adamts6	B130024G19Rik
	D5Ertd615e	Crabp1	Adamts8	B130034C11Rik
	D630024D03Rik	Crabp2	Adamts9	B230112J18Rik
	Dab1	Cracr2a	Adamtsl1	B230206H07Rik
	Dact2	Cracr2b	Adamtsl2	B230208H11Rik
	Dad1	Cradd	Adamtsl5	B230214G05Rik
	Dagla	Crct1	Adap1	B230312C02Rik
	Dalir	Creb5	Adar	B230323A14Rik
	Dapk1	Creg1	Adarb1	B3galnt1
	Dapk2	Crh	Adarb2	B3galnt2
	Dapp1	Crhbp	Adat1	B3gnt3
	Dbh	Crhr2	Adat3	B3gnt5
	Dcaf11	Crip1	Adck1	B3gnt6
	Dcdc2a	Crispld2	Adck2	B4galnt2
	Dcdc2c	Crlf1	Adcy1	B930025P03Rik
	Dck	Crlf2	Adcy10	B930092H01Rik
	Dclk1	Crnde	Adcy2	B9d2
	Dclk2	Crocc2	Adcy8	Baalc
	Dcstamp	Crx	Adcy9	Baat
	Dctd	Cry1	Adcyap1	Bace2
	Ddit4	Cryba2	Adcyap1r1	Bach1
	Ddit4l	Crybg1	Add1	Bag3
	Ddo	Csf3r	Add2	Baiap2l2
	Ddx1	Csmd1	Adgb	Bambi
	Ddx25	Cst10	Adgra1	Banf2
	Decr2	Cst3	Adgra3	Banp
	Dennd1b	Cst7	Adgrb1	Bard1
	Dennd2a	Ctnnbl1	Adgrb2	Barhl1
	Dennd5b	Ctsh	Adgrb3	Barhl2
	Dennd6b	Ctsll3	Adgrd1	Barx1
	Dera	Cux1	Adgre5	Barx2
	Derl1	Cux2	Adgrf4	Basp1
	Det1	Cwc15	Adgrf5	Batf
	Dgkb	Cx3cr1	Adgrg1	Baz1a
	Dgkh	Cxcl10	Adgrg6	Bbox1
	Dgkq	Cxcl12	Adgrl1	Bbs10
	Dgkz	Cxcl13	Adgrl2	Bbx
	Dglucy	Cxcl14	Adgrl3	BC006965
	Dhdh	Cxcl2	Adgrl4	BC016579
	Dhrs2	Cxcl3	Adgrv1	BC034090
	Dhx34	Cxcl5	Adh1	BC039966
	Dhx37	Cxcr4	Adh5	BC048562
	Diaph1	Cxxc4	Adi1	BC048602
	Diaph3	Cyb5r1	Adk	BC048644
	Dio1	Cyb5r2	Ado	BC048679
	Diras1	Cyld	Adora1	BC051142
	Dis3l	Cyp1b1	Adora3	BC051537
	Dis3l2	Cyp26a1	Adpgk	BC055402
	Disc1	Cyp26b1	Adprh	BC061237
	Disp3	Cyp27a1	Adra1a	BC064078
	Dkk3	Cyp27b1	Adra1d	BC107364
	Dlc1	Cyp2b10	Adra2a	Bcam
	Dlg1	Cyp2j5	Adra2c	Bcan
	Dlg2	Cyp39a1	Adrb1	Bcar3
	Dlg5	Cyp3a13	Adrm1	Bcas1
	Dlgap1	Cyp4a12a	Adss	Bcat1
	Dmrtb1	Cyp4a12b	Adssl1	Bcl10
	Dmtn	Cyp4a32	Afap1	Bcl2
	Dnah1	Cyp4f14	Afap1l1	Bcl2a1a
	Dnah2	Cyp4f16	Afdn	Bcl2a1b
	Dnah3	Cyp4f37	Aff1	Bcl2a1c
	Dnah9	Cyp4f39	Aff3	Bcl2a1d
	Dnajb1	Cyp4f40	Aff4	Bcl2l11
	Dnajb12	Cypt4	Afg1l	Bcl2l14
	Dnajb5	Cyyr1	Afg3l1	Bcl3
	Dnajb9	D030025E07Rik	Aftph	Bcor
	Dnajc18	D030025P21Rik	Aga	Bdkrb1
	Dnajc19	D030068K23Rik	Agap1	Bdkrb2
	Dnajc27	D130009I18Rik	Agap2	Bean1
	Dnal4	D130017N08Rik	Agbl1	Becn1
	Dnm3	D1Pas1	Agbl3	Begain
	Dntt	D230030E09Rik	Agbl5	Bend4
	Doc2b	D330046F09Rik	Aggf1	Bend5
	Dock4	D3Ertd751e	Agk	Bend7
	Dock7	D630033O11Rik	Agl	Best2
	Dok6	D730050B12Rik	Agmat	Bet1
	Dpf1	D7Ertd443e	Agmo	Bfsp1
	Dpf3	D830013O20Rik	Ago1	Bhlhe23
	Dph6	D830032E09Rik	Ago2	Bicdl1
	Dpp4	D930007P13Rik	Agpat3	Bicdl2
	Dpp6	Daam2	Agpat4	Bik
	Dpt	Dab2	Agps	Blcap
	Dpyd	Dach1	Agr2	Blk
	Dpysl3	Dad1	Agr3	Bloc1s2
	Dram1	Daglb	Agrn	Bloc1s4
	Drd1	Dbx1	Agt	Bloc1s5
	Dsc1	Dbx2	Agtpbp1	Bloc1s6os
	Dsc3	Dcaf10	Agtr1b	Bmf
	Dscam	Dcbld2	Agtrap	Bmp2
	Dscaml1	Dcdc2a	Agxt2	Bmp2k
	Dsel	Dclk2	Ahcy	Bmp3
	Dsg2	Dclk3	Ahcyl1	Bmp4
	Dspp	Dct	Ahcyl2	Bmp5
	Dtd1	Dctd	Ahdc1	Bmp6
	Dthd1	Dctn6	Ahi1	Bmp7
	Dtna	Ddah1	Ahr	Bmp8a
	Dtnb	Ddc	Ahrr	Bmp8b
	Dtwd1	Ddhd1	Ahsa2	Bmper
	Dtwd2	Ddx1	AI115009	Bmpr1b
	Dupd1	Ddx10	AI197445	Bms1
	Dus3l	Ddx18	AI429214	Bnc1
	Dusp16	Ddx43	AI463170	Bnc2
	Dusp5	Ddx47	AI504432	Bnip2
	Dusp6	Ddx52	AI593442	Boc
	Dync1i1	Defb11	AI839979	Bola1
	Dync1li2	Defb33	AI847159	Bpgm
	Dytn	Defb42	AI854703	Bpifa5
	Dzip1	Degs2	AI987944	Bpifb5
	E030013I19Rik	Dennd2d	Aicda	Bpifc
	E030018B13Rik	Dgcr6	Aifm2	Bpnt2
	E130006D01Rik	Dhh	Aifm3	Brca1
	E130008D07Rik	Dhrs7b	Aig1	Brd1
	E130114P18Rik	Dhx35	Aim2	Brd7
	E230029C05Rik	Dhx36	Aimp1	Brinp2
	E2f3	Diaph3	Aipl1	Brip1
	E2f6	Dio2	Aire	Brms1l
	E330011O21Rik	Dio3	Ajap1	Brox
	E330017L17Rik	Dipk1c	Ak1	Bsnd
	Ear14	Disp1	Ak4	Bsx
	Ebag9	Dkk1	Ak5	Btbd11
	Ecm2	Dkk2	Ak8	Btbd3
	Edem1	Dlc1	Akain1	Btg1
	Edil3	Dleu2	Akap11	Btg1b
	Edn2	Dlk1	Akap13	Btg4
	Edn3	Dlx1as	Akap6	Btnl10
	Eef1a2	Dlx2	Akap7	Btnl2
	Eef1akmt2	Dlx3	Akap9	Btnl4
	Eefsec	Dlx4	Akip1	Btnl5-ps
	Eepd1	Dlx5	Akirin2	Btnl6
	Efcab10	Dlx6os1	Aknad1	Btnl9
	Efcab11	Dmbx1	Akr1a1	Bub3
	Efcab2	Dmkn	Akr1b10	Bves
	Efemp2	Dmrt1	Akr1b3	C030005K06Rik
	Efhc1	Dmrt1i	Akr1d1	C030007H22Rik
	Efhc2	Dmrt3	Akr1e1	C030013G03Rik
	Efnb2	Dmrta1	Akt1	C030029H02Rik
	Efr3b	Dmrta2	Akt2	C030034L19Rik
	Egf	Dnaaf3	Akt3	C030037D09Rik
	Egfem1	Dnah11	Aktip	C130021I20Rik
	Egr1	Dnah3	Alad	C130074G19Rik
	Egr3	Dnai3	Alas1	C130080G10Rik
	Ehd1	Dnajb8	Albfm1	C1d
	Ehd3	Dnajc1	Alcam	C1galt1
	Eif1	Dnajc13	Aldh1b1	C1qa
	Eif2ak3	Dnajc22	Aldh1l1	C1qc
	Eif3h	Dnajc24	Aldh2	C1ql1
	Eif4a3l1	Dock1	Aldh3a1	C1ql2
	Eif4g3	Dock10	Aldh3a2	C1ql4
	Eipr1	Dock2	Aldh4a1	C1qtnf1
	Elapor2	Dock5	Aldh5a1	C1qtnf3
	Elavl2	Dock8	Aldh7a1	C1qtnf7
	Elavl3	Dok1	Aldh8a1	C1rb
	Elf3	Dok5	Aldh9a1	C1s2
	Elfn2	Dph5	Aldoa	C2
	Elmo1	Dpp10	Aldoart1	C230014O12Rik
	Elmo2	Dpp4	Aldob	C230079O03Rik
	Elmod1	Dpp6	Alg1	C2cd5
	Elovl5	Dppa3	Alg10b	C3
	Elovl6	Dpy19l4	Alg14	C330018A13Rik
	Emb	Drd1	Alg2	C330018D20Rik
	Emcn	Drd2	Alg5	C330024C12Rik
	Eml6	Drd4	Alg6	C330024D21Rik
	Emx2	Dreh	Alg9	C430042M11Rik
	Eno1b	Dsc3	Alkal1	C430049B03Rik
	Enox1	Dscc1	Alkal2	C4b
	Epb41l1	Dsel	Alkbh1	C530044C16Rik
	Epb41l4b	Dsp	Alkbh3	C730036E19Rik
	Epcam	Duoxa1	Alkbh3os1	C77080
	Epha3	Dusp10	Alkbh5	C87198
	Epha4	Dusp12	Alkbh8	C9
	Epha5	Dusp15	Allc	Caap1
	Epha6	Dusp26	Alox12b	Cables1
	Epha7	Dynlrb2	Alox5ap	Cabp2
	Ephb2	Dynlt1c	Alox8	Cacna1a
	Ephx4	Dyrk4	Aloxe3	Cacna1b
	Epm2a	Dytn	Alpk1	Cacna2d2
	Eps8l3	E030030I06Rik	Alpl	Cacna2d3
	Epsti1	E030044B06Rik	Alppl2	Cacnb3
	Epyc	E130006D01Rik	Als2	Cacng1
	Erap1	E130101E03Rik	Alx4	Cacng2
	Erf	E130114P18Rik	Alyref2	Cacng4
	Eri1	E130119H09Rik	Amacr	Cadm1
	Eri3	E230013L22Rik	Amd1	Cadps
	Erich3	E230016M11Rik	Amer2	Cadps2
	Ermard	E230025N22Rik	Amer3	Calb2
	Esam	E330013P04Rik	Amfr	Calca
	Esr1	E330023G01Rik	Amh	Calcb
	Etnppl	Ebf1	Amigo1	Calcoco1
	Ets2	Ebf2	Ammecr1l	Calcoco2
	Etv1	Ece1	Amn1	Calcr
	Etv3l	Ecel1	Amotl2	Calcrl
	Etv6	Echdc3	Ampd2	Cald1
	Evi5l	Eci3	Ampd3	Calm4
	Exoc3	Edn1	Amph	Calm5
	Ext1	Edn3	Amy1	Calml3
	Ext2	Ednra	Amy2b	Calu
	Extl2	Eef1aknmt	Amz1	Camk1g
	Eya1	Eef2kmt	Amz2	Camk2d
	F13a1	Eepd1	Anapc1	Camta1
	F830045P16Rik	Efcab14	Anapc15	Capg
	Fabp3	Efcab3	Anapc16	Capn10
	Fabp6	Efcab6	Anapc4	Capn2
	Fabp7	Efhb	Anapc5	Capn3
	Fah	Efhd1	Ang	Capn8
	Fahd2a	Efna5	Angel1	Car10
	Faim2	Egf	Angel2	Car13
	Fam107b	Egflam	Angpt1	Car14
	Fam110b	Egfr	Angpt2	Car3
	Fam114a1	Egln3	Angptl1	Car8
	Fam114a2	Egr2	Angptl6	Car9
	Fam126a	Ehf	Angptl7	Card10
	Fam135a	Eif1ad7	Angptl8	Card11
	Fam135b	Eif3b	Ank	Card14
	Fam13c	Eif3h	Ank1	Carhsp1
	Fam160a1	Elac2	Ank2	Carmil1
	Fam161a	Elapor2	Ank3	Cartpt
	Fam171a1	Elavl2	Ankef1	Caskin2
	Fam174a	Elavl4	Ankle2	Casp1
	Fam189a1	Elf4	Ankmy1	Casp12
	Fam214a	Elfn1	Ankmy2	Casp14
	Fam220a	Elmo1	Ankrd1	Casp7
	Fam229a	Elovl3	Ankrd10	Casp8
	Fam229b	Emc7	Ankrd13a	Casq2
	Fam241b	Emilin2	Ankrd13c	Casr
	Fam3c	Emilin3	Ankrd13d	Cass4
	Fam53b	Emx2	Ankrd24	Cast
	Fam72a	En1	Ankrd27	Castor2
	Fam76b	En2	Ankrd28	Casz1
	Fam81b	Enpp1	Ankrd33b	Catsperb
	Fan1	Enpp3	Ankrd34a	Catsperd
	Fancd2os	Enpp4	Ankrd34c	Catsperg2
	Far2	Entpd1	Ankrd35	Cav1
	Fars2	Entpd4	Ankrd37	Cav2
	Fastkd2	Eogt	Ankrd39	Cavin1
	Fat4	Eomes	Ankrd40	Cbfa2t3
	Faxc	Epas1	Ankrd44	Cbfb
	Fbln2	Epb41	Ankrd45	Cblc
	Fbrsl1	Epb41l3	Ankrd46	Cblif
	Fbxl12os	Epb42	Ankrd52	Cbln1
	Fbxl2	Epcam	Ankrd54	Cbln2
	Fbxl4	Epha2	Ankrd55	Cbln4
	Fbxl7	Ephb4	Ankrd6	Cbr2
	Fbxo15	Epo	Ankrd63	Cbx4
	Fbxo17	Eprn	Ankrd7	Cbx8
	Fbxo2	Eral1	Ankrd9	Ccdc102a
	Fbxo22	Erap1	Anks1b	Ccdc125
	Fbxo32	Erbb2	Anks3	Ccdc141
	Fbxo33	Erbb4	Anks4b	Ccdc142
	Fbxo34	Erbin	Anks6	Ccdc144b
	Fbxo4	Ercc6l2	Ano10	Ccdc162
	Fbxw11	Ereg	Ano2	Ccdc174
	Fbxw7	Erfl	Ano3	Ccdc180
	Fcho1	Erg	Ano4	Ccdc182
	Fcho2	Erich2	Ano5	Ccdc183
	Fcnb	Ermap	Ano6	Ccdc187
	Fcor	Esm1	Anp32a	Ccdc192
	Fem1b	Espn	Anp32b	Ccdc194
	Fer	Esr1	Anp32e	Ccdc27
	Fer1l5	Esr2	Antkmt	Ccdc3
	Fez1	Esrp1	Antxr1	Ccdc38
	Fez2	Esrrb	Anxa10	Ccdc39
	Fezf2	Esrrg	Anxa11	Ccdc43
	Fgd2	Esx1	Anxa13	Ccdc59
	Fgf23	Esyt3	Anxa4	Ccdc60
	Fgfr1	Etaa1	Anxa5	Ccdc68
	Fgfr3	Etaa1os	Anxa6	Ccdc70
	Fggy	Etd	Anxa7	Ccdc73
	Fhad1	Etl4	Aoah	Ccdc7a
	Fhl2	Etnppl	Aoc3	Ccdc7b
	Fhl5	Ets1	Aopep	Ccdc80
	Fhod3	Etv2	Aox1	Ccdc85a
	Ficd	Etv4	Aox2	Ccdc85c
	Fig4	Etv6	Aox4	Ccdc87
	Filip1	Eva1a	Ap1ar	Ccdc89
	Fjx1	Evc2	Ap1b1	Ccdc91
	Flrt2	Evx1	Ap1g2	Ccdc93
	Flrt3	Evx2	Ap1m1	Ccin
	Flywch2	Exo5	Ap1m2	Cckar
	Fmn2	Exoc1	Ap1s1	Ccl1
	Fmnl1	Exoc2	Ap1s2	Ccl12
	Fnbp4	Exoc3l2	Ap1s3	Ccl2
	Fndc3a	Exoc3l4	Ap2a1	Ccl28
	Fndc5	Exog	Ap2s1	Ccl4
	Fnip2	Exosc2	Ap3b1	Ccl6
	Fntb	Exosc3	Ap3b2	Ccl8
	Fosb	Extl2	Ap3s1	Ccl9
	Foxa2	Eya1	Ap3s2	Ccm2l
	Foxc1	Eya2	Ap4e1	Ccn1
	Foxg1	Eya4	Ap5s1	Ccn3
	Foxo1	F11	Ap5z1	Ccn4
	Foxo6	F11r	Apaf1	Ccnc
	Foxp1	F2rl1	Apba1	Ccnd1
	Frem1	F630206G17Rik	Apba2	Ccne1
	Frmd6	Fa2h	Apba3	Ccng2
	Frmpd1	Faah	Apbb1	Ccnl1
	Frrs1	Fahd2a	Apbb1ip	Ccnq
	Fry	Fam102b	Apbb2	Ccny
	Fryl	Fam107a	Apc	Ccr1
	Fsbp	Fam110c	Apc2	Ccr2
	Fscb	Fam162b	Apcdd1	Ccr3
	Fshb	Fam163a	Apeh	Ccr5
	Fstl1	Fam167a	Aph1b	Ccr6
	Fstl5	Fam174b	Aph1c	Ccr8
	Fth1	Fam186a	Api5	Ccser1
	Ftmt	Fam209	Aplf	Cct6b
	Fut8	Fam20c	Aplnr	Cd101
	Fyb	Fam210b	Apmap	Cd109
	Fzd1	Fam222a	Apoa1	Cd14
	G2e3	Fam227b	Apob	Cd163
	Gabbr1	Fam241b	Apobec3	Cd180
	Gabbr2	Fam43a	Apobec4	Cd19
	Gabpa	Fam53a	Apod	Cd1d1
	Gabra1	Fam83g	Apoh	Cd1d2
	Gabra2	Fam89a	Apol6	Cd2
	Gabrb1	Fancc	Apol7a	Cd209a
	Gabrb2	Farsb	Apol7d	Cd209c
	Gabrd	Fas	Apold1	Cd209f
	Gabrg2	Fasl	App	Cd209g
	Gal3st2c	Fat1	Appl2	Cd22
	Galc	Fat2	Aprt	Cd244a
	Galnt14	Fat4	Aptx	Cd247
	Galnt16	Faxc	Aqp11	Cd24a
	Galnt18	Fbln5	Aqp4	Cd300a
	Galnt2	Fbln7	Araf	Cd300e
	Galnt3	Fbxl21	Arap2	Cd300lf
	Galnt5	Fbxo28	Arap3	Cd33
	Galntl5	Fbxo43	Arc	Cd38
	Galntl6	Fbxo8	Arf2	Cd3d
	Gapdh	Fbxw2	Arf4	Cd3e
	Garem1	Fbxw4	Arf6	Cd40
	Gas7	Fcgbp	Arfgap1	Cd44
	Gask1b	Fcgr1	Arfgap2	Cd53
	Gast	Fcgr2b	Arfgap3	Cd59a
	Gatb	Fcrls	Arfgef1	Cd5l
	Gcg	Fdxr	Arfgef2	Cd69
	Gck	Fendrr	Arfip1	Cd70
	Gcnt2	Fer1l4	Arg1	Cd72
	Gda	Fer1l6	Arhgap1	Cd80
	Gfod1	Ferd3l	Arhgap10	Cd82
	Gfra2	Fermt1	Arhgap11a	Cd84
	Ggh	Fezf1	Arhgap12	Cd9
	Ghitm	Ffar2	Arhgap15	Cd96
	Ghrh	Ffar3	Arhgap15os	Cda
	Gins2	Ffar4	Arhgap17	Cdadc1
	Gjb1	Fgd5	Arhgap18	Cdc14a
	Gjb5	Fgd6	Arhgap20	Cdc20b
	Gje1	Fgf15	Arhgap21	Cdc23
	Glis3	Fgf17	Arhgap22	Cdc42ep1
	Glt8d2	Fgf18	Arhgap24	Cdc42ep3
	Gm10037	Fgf20	Arhgap25	Cdc42ep5
	Gm10416	Fgf23	Arhgap26	Cdc5l
	Gm10421	Fgf3	Arhgap27	Cdc73
	Gm1043	Fgf4	Arhgap32	Cdca2
	Gm10432	Fgf6	Arhgap35	Cdca7
	Gm10433	Fgf8	Arhgap39	Cdca7l
	Gm10440	Fgfbp1	Arhgap4	Cdcp1
	Gm10451	Fgfr2	Arhgap40	Cdcp3
	Gm10466	Fgfr3	Arhgap44	Cdh1
	Gm10532	Fgfr4	Arhgap5	Cdh13
	Gm10636	Fgg	Arhgap8	Cdh15
	Gm10638	Fgl1	Arhgdia	Cdh17
	Gm10654	Fgr	Arhgef1	Cdh18
	Gm10745	Fhdc1	Arhgef10	Cdh20
	Gm10754	Fhl3	Arhgef10l	Cdh22
	Gm10778	Fibcd1	Arhgef11	Cdh23
	Gm10845	Fign	Arhgef15	Cdh26
	Gm1123	Fignl1	Arhgef17	Cdh3
	Gm11266	Fignl2	Arhgef2	Cdh4
	Gm11729	Filip1l	Arhgef25	Cdh5
	Gm11733	Fkbp6	Arhgef26	Cdh6
	Gm12108	Fli1	Arhgef28	Cdh7
	Gm12130	Flnc	Arhgef3	Cdhr2
	Gm12216	Flrt2	Arhgef33	Cdin1
	Gm12724	Flt1	Arhgef37	Cdk1
	Gm12830	Flt4	Arhgef38	Cdk15
	Gm12911	Flvcr2	Arhgef4	Cdk20
	Gm12925	Fmn1	Arhgef40	Cdk3
	Gm13375	Fmo1	Arhgef7	Cdk6
	Gm13446	Fmo2	Arid1a	Cdkn1a
	Gm13498	Fmo4	Arid1b	Cdkn1c
	Gm13752	Fnbp1l	Arid2	Cdkn2a
	Gm13807	Fndc3a	Arid3b	Cdkn2aip
	Gm13889	Fndc3c1	Arid4a	Cdkn2c
	Gm14023	Foxa1	Arid4b	Cdkn3
	Gm14317	Foxa2	Arid5a	Cdon
	Gm14326	Foxb2	Arid5b	Cdr2
	Gm14461	Foxc1	Arih1	Cdrt4
	Gm14486	Foxc2	Arl1	Cdrt4os1
	Gm14827	Foxd1	Arl13b	Cdx1
	Gm15328	Foxd2	Arl14	Cdx4
	Gm15706	Foxd2os	Arl14ep	Cdyl
	Gm1587	Foxd3	Arl15	Cdyl2
	Gm15997	Foxd4	Arl2bp	Ceacam10
	Gm1604a	Foxe1	Arl4a	Ceacam15
	Gm16104	Foxe3	Arl4c	Ceacam20
	Gm16223	Foxf1	Arl4d	Celrr
	Gm16291	Foxf2	Arl5b	Celsr1
	Gm16582	Foxg1	Arl5c	Cenpc1
	Gm16835	Foxi1	Arl6	Cenpe
	Gm1715	Foxi2	Arl6ip4	Cenpf
	Gm1720	Foxi3	Arl6ip5	Cep112
	Gm17733	Foxk1	Arl6ip6	Cep128
	Gm17750	Foxl1	Arl8a	Cep162
	Gm17751	Foxl2	Armc1	Cep170
	Gm17767	Foxl2os	Armc10	Cep20
	Gm18409	Foxl3	Armc3	Cep295
	Gm19299	Foxn1	Armc7	Cep41
	Gm1943	Foxn4	Armc9	Cep72
	Gm19522	Foxo6	Armcx4	Cer1
	Gm1968	Foxp1	Armh3	Ces2a
	Gm19705	Foxp2	Armh4	Ces2b
	Gm19935	Foxp4	Arnt	Ces2d-ps
	Gm19990	Foxq1	Arnt2	Ces2e
	Gm20036	Foxs1	Arntl	Ces2f
	Gm20110	Fpr2	Arntl2	Ces2g
	Gm20125	Frem1	Arpc1b	Ces2h
	Gm20257	Frem2	Arpc5l	Ces3a
	Gm20268	Frem3	Arpin	Ces3b
	Gm2027	Frg1	Arpp19	Ces4a
	Gm20488	Frk	Arpp21	Cetn1
	Gm20696	Fsip1	Arrb1	Cetn3
	Gm20751	Fst	Arrb2	Cfap206
	Gm20752	Ftl1-ps1	Arrdc3	Cfap221
	Gm20753	Fubp3	Arrdc4	Cfap298
	Gm20754	Fut4	Arsb	Cfap299
	Gm21057	Fxr1	Arsi	Cfap43
	Gm21119	Fyco1	Arsj	Cfap45
	Gm26685	Fzd1	Art2a	Cfap46
	Gm26688	Fzd10	Art2b	Cfap54
	Gm27179	Fzd10os	Art4	Cfap57
	Gm28373	Fzd2	Artn	Cfap58
	Gm28577	Fzd5	Arxes2	Cfap61
	Gm28822	Fzd6	As3mt	Cfap65
	Gm28979	G630064G18Rik	Asah1	Cfap77
	Gm29461	G630093K05Rik	Asap1	Cfc1
	Gm29571	G6pc	Asap2	Cfi
	Gm29684	G730013B05Rik	Asb1	Cga
	Gm29811	Gabrp	Asb13	Cgas
	Gm31333	Gad1	Asb15	Cgn
	Gm31508	Gad1os	Asb18	Cgnl1
	Gm32123	Gad2	Asb2	Ch25h
	Gm32141	Gadd45a	Asb3	Chad
	Gm32200	Gadl1	Asb4	Champ1
	Gm32693	Gal	Asb5	Chat
	Gm3279	Gal3st1	Ascc1	Chchd3
	Gm32865	Gal3st4	Ascc2	Chchd7
	Gm33301	Galnt10	Ascc3	Chd1l
	Gm33337	Galnt6	Ascl1	Chd2
	Gm33677	Galp	Asf1a	Chd6
	Gm33948	Galr1	Asgr1	Chd7
	Gm34184	Galr2	Ash2l	Chil4
	Gm35725	Garem2	Asic2	Chl1
	Gm36283	Gas1	Asic5	Chmp2b
	Gm36742	Gas2	Asl	Chmp4b
	Gm3696	Gas2l2	Asns	Chmp4c
	Gm3716	Gata2	Aspdh	Chn2
	Gm37240	Gata3	Aspg	Chodl
	Gm38397	Gata4	Asph	Chordc1
	Gm38404	Gata5os	Asphd2	Chp2
	Gm38410	Gata6	Aspm	Chrdl2
	Gm38642	Gata6os	Asprv1	Chrm2
	Gm41335	Gbp3	Asrgl1	Chrna2
	Gm42372	Gbp4	Astn1	Chrna3
	Gm45871	Gbp5	Astn2	Chrna7
	Gm4632	Gbp7	Asxl2	Chrnb4
	Gm4651	Gbx1	Asxl3	Chrnd
	Gm4791	Gbx2	Atad1	Chrng
	Gm4814	Gcgr	Atad2b	Chst12
	Gm4861	Gch1	Atcayos	Chst3
	Gm48623	Gchfr	Ate1	Chst8
	Gm4926	Gckr	Atf1	Chsy3
	Gm49335	Gclm	Atf4	Ciao2b
	Gm49339	Gcm2	Atf6	Cib4
	Gm49397	Gcnt1	Atf6b	Cibar1
	Gm5086	Gcnt4	Atf7	Ciita
	Gm5091	Gdf6	Atf7ip	Cish
	Gm5095	Gdf7	Atg10	Cit
	Gm5136	Gdnf	Atg101	Cited2
	Gm5148	Gfi1	Atg14	Cited4
	Gm5415	Gfi1b	Atg16l1	Clca1
	Gm5420	Gfpt2	Atg16l2	Clca2
	Gm5434	Gfra3	Atg2b	Clca3a2
	Gm5441	Ggct	Atg3	Clcn5
	Gm5468	Ggta1	Atg4c	Clcn7
	Gm5523	Ghdc	Atg5	Clcnka
	Gm5535	Ghr	Atg7	Cldn10
	Gm567	Ghsr	Atg9b	Cldn12
	Gm5860	Gip	Atic	Cldn14
	Gm6117	Gipc2	Atl1	Cldn17
	Gm6260	Gja1	Atmin	Cldn18
	Gm6300	Gjb2	Atn1	Cldn23
	Gm6313	Gjb6	Atoh1	Cldn3
	Gm6578	Gjc2	Atoh7	Cldn4
	Gm6602	Gjc3	Atoh8	Cldn5
	Gm6994	Gk2	Atox1	Cldn6
	Gm7072	Gldc	Atp10a	Cldn7
	Gm7160	Gli1	Atp10b	Cldn8
	Gm7334	Gli2	Atp10d	Cldn9
	Gm7550	Gli3	Atp11a	Clec4a2
	Gm833	Glipr2	Atp11b	Clec4a3
	Gm839	Glis1	Atp12a	Clec4a4
	Gm8439	Glis3	Atp13a1	Clec4b2
	Gm8633	Glp1r	Atp13a2	Clec4e
	Gm9530	Glra1	Atp13a4	Clec4f
	Gm973	Glra3	Atp1a1	Clec4g
	Gm9839	Glrp1	Atp1a2	Clgn
	Gm9866	Glrx3	Atp1a3	Clic1
	Gmnc	Gltp	Atp1a4	Clic4
	Gmppa	Glyatl3	Atp1b1	Clic5
	Gmpr	Glyctk	Atp1b3	Clic6
	Gmps	Gm10046	Atp23	Clint1
	Gnai2	Gm10339	Atp2a2	Clip4
	Gnaz	Gm10371	Atp2b1	Clnk
	Gng2	Gm10375	Atp2b2	Clptm1l
	Gng7	Gm10400	Atp2b3	Clvs1
	Gnpda1	Gm10406	Atp2b4	Clybl
	Golm1	Gm10440	Atp2c1	Cmas
	Gorab	Gm10578	Atp2c2	Cmc1
	Gorasp2	Gm10637	Atp5b	Cmc2
	Gp5	Gm10640	Atp5e	Cmklr1
	Gpalpp1	Gm10684	Atp5g1	Cmpk1
	Gpatch2	Gm10687	Atp5g2	Cmpk2
	Gpbp1	Gm10710	Atp5j	Cmss1
	Gpc6	Gm10714	Atp5j2	Cmtm7
	Gpcpd1	Gm10745	Atp5k	Cmtm8
	Gpd2	Gm10790	Atp5o	Cmtr2
	Gper1	Gm10825	Atp6ap1l	Cndp1
	Gpihbp1	Gm10857	Atp6v0a1	Cndp2
	Gpm6a	Gm10863	Atp6v0a4	Cnep1r1
	Gpr12	Gm11109	Atp6v0e	Cnga1
	Gpr151	Gm11127	Atp6v1f	Cngb1
	Gpr155	Gm11217	Atp6v1g3	Cnksr1
	Gpr162	Gm11351	Atp6v1h	Cnksr3
	Gpr19	Gm11426	Atp8a1	Cnn1
	Gpr22	Gm11427	Atp8a2	Cnn2
	Gpr37	Gm11468	Atp8b1	Cnnm2
	Gpr45	Gm11482	Atp8b2	Cnot6
	Gpr61	Gm11917	Atp8b4	Cnpy1
	Gpr62	Gm11981	Atp8b5	Cntn5
	Gpr63	Gm12018	Atp9a	Cntn6
	Gpr68	Gm12159	Atp9b	Cntnap2
	Gpr84	Gm12253	Atpaf1	Cntnap3
	Gpr85	Gm12295	Atpaf2	Cntnap5a
	Gprc5a	Gm12454	Atpsckmt	Cntnap5c
	Gprin1	Gm12530	Atrn	Cobl
	Gpx8	Gm12532	Atrnl1	Coch
	Gramd1b	Gm12602	Atxn1	Cog6
	Gramd3	Gm12609	Atxn10	Coil
	Greb1l	Gm12610	Atxn2l	Col11a1
	Grem2	Gm12695	Atxn7	Col11a2
	Grhl2	Gm12724	Atxn7l1	Col12a1
	Grhpr	Gm12830	Atxn7l1os2	Col13a1
	Gria1	Gm12866	Atxn7l2	Col14a1
	Gria2	Gm12911	Atxn7l3b	Col15a1
	Grik2	Gm12992	AU015836	Col18a1
	Grin2b	Gm13032	AU023762	Col1a1
	Grm1	Gm13056	AU040320	Col1a2
	Grm3	Gm13112	AU041133	Col22a1
	Grm7	Gm13133	Auh	Col24a1
	Grp	Gm13166	Aurkaip1	Col26a1
	Grxcr1	Gm13262	Auts2	Col27a1
	Grxcr2	Gm13283	AV039307	Col2a1
	Gsap	Gm13285	Aven	Col3a1
	Gsdmc	Gm13293	Avl9	Col4a3
	Gse1	Gm13420	Avpi1	Col4a5
	Gsta3	Gm13498	Avpr1a	Col5a1
	Gstm1	Gm13582	Avpr1b	Col5a2
	Gstm4	Gm13648	AW046200	Col5a3
	Gstm5	Gm13752	AW146154	Col6a3
	Gstm6	Gm13985	AW209491	Col6a4
	Gsto2	Gm14151	AW495222	Col6a5
	Gtdc1	Gm14152	AW549877	Col6a6
	Gtf2f2	Gm14204	AW822252	Col8a1
	Gtf3c3	Gm14207	Axin2	Col8a2
	Gucy1a1	Gm14393	Axl	Col9a1
	Gucy2e	Gm14419	Aym1	Col9a2
	Gucy2g	Gm14424	Azin2	Colec12
	Guf1	Gm14496	B020018J22Rik	Commd10
	Gxylt1	Gm14662	B230110G15Rik	Comp
	Gys2	Gm15050	B230214G05Rik	Cops4
	H19	Gm15217	B230216N24Rik	Cops8
	H2ac8	Gm15270	B230217C12Rik	Corin
	H2-Eb1	Gm15319	B230219D22Rik	Cox4i1
	Hace1	Gm15326	B230303A05Rik	Cox4i2
	Hacl1	Gm15348	B230307C23Rik	Cox6a2
	Hapln1	Gm15413	B230311B06Rik	Cox7c
	Has3	Gm15421	B2m	Cpa1
	Haus6	Gm15511	B3galnt1	Cpa6
	Hbp1	Gm1553	B3galnt2	Cpeb2
	Hbq1a	Gm15825	B3galt1	Cped1
	Hdac11	Gm15910	B3galt2	Cplx3
	Hdac2	Gm15915	B3galt5	Cplx4
	Hdac9	Gm15931	B3gat1	Cpm
	Hdhd3	Gm16136	B3gat2	Cpn1
	Hebp2	Gm16551	B3gat3	Cpn2
	Hectd2	Gm16630	B3glct	Cpne4
	Hectd2os	Gm16731	B3gnt2	Cpne5
	Hecw2	Gm17019	B3gnt9	Cpne7
	Heg1	Gm17066	B3gntl1	Cpne9
	Henmt1	Gm17399	B4galnt1	Cpq
	Hepacam	Gm17634	B4galnt4	Cps1
	Herc3	Gm17644	B4galt1	Cpt1a
	Herpud1	Gm17746	B4galt3	Cpxcr1
	Hexim1	Gm17767	B4galt4	Cpxm1
	Hexim2	Gm19303	B4galt5	Cpz
	Hey1	Gm19345	B4galt6	Cr2
	Hfm1	Gm1943	B4galt7	Crabp1
	Hgd	Gm19583	B930018H19Rik	Crabp2
	Hipk1	Gm19585	B930025P03Rik	Cracr2a
	Hivep1	Gm19589	B930059L03Rik	Cracr2b
	Hivep2	Gm1968	B9d1	Cradd
	Hivep3	Gm1979	Baalc	Crb1
	Hkdc1	Gm19935	Babam1	Crct1
	Hmcn1	Gm19990	Babam2	Creb3l2
	Hmgb1	Gm20052	Bace2	Creb5
	Hmgcll1	Gm20098	Bach1	Creg1
	Hnrnpa3	Gm20139	Bach2	Crh
	Hnrnph2	Gm20268	Bach2os	Crhbp
	Hnrnpl	Gm20441	Bad	Crhr2
	Hpcal1	Gm20554	Bag2	Crim1
	Hpdl	Gm20556	Bag3	Crip1
	Hpf1	Gm20611	Bag6	Crispld2
	Hrh2	Gm20744	Bahcc1	Crlf1
	Hrh4	Gm20745	Bahd1	Crlf2
	Hrnr	Gm20755	Baiap3	Crnde
	Hs1bp3	Gm20756	Bak1	Crnkl1
	Hs3st1	Gm20757	Bambi	Crocc2
	Hs6st3	Gm20758	Bank1	Crp
	Hsd17b11	Gm20767	Banp	Crtac1
	Hsd17b12	Gm21083	Barx2	Crx
	Hsf4	Gm21119	Basp1	Crxos
	Hspa9	Gm21188	Batf	Cry1
	Hspb3	Gm21190	Batf3	Cryaa
	Hsph1	Gm21671	Baz1b	Cryba2
	Htr1a	Gm21965	Baz2b	Crybg1
	Htr6	Gm2516	BB014433	Crygn
	Ice1	Gm266	BB019430	Csf2rb
	Icosl	Gm26633	BB123696	Csf2rb2
	Ide	Gm26688	BB218582	Csf3r
	Ifit1	Gm2694	BB557941	Csgalnact1
	Ifitm7	Gm26994	Bbs10	Csgalnact2
	Ifngas1	Gm27162	Bbs2	Csmd1
	Ift57	Gm27217	Bbs4	Csnk1e
	Ift88	Gm2788	Bbs5	Cspg4
	Iftap	Gm28177	Bbs7	Cst10
	Igbp1b	Gm28590	Bbs9	Cst3
	Igfbp3	Gm28881	Bbx	Cst7
	Igfn1	Gm29094	BC003965	Csta1
	Igip	Gm29103	BC004004	Ctcflos
	Igsf11	Gm29678	BC005537	Ctdp1
	Igsf23	Gm29683	BC005624	Cth
	Igsf3	Gm3002	BC006965	Ctif
	Il12a	Gm30214	BC024139	Ctnna3
	Il15	Gm30531	BC024978	Ctnnbl1
	Il17b	Gm3055	BC025920	Ctsh
	Il17d	Gm30551	BC031181	Ctsll3
	Il17rc	Gm30726	BC034090	Cux1
	Il1r1	Gm30731	BC042761	Cux2
	Il1rl1	Gm31369	BC046251	Cuzd1
	Il7r	Gm31520	BC048403	Cwc15
	Il9r	Gm31592	BC048507	Cx3cr1
	Ildr2	Gm31641	BC049352	Cxcl10
	Iltifb	Gm31747	BC049715	Cxcl11
	Immp2l	Gm32461	BC051142	Cxcl12
	Impact	Gm3264	BC055324	Cxcl13
	Inf2	Gm32687	BC065403	Cxcl14
	Inhba	Gm32921	BC107364	Cxcl2
	Inka2	Gm33104	Bcap29	Cxcl3
	Ino80c	Gm33948	Bcar1	Cxcl5
	Ino80d	Gm3411	Bcar3	Cxcr4
	Inpp1	Gm36201	Bcas2	Cxxc4
	Inpp5f	Gm36283	Bcas3	Cyb5r1
	Ins2	Gm3636	Bcat1	Cyb5r2
	Insig2	Gm36669	Bcat2	Cyb5r3
	Ints10	Gm3696	Bcdin3d	Cycs
	Ints14	Gm38100	Bche	Cyld
	Ip6k3	Gm38404	Bckdhb	Cym
	Ipcef1	Gm38407	Bckdk	Cyp1b1
	Ipmk	Gm38409	Bcl10	Cyp26a1
	Ipo11	Gm38413	Bcl11a	Cyp26b1
	Ipo5	Gm38416	Bcl11b	Cyp26c1
	Ippk	Gm38509	Bcl2l1	Cyp27a1
	Iqce	Gm38576	Bcl2l13	Cyp27b1
	Iqcj	Gm3942	Bcl2l14	Cyp2b10
	Iqck	Gm39653	Bcl2l15	Cyp2c54
	Iqcm	Gm41335	Bcl6	Cyp2c55
	Iqgap2	Gm42906	Bcl6b	Cyp2c65
	Iqschfp	Gm43584	Bcl7a	Cyp2f2
	Iqub	Gm44275	Bcl7b	Cyp2j5
	Irak1bp1	Gm4559	Bcl7c	Cyp2j6
	Irf2bp2	Gm45716	Bcl9	Cyp39a1
	Irf2bpl	Gm45846	Bcl9l	Cyp3a13
	Irf4	Gm45871	Bclaf1	Cyp3a57
	Irgm1	Gm45928	Bco1	Cyp4a10
	Irs1	Gm4675	Bcr	Cyp4a12a
	Isx	Gm4710	Bdh1	Cyp4a12b
	Itga11	Gm4737	Bdh2	Cyp4a14
	Itga4	Gm4767	Bdkrb2	Cyp4a29
	Itga6	Gm4872	Bdnf	Cyp4a30b
	Itga8	Gm4894	Bdp1	Cyp4a31
	Itgb8	Gm49319	Bean1	Cyp4a32
	Itm2c	Gm49339	Becn1	Cyp4b1
	Itpr1	Gm49395	Bend5	Cyp4b1-ps2
	Itpr2	Gm49496	Best1	Cyp4f14
	Itprid1	Gm49890	Best3	Cyp4f15
	Ivd	Gm5089	Bet1	Cyp4f16
	Ivns1abp	Gm5122	Bfar	Cyp4f37
	Jag1	Gm5150	Bfsp2	Cyp4f39
	Jakmip1	Gm525	Bhlha9	Cyp4f40
	Jakmip2	Gm5334	Bhlhe22	Cyp4f41-ps
	Jazf1	Gm5460	Bhlhe23	Cyp4x1
	Jcad	Gm5468	Bhlhe40	Cyp8b1
	Jmjd1c	Gm5532	Bicc1	Cypt12
	Jph3	Gm5535	Bicd1	Cypt4
	Jph4	Gm5617	Bicd2	Cysltr2
	Jun	Gm5627	Bicra	Cytl1
	Junb	Gm572	Bicral	Cyyr1
	Kalrn	Gm5796	Bid	D030025E07Rik
	Kat5	Gm5797	Bin1	D030025P21Rik
	Kat6b	Gm5800	Bin3	D030068K23Rik
	Kazn	Gm5886	Birc2	D130009I18Rik
	Kbtbd12	Gm6083	Birc3	D130017N08Rik
	Kcna4	Gm6116	Birc5	D1Pas1
	Kcna5	Gm6249	Birc6	D230030E09Rik
	Kcnab1	Gm6345	Blcap	D330046F09Rik
	Kcnab2	Gm6567	Blk	D330050G23Rik
	Kcnb2	Gm6623	Blm	D3Ertd751e
	Kcnc4	Gm6639	Bloc1s1	D430036J16Rik
	Kcnd2	Gm6878	Bloc1s4	D5Ertd615e
	Kcnd3	Gm7030	Bloc1s5	D630033O11Rik
	Kcnf1	Gm7271	Bloc1s6	D6Ertd474e
	Kcng1	Gm7538	Bmi1	D6Ertd527e
	Kcnip3	Gm7550	Bmp2k	D730050B12Rik
	Kcnip4	Gm7607	Bmp7	D7Ertd443e
	Kcnj3	Gm7932	Bmper	D830013O20Rik
	Kcnj9	Gm7977	Bmpr1a	D830026I12Rik
	Kcnk10	Gm8096	Bmpr1b	D830032E09Rik
	Kcnk2	Gm826	Bms1	D930007P13Rik
	Kcnma1	Gm829	Bmt2	D930020B18Rik
	Kcnn2	Gm833	Bmyc	Daam1
	Kcnn3	Gm8439	Bnc2	Daam2
	Kcnq2	Gm8579	Bnip5	Dab2
	Kcnq3	Gm8773	Boc	Dach1
	Kcnq5	Gm9057	Bod1	Dact1
	Kcns2	Gm9731	Bod1l	Dact2
	Kcnt2	Gm9732	Bok	Dad1
	Kcnv1	Gm9733	Bola1	Daglb
	Kctd1	Gm9899	Borcs5	Dapk1
	Kctd16	Gm9920	Bpgm	Dapk2
	Kctd18	Gm9958	Bphl	Dapp1
	Kctd4	Gmds	Bpifa6	Dars
	Kctd6	Gna14	Bpifb1	Dbpht2
	Kdm4b	Gnas	Bpifb3	Dbx1
	Kdm5a	Gnat1	Bpifb5	Dbx2
	Kdm7a	Gne	Bpnt1	Dcaf1
	Kdm8	Gng11	Bpnt2	Dcaf10
	Kdr	Gngt2	Braf	Dcaf5
	Kdsr	Gnl2	Brd2	Dcbld2
	Khdc1b	Golga4	Brf2	Dcdc2a
	Khdrbs2	Gorab	Brinp1	Dchs2
	Khdrbs3	Got1	Brinp2	Dclk2
	Kif13b	Got2	Brinp3	Dclk3
	Kif16b	Gpam	Brk1	Dcp2
	Kif18a	Gpat2	Brms1	Dcst1
	Kif20b	Gpat3	Brms1l	Dct
	Kif21b	Gpatch2	Brpf1	Dctd
	Kif26b	Gpatch2l	Brsk1	Dctn6
	Kifc5b	Gpatch4	Brsk2	Dcxr
	Kirrel	Gpbp1	Bscl2	Ddah1
	Kirrel3	Gpc1	Bsn	Ddc
	Kitl	Gpc5	Bst1	Ddhd1
	Kl	Gpm6a	Bst2	Ddx1
	Klf12	Gpnmb	Btaf1	Ddx10
	Klf13	Gpr132	Btbd1	Ddx11
	Klf16	Gpr137b	Btbd10	Ddx17
	Klf2	Gpr137b-ps	Btbd19	Ddx18
	Klf3	Gpr179	Btbd2	Ddx3y
	Klf4	Gpr26	Btbd3	Ddx43
	Klf6	Gpr39	Btbd8	Ddx47
	Klf7	Gpr50	Btbd9	Ddx52
	Klf9	Gpr6	Btf3	Ddx60
	Klhdc1	Gpr88	Btf3l4	Defb10
	Klhdc8b	Gpr89	Btg1	Defb11
	Klhdc9	Gprc5b	Btg2	Defb13
	Klhl2	Gprin2	Btg3	Defb21
	Klhl26	Grb10	Btrc	Defb29
	Klhl29	Grb14	Bves	Defb30
	Klhl33	Grb7	Bvht	Defb33
	Klhl35	Greb1	Bzw1	Defb42
	Klhl5	Grem1	Bzw2	Defb43
	Klrb1	Grhl3	C030005K06Rik	Defb7
	Kntc1	Grid2	C030007H22Rik	Defb9
	Kremen1	Grid2ip	C030013C21Rik	Degs1
	Krt1	Grik1	C030018K13Rik	Degs2
	Krt10	Grik3	C030029H02Rik	Dennd10
	Krt8	Grin2d	C030034I22Rik	Dennd2c
	Krt9	Grip2	C130023A14Rik	Dennd2d
	Kxd1	Grm4	C130026L21Rik	Deptor
	Kynu	Grm6	C130046K22Rik	Det1
	L3mbtl3	Grm8	C130050O18Rik	Dgcr6
	Lacc1	Grrp1	C130060C02Rik	Dhh
	Lama2	Grsf1	C130071C03Rik	Dhrs4
	Lama3	Grxcr1	C130074G19Rik	Dhrs7b
	Lama5	Gsc	C1d	Dhx35
	Lamb3	Gsc2	C1galt1	Dhx36
	Lamc1	Gsdma	C1qa	Dhx38
	Lamp5	Gsk3b	C1qb	Dhx58
	Lancl2	Gsn	C1ql2	Diaph3
	Large1	Gsta2	C1ql3	Dicer1
	Lars	Gsto2	C1qtnf2	Dio2
	Lars2	Gstp3	C1qtnf3	Dio3
	Las1l	Gsx1	C1qtnf4	Dio3os
	Lats2	Gsx2	C1qtnf6	Dipk1c
	Lbp	Gtf2ird1	C1qtnf7	Dipk2a
	Lca5	Gtf3a	C1qtnf9	Disc1
	Lclat1	Gtf3c3	C230014O12Rik	Disp1
	Lct	Guca1a	C230024C17Rik	Dkk1
	Ldb2	Gvin1	C230029F24Rik	Dkk2
	Ldhal6b	Gxylt2	C230035I16Rik	Dkk4
	Ldlr	Gypa	C230037L18Rik	Dlc1
	Ldlrad3	H2-Ab1	C2cd2	Dleu2
	Ldlrad4	H2-Bl	C2cd3	Dlg1
	Lekr1	H2-Ea	C2cd4a	Dlk1
	Lep	H2-Eb2	C2cd4d	Dlk2
	Lgi1	H2-M10.1	C2cd5	Dlx1as
	Lgi3	H2-M10.3	C330004P14Rik	Dlx2
	Lgsn	H2-M10.4	C330011F03Rik	Dlx3
	Lhcgr	H2-M10.5	C330018A13Rik	Dlx4
	Lhfpl2	H2-M10.6	C330018D20Rik	Dlx5
	Lhx2	H2-M11	C330024D21Rik	Dlx6os1
	Lhx4	H2-M9	C430002N11Rik	Dmap1
	Lhx9	H2-Q1	C430042M11Rik	Dmbx1
	Lifr	H2-Q10	C4b	Dmkn
	Limd1	H2-Q2	C4bp	Dmrt1
	Lims1	H2-Q4	C530044C16Rik	Dmrt1i
	Lin7a	H2-Q5	C630028M04Rik	Dmrt2
	Lin7c	H2-Q6	C630031E19Rik	Dmrt3
	Lingo1	H2-Q7	C7	Dmrta1
	Lingo2	H2-T10	C730002L08Rik	Dmrta2
	Lipc	H2-T3	C730036E19Rik	Dmrtc2
	Lipg	H4f16	C77080	Dnaaf3
	Lmbr1	H60b	C87436	Dnah10
	Lmf1	H6pd	C8a	Dnah11
	Lmo3	Habp2	C8b	Dnah12
	Lmo4	Hacd2	C920006O11Rik	Dnah3
	Lmo7	Hagh	C920021L13Rik	Dnah6
	Lmod2	Hal	C9orf72	Dnah7a
	Lncenc1	Halr1	Caap1	Dnah7c
	Lncppara	Hand1	Cab39l	Dnai1
	Lnpep	Hand2os1	Cabcoco1	Dnai3
	Lonrf1	Hapln2	Cabin1	Dnajb6
	Lor	Hapln3	Cables1	Dnajb8
	Loxhd1	Has2	Cables2	Dnajc1
	Loxl1	Haus6	Cabp1	Dnajc11
	Loxl2	Haus8	Cabp7	Dnajc13
	Lpar3	Hck	Cabyr	Dnajc19
	Lpar6	Hcn4	Cacfd1	Dnajc22
	Lpcat4	Hdnr	Cachd1	Dnajc24
	Lpp	Helt	Cacna1a	Dnajc5b
	Lrig3	Hepacam2	Cacna1c	Dnm3
	Lrp1b	Hephl1	Cacna1d	Dock1
	Lrrc17	Hes1	Cacna1e	Dock10
	Lrrc3b	Hes2	Cacna1g	Dock2
	Lrrc4c	Hes3	Cacna1h	Dock5
	Lrrc61	Hes5	Cacna1i	Dock7
	Lrrc72	Hesx1	Cacna1s	Dock8
	Lrrc74a	Heyl	Cacna2d1	Dok1
	Lrrc8b	Hfm1	Cacna2d3	Dok4
	Lrrc8c	Hhex	Cacna2d4	Dok5
	Lrrcc1	Hhip	Cacnb2	Doxl1
	Lrrfip1	Hhipl2	Cacnb3	Dph5
	Lrriq3	Hif1an	Cacnb4	Dph6
	Lrrn1	Hint2	Cacng3	Dpp10
	Lrrn2	Hipk1	Cacng6	Dpp4
	Lrrn3	Hira	Cacng8	Dpp6
	Lrrn4	Hivep1	Cacybp	Dppa3
	Lrrtm1	Hjv	Cadm1	Dppa5a
	Lrrtm2	Hk2	Cadm2	Dpy19l2
	Lrtm2	Hlx	Cadm3	Dpy19l4
	Lsm4	Hmcn1	Cadps	Dpys
	Lsm8	Hmcn2	Cadps2	Drd1
	Ltbp4	Hmg20b	Calb1	Drd2
	Lurap1l	Hmga2	Calcoco1	Drd4
	Ly6e	Hmx1	Calcrl	Dreh
	Ly6m	Hmx2	Cald1	Drosha
	Ly86	Hnf1b	Calhm2	Dsc3
	Ly96	Hnf4a	Calhm5	Dscc1
	Lyl1	Hnrnpa3	Calhm6	Dsel
	Lyplal1	Homer2	Calm1	Dsp
	Lyrm7	Hormad2	Calm2	Dstn
	Lyst	Hotair	Calm3	Dtwd2
	Lyzl1	Hoxb1	Calml3	Dtx4
	Lyzl4os	Hoxb13	Caln1	Duoxa1
	Lzts1	Hoxb3os	Calu	Dusp10
	M5C1000I18Rik	Hoxc13	Caly	Dusp12
	M6pr	Hoxd1	Camk1	Dusp15
	Macir	Hoxd3	Camk1d	Dusp23
	Macrod2	Hpdl	Camk1g	Dusp26
	Madcam1	Hps1	Camk2a	Dusp27
	Mafa	Hpse2	Camk2b	Dusp9
	Magi2	Hs1bp3	Camk2d	Duxf3
	Magohb	Hs3st2	Camk2g	Dynll2
	Mal2	Hs3st3a1	Camk2n1	Dynlrb2
	Malat1	Hs3st3b1	Camk4	Dynlt1a
	Malt1	Hs3st4	Camkk2	Dynlt1c
	Mamdc2	Hs3st5	Camkv	Dyrk4
	Maml3	Hs3st6	Camsap1	Dysf
	Man1a	Hsbp1	Camsap3	Dytn
	Man1a2	Hsd17b1	Camta1	E030025P04Rik
	Man1c1	Hsd17b12	Camta2	E030030I06Rik
	Manbal	Hsd17b2	Cand1	E030044B06Rik
	Manea	Hsd17b3	Cant1	E130006D01Rik
	Mansc1	Hspb1	Canx	E130101E03Rik
	Map1b	Htatip2	Cap1	E130114P18Rik
	Map1s	Htr2a	Cap2	E130119H09Rik
	Map2	Htr7	Capg	E230013L22Rik
	Map2k6	Htra1	Capn1	E230016K23Rik
	Map3k13	Htra3	Capn10	E230016M11Rik
	Map3k20	Htra4	Capn12	E230025N22Rik
	Map3k5	Hus1	Capn13	E2f2
	Map9	Hyi	Capn2	E2f6
	Mapk4	I730028E13Rik	Capn3	E2f7
	Mapkapk2	Ibtk	Capn5	E330013P04Rik
	Mapkapk3	Icam1	Capn7	E330023G01Rik
	Mapre2	Id3	Capn8	Eaf1
	Marchf1	Id4	Capn9	Ear10
	Marchf10	Ier3ip1	Caprin1	Ear14
	Marchf4	Ifi27l2a	Caprin2	Ear6
	Marveld1	Ifitm3	Caps2	Ebf1
	Mast2	Ifna1	Capsl	Ebf2
	Mast4	Ifna11	Capza2	Ebf3
	Mat2a	Ifna5	Capza3	Ece1
	Mat2b	Ifna7	Capzb	Ecel1
	Matk	Ifnab	Car10	Echdc3
	Mb	Ifnar2	Car11	Eci2
	Mbd2	Ifne	Car12	Eci3
	Mbnl1	Ifnlr1	Car15	Edar
	Mbp	Ifnz	Car2	Edaradd
	Mc3r	Ift27	Car3	Edem1
	Mccc2	Iftap	Car4	Edn1
	Mcf2l	Igf1	Car7	Edn3
	Mcm3	Igf1r	Car8	Ednra
	Mcm5	Igf2bp1	Card11	Ednrb
	Mctp1	Igf2bp2	Card19	Eef1aknmt
	Mcu	Igf2bp3	Card6	Eef2kmt
	Mdfic	Igf2os	Card9	Eefsec
	Mdga1	Igfals	Carlr	Eepd1
	Mdga2	Igfbp7	Carmil1	Efcab1
	Mdm2	Ighmbp2	Carmil2	Efcab14
	Me1	Igsf21	Carmil3	Efcab3
	Me3	Igsf9b	Carmn	Efcab6
	Meak7	Ihh	Carns1	Efcab8
	Med10	Ikzf1	Cartpt	Efhb
	Med16	Ikzf3	Casd1	Efhd1
	Med28	Il11	Caskin1	Efna5
	Med9os	Il12b	Casp2	Efnb2
	Mef2c	Il12rb2	Casp3	Efr3a
	Megf9	Il15	Casp7	Egf
	Meis3	Il17rd	Casp8ap2	Egflam
	Meltf	Il19	Casq1	Egfr
	Meox2	Il1f5	Casr	Egln1
	Mep1b	Il1rl2	Cass4	Egln3
	Mepe	Il20ra	Cast	Egr2
	Mertk	Il20rb	Castor2	Ehd4
	Metrn	Il21r	Catip	Ehf
	Metrnl	Il22ra1	Catspere2	Eid2
	Mettl15	Il23r	Cav1	Eif1a
	Mettl24	Il24	Cav3	Eif1ad7
	Mettl4	Il27	Cavin2	Eif2s2
	Mettl5	Il27ra	Cavin3	Eif2s3y
	Mex3c	Il4ra	Cavin4	Eif3a
	Mexis	Il6	Cbarp	Eif3c
	Mfap2	Il9	Cbfa2t2	Eif3h
	Mfap4	Ildr1	Cbfa2t3	Eif3m
	Mfsd3	Ilrun	Cbfb	Eif4b
	Mfsd4b1	Inhbb	Cbl	Elac2
	Mfsd9	Ino80	Cblb	Elapor2
	Mgat5b	Inpp4b	Cbll1	Elavl2
	Mgll	Ins1	Cbr1	Elavl4
	Mgst2	Insl3	Cbr4	Elf5
	Mia2	Insyn2a	Cbwd1	Elfn1
	Mical2	Insyn2b	Cbx6	Elk3
	Micu1	Intu	Cbx7	Elmo1
	Minar2	Iqch	Cbx8	Eln
	Mindy3	Iqsec3	Cby2	Elof1
	Mir100hg	Irak1bp1	Cc2d1a	Elovl3
	Mir1187	Irf4	Cc2d1b	Elovl5
	Mir124-2hg	Irf5	Cc2d2a	Emc7
	Mir124a-1hg	Irf6	Ccar1	Emid1
	Mir124a-3	Irf8	Ccar2	Emilin2
	Mir125b-2	Irgm2	Ccbe1	Emilin3
	Mir129b	Irs4	Ccdc105	Eml4
	Mir133c	Irx1	Ccdc106	Emx1
	Mir135b	Irx2	Ccdc110	Emx2
	Mir137	Irx3	Ccdc112	En1
	Mir138-1	Irx4	Ccdc113	En2
	Mir145a	Irx5	Ccdc12	Eno1b
	Mir145b	Irx6	Ccdc121	Eno4
	Mir153	Isl1	Ccdc124	Enpp1
	Mir181a-1	Isl2	Ccdc126	Enpp2
	Mir184	Ism1	Ccdc13	Enpp3
	Mir1951	Isoc1	Ccdc130	Enpp4
	Mir1952	Itga1	Ccdc134	Enpp5
	Mir204	Itga11	Ccdc138	Enpp6
	Mir205	Itga5	Ccdc141	Entpd1
	Mir216b	Itga9	Ccdc142	Entpd2
	Mir218-2	Itgal	Ccdc148	Entpd3
	Mir21b	Itgb2l	Ccdc149	Entpd4
	Mir21c	Itgb4	Ccdc15	Eogt
	Mir23a	Itgb5	Ccdc150	Eomes
	Mir3074-1	Itgb6	Ccdc160	Epas1
	Mir3089	Itih2	Ccdc162	Epb41
	Mir3093	Itih5	Ccdc167	Epb41l3
	Mir346	Itln1	Ccdc169	Epb41l4a
	Mir3471-1	Itpr2	Ccdc17	Epb41l4b
	Mir378c	Itpr3	Ccdc171	Epb42
	Mir3961	Itpripl1	Ccdc172	Epcam
	Mir3966	Itpripl2	Ccdc177	Epha2
	Mir3970	Izumo3	Ccdc178	Epha3
	Mir466k	Jag1	Ccdc181	Epha5
	Mir5099	Jam2	Ccdc184	Epha8
	Mir5118	Jaml	Ccdc185	Ephb1
	Mir5119	Jarid2	Ccdc187	Ephb3
	Mir5130	Jhy	Ccdc190	Ephb4
	Mir551b	Jph2	Ccdc191	Epo
	Mir5618	Kank1	Ccdc25	Epop
	Mir5619	Kank3	Ccdc28a	Eprn
	Mir5623	Kank4	Ccdc28b	Eps8
	Mir5627	Kap	Ccdc3	Eps8l2
	Mir592	Kat2b	Ccdc30	Epx
	Mir6337	Katnal1	Ccdc33	Eral1
	Mir6339	Kazald1	Ccdc34	Erap1
	Mir6343	Kbtbd12	Ccdc39	Erbb2
	Mir6350	Kbtbd8	Ccdc42	Erbb3
	Mir6355	Kcna5	Ccdc42os	Erbb4
	Mir6366	Kcna7	Ccdc43	Erbin
	Mir6372	Kcnc2	Ccdc50	Ercc4
	Mir6380	Kcnd3os	Ccdc54	Ercc6
	Mir6390	Kcne3	Ccdc59	Ercc6l2
	Mir6395	Kcng2	Ccdc6	Ereg
	Mir6413	Kcng4	Ccdc60	Erfe
	Mir6541	Kcnh2	Ccdc63	Erfl
	Mir670	Kcnh5	Ccdc65	Erg
	Mir6899	Kcnh6	Ccdc66	Eri3
	Mir6903	Kcnh7	Ccdc68	Erich2
	Mir6937	Kcnh8	Ccdc70	Erich4
	Mir6957	Kcnip1	Ccdc71	Erich5
	Mir6985	Kcnj1	Ccdc71l	Ermap
	Mir6995	Kcnj2	Ccdc73	Ern2
	Mir7017	Kcnj5	Ccdc80	Ero1b
	Mir710	Kcnj8	Ccdc85a	Esm1
	Mir7232	Kcnk12	Ccdc86	Esp5
	Mir7243	Kcnk13	Ccdc88b	Espn
	Mir7657	Kcnk15	Ccdc88c	Esr1
	Mir7662	Kcnk16	Ccdc9	Esr2
	Mir7668	Kcnk5	Ccdc90b	Esrp1
	Mir7687	Kcnk9	Ccdc91	Esrrb
	Mir804	Kcnmb1	Ccdc92	Esrrg
	Mir8099-2	Kcnmb2	Ccdc93	Esx1
	Mir8104	Kcnn4	Ccdc9b	Esyt1
	Mir8118	Kcnq1	Ccer1	Esyt3
	Mir874	Kcnq4	Cck	Etaa1
	Mir9-2	Kcp	Cckar	Etaa1os
	Mir9-3hg	Kctd1	Cckbr	Etd
	Mir99a	Kctd14	Ccl17	Etfa
	Mir99ahg	Kctd15	Ccl25	Etl4
	Mirlet7b	Kdf1	Ccl27a	Etnppl
	Mirlet7c-1	Kdm3a	Ccl27b	Ets1
	Mirt1	Kdm5d	Ccl28	Etv2
	Mis18a	Kdm8	Ccm2	Etv3
	Mitf	Kdr	Ccn4	Etv4
	Mkrn2	Kif12	Ccn5	Etv6
	Mks1	Kif19a	Ccn6	Eva1a
	Mlip	Kif20b	Ccna1	Eva1b
	Mllt1	Kif26a	Ccnc	Evc2
	Mmel1	Kif2b	Ccnd3	Evx1
	Mms22l	Kif4-ps	Ccne1	Evx1os
	Mnd1-ps	Kif6	Ccng1	Evx2
	Mogat1	Kifc3	Ccng2	Exo5
	Morf4l1-ps1	Kirrel	Ccnh	Exoc1
	Mpc1	Kirrel3	Ccnj	Exoc2
	Mpdz	Kit	Ccnjl	Exoc3l2
	Mpp6	Kitl	Ccnk	Exoc3l4
	Mpp7	Kiz	Ccnl1	Exoc6
	Mpped2	Klf12	Ccnt2	Exoc7
	Mre11a	Klf14	Ccny	Exog
	Mreg	Klf4	Ccr10	Exosc2
	Mrgprh	Klf6	Ccr7	Exosc3
	Mro	Klhl1	Ccsap	Exph5
	Mroh5	Klhl14	Ccser1	Extl2
	Mroh7	Klhl30	Ccser2	Eya1
	Mrpl16	Klhl32	Cct4	Eya2
	Mrpl23	Klhl9	Cct5	Eya4
	Mrpl33	Klk13	Cct6b	Ezr
	Mrpl52	Klk15	Cd109	F11
	Mrpl53	Klk1b11	Cd151	F11r
	Mrpl58	Klk1b4	Cd160	F2r
	Mrps10	Klk1b8	Cd164l2	F2rl1
	Mrps18a	Klk4	Cd180	F630040K05Rik
	Mrps6	Klre1	Cd2	F630042J09Rik
	Mrps9	Klrg2	Cd200	F630206G17Rik
	Mrtfa	Kng1	Cd200r3	F9
	Mrtfb	Krt17	Cd244a	F930017D23Rik
	Msantd1	Krt18	Cd247	Fa2h
	Msc	Krt19	Cd274	Fabp1
	Msh2	Krt28	Cd276	Fabp12
	Msl3l2	Krt7	Cd28	Fahd2a
	Msln	Krt71	Cd2ap	Fam102b
	Mslnl	Krt8	Cd300ld4	Fam107a
	Msra	Krt87	Cd300lg	Fam110c
	Mst1r	Krtap11-1	Cd34	Fam120b
	Mt1	Krtap13	Cd37	Fam131c
	Mt3	Krtap13-1	Cd44	Fam136a
	Mt4	Krtap15	Cd47	Fam13b
	Mtch2	Krtap27-1	Cd48	Fam149a
	Mterf1b	Krtap5-1	Cd5	Fam162b
	Mtfp1	Krtap5-4	Cd55os	Fam163a
	Mtg1	Krtap7-1	Cd6	Fam167a
	Mthfd1	Ktn1	Cd81	Fam169b
	Mthfd2l	L1td1	Cd83	Fam171a1
	Mtnr1a	L3mbtl4	Cd9	Fam174a
	Mtpn	Lad1	Cd93	Fam178b
	Mtr	Lama1	Cd99l2	Fam181a
	Mtrf1	Lamc3	Cda	Fam184a
	Mturn	Lamp3	Cdan1	Fam186a
	Mtx2	Lancl1	Cdc16	Fam189a2
	Muc15	Lars2	Cdc20	Fam204a
	Mvb12b	Lat	Cdc20b	Fam209
	Mxra7	Lbr	Cdc25b	Fam20a
	Myadm	Lbx1	Cdc26	Fam20c
	Myadml2	Lbx2	Cdc40	Fam210b
	Mybph	Lce3f	Cdc42bpa	Fam220a
	Mybphl	Lclat1	Cdc42bpg	Fam222a
	Mycn	Lcn10	Cdc42ep2	Fam227b
	Myh7	Lcn4	Cdc42ep3	Fam241b
	Myh9	Lcn8	Cdc42ep4	Fam243
	Mymk	Lcn9	Cdc42se2	Fam25c
	Myo10	Lcor	Cdc5l	Fam3b
	Myo16	Lcp2	Cdc7	Fam3c
	Myo18b	Ldah	Cdc73	Fam43a
	Myo1b	Ldb2	Cdca7	Fam53a
	Myo3a	Ldhb	Cdca7l	Fam76b
	Myo3b	Ldlrad2	Cdh10	Fam83c
	Myo5b	Lect2	Cdh11	Fam83g
	Myo5c	Lef1	Cdh12	Fam83h
	Myo7a	Lefty1	Cdh13	Fam89a
	Myof	Lefty2	Cdh15	Fam90a1a
	Myog	Lemd2	Cdh17	Fam91a1
	Myrip	Lepr	Cdh18	Fam98a
	Myt1	Lfng	Cdh19	Fam98b
	Myt1l	Lgals9	Cdh2	Fancc
	NA	Lgr5	Cdh20	Fap
	Naa35	Lgr6	Cdh22	Farsb
	Naaladl2	Lhfpl3	Cdh23	Fas
	Nab1	Lhx1	Cdh4	Fasl
	Naf1	Lhx1os	Cdh5	Fastkd1
	Nalcn	Lhx3	Cdh6	Fat1
[truncated: 8,742 more rows]
