# Supplementary material for: Early-life exercise primes the murine neural epigenome to facilitate gene expression and hippocampal memory consolidation
Source: Commun Biol. 2023 Jan 7;6:18. doi: 10.1038/s42003-022-04393-7 (PMC9825372; doi:10.1038/s42003-022-04393-7)
Supplement: Supplementary file 12 — Supplementary Data 9 [file 42003_2022_4393_MOESM12_ESM.xlsx]

## Sheet: 9a_Up in ELE w 3min training
	baseMean	log2FoldChange	lfcSE	stat	pvalue	padj
Gm46608	30.5533	8.02527	1.07323	7.47768	7.56445e-14	1.46936e-12
Lingo4	39.8812	8.0166	1.08909	7.36084	1.8276e-13	3.39689e-12
Shox2	19.7904	7.96005	1.46669	5.42722	5.724e-08	5.18712e-07
Gm38469	49.144	7.7602	1.09746	7.07107	1.5374e-12	2.58272e-11
LOC108168956	36.1247	7.74052	1.12653	6.87113	6.36959e-12	9.9085e-11
Gm52140	21.3727	7.69053	1.08782	7.0697	1.55271e-12	2.60336e-11
Cbfa2t2-ps1	32.4083	7.59944	1.08313	7.0162	2.27982e-12	3.73527e-11
Tead4	20.2827	7.38848	1.09974	6.71841	1.83716e-11	2.70643e-10
Igf2r-2	29.2386	7.34648	1.09854	6.68748	2.27042e-11	3.30515e-10
Gm39644	14.3254	7.26126	1.20516	6.02517	1.68932e-09	1.9018e-08
Nod2	13.9619	7.25343	1.12407	6.45284	1.09776e-10	1.45248e-09
Gm33473	21.1256	7.15152	1.12584	6.35218	2.12281e-10	2.69696e-09
Gm36809	19.3162	7.14282	1.11056	6.43171	1.26179e-10	1.65407e-09
H2bc15	14.0479	7.12228	1.21239	5.87456	4.2397e-09	4.5177e-08
Gm30583	16.9827	7.11816	1.14566	6.21313	5.19385e-10	6.29249e-09
F930015N05Rik	15.4358	7.11727	1.18671	5.99748	2.00398e-09	2.2246e-08
Irx1	16.8616	7.08428	1.17034	6.05316	1.42032e-09	1.61624e-08
Mrgprf	20.6973	7.08301	1.17117	6.04778	1.46852e-09	1.66815e-08
Gm29719	19.5768	7.05537	1.07817	6.54386	5.99524e-11	8.23034e-10
Gm30571	12.5922	7.02187	1.1373	6.17414	6.65239e-10	7.93315e-09
4930447N08Rik	14.0225	7.01368	1.15189	6.08886	1.13714e-09	1.31014e-08
Gm32139	19.5091	7.01158	1.15877	6.05088	1.44054e-09	1.63781e-08
Tlr6	16.7001	6.93747	1.1415	6.07748	1.22083e-09	1.40157e-08
Gm14379	16.3552	6.87622	1.2292	5.59407	2.21809e-08	2.147e-07
LOC115489748	11.8179	6.87594	1.27185	5.40627	6.43512e-08	5.79295e-07
Gm27188	10.408	6.83573	1.18148	5.78576	7.21857e-09	7.45621e-08
Gm52354	14.4235	6.78622	1.13125	5.99886	1.98705e-09	2.2077e-08
Mir7220	13.643	6.77543	1.23626	5.48061	4.23861e-08	3.92496e-07
Gm40349	13.8977	6.73703	1.17383	5.73934	9.50445e-09	9.65532e-08
2500002B13Rik	15.4274	6.73352	1.11781	6.02383	1.7034e-09	1.9156e-08
Sost	32.2594	6.73088	1.44945	4.64374	3.42165e-06	2.2912e-05
Gm26387	10.5668	6.69133	1.19084	5.61898	1.92084e-08	1.8733e-07
Gm36629	10.9605	6.65305	1.16193	5.72585	1.02917e-08	1.03897e-07
Troap	11.1492	6.64154	1.24091	5.35216	8.6909e-08	7.67661e-07
Il17re	18.6451	6.61896	1.44629	4.57649	4.72833e-06	3.07693e-05
Gm10644	13.0304	6.58872	1.18159	5.57612	2.45936e-08	2.3597e-07
Gm29865	10.0392	6.55938	1.14184	5.74454	9.21707e-09	9.39291e-08
Gm15918	11.6265	6.52679	1.16771	5.58941	2.27846e-08	2.19886e-07
Hpse2	10.5384	6.52412	1.46122	4.46485	8.01239e-06	4.99282e-05
Uncx	16.43	6.52339	1.43536	4.54478	5.4992e-06	3.53233e-05
Gm3960	16.5072	6.51585	1.16919	5.57296	2.5045e-08	2.39998e-07
Pax8	10.901	6.49676	1.23315	5.26842	1.376e-07	1.17643e-06
Gm35886	10.7707	6.49553	1.1776	5.51591	3.46981e-08	3.26213e-07
Clic3	40.763	6.48636	1.10527	5.86858	4.39533e-09	4.66873e-08
Cda	10.5872	6.48332	1.20441	5.38299	7.32602e-08	6.53352e-07
Gm32822	12.7459	6.4554	1.12436	5.74141	9.38926e-09	9.56085e-08
Gm45925	12.4336	6.38119	1.18141	5.40135	6.61411e-08	5.93961e-07
A930018O16Rik	15.4716	6.37985	1.22738	5.19796	2.01487e-07	1.675e-06
6030443J06Rik	14.2806	6.35335	1.13985	5.57383	2.492e-08	2.38888e-07
Mir124a-3	10.4362	6.33927	1.24697	5.08375	3.70058e-07	2.94022e-06
Gm36604	11.075	6.32512	1.2072	5.23951	1.61e-07	1.36163e-06
Slc36a2	12.5209	6.31184	1.16455	5.41998	5.96042e-08	5.39002e-07
Mybph	11.3228	6.27866	1.13608	5.52661	3.26471e-08	3.08163e-07
Gm46752	11.4639	6.26174	1.1461	5.46353	4.66758e-08	4.29298e-07
LOC115488470	13.8421	6.23938	1.15648	5.39513	6.84737e-08	6.13358e-07
Gm13238	14.2739	6.21254	1.20437	5.15833	2.49158e-07	2.04694e-06
Gm41501	10.7161	6.17537	1.26143	4.89554	9.8036e-07	7.24385e-06
Gm30042	11.2998	6.13598	1.24652	4.92248	8.54545e-07	6.37432e-06
Kirrel3os	10.0352	6.06592	1.22907	4.93537	7.99995e-07	5.99683e-06
LOC105243553	10.8805	5.97304	1.30309	4.58374	4.56727e-06	2.98414e-05
Gm52797	10.2641	5.96095	1.22179	4.87885	1.06704e-06	7.83731e-06
Gm33049	10.457	5.93672	1.16605	5.09131	3.55606e-07	2.83673e-06
LOC102631979	13.4028	5.90946	1.15626	5.11085	3.20713e-07	2.57267e-06
Gm5466	11.8701	5.87078	1.18994	4.93367	8.06994e-07	6.04229e-06
Gm29880	10.4921	5.86709	1.4995	3.9127	9.12684e-05	0.000455444
Gm52382	11.3686	5.8424	1.13526	5.14632	2.65652e-07	2.16678e-06
Aurkb	20.1964	5.8221	0.934255	6.23182	4.61059e-10	5.62274e-09
Gm51691	12.4535	5.77709	1.19647	4.82844	1.37604e-06	9.90148e-06
5730405O15Rik	39.3905	5.72029	0.784454	7.29208	3.05215e-13	5.54534e-12
Spata5-2	10.4325	5.67492	1.14427	4.95942	7.07032e-07	5.34179e-06
Gm52395	14.7941	5.65672	1.1168	5.06512	4.08154e-07	3.22408e-06
Potegl	11.2429	5.53206	1.19805	4.61755	3.88294e-06	2.57436e-05
Gdf15	10.4797	5.50017	1.24843	4.40566	1.05464e-05	6.42171e-05
Gm36210	49.9054	5.32161	0.613551	8.67346	4.19185e-18	1.31524e-16
2010320O07Rik	15.2002	5.30597	0.96404	5.5039	3.71491e-08	3.47361e-07
Tenm1-2	39.5981	5.07869	0.754538	6.73086	1.68663e-11	2.4932e-10
Gm34686	21.4976	5.02647	0.859244	5.84988	4.91932e-09	5.17851e-08
Inmt	19.3932	4.99571	1.25125	3.99259	6.53566e-05	0.000339167
Tlr5	15.9406	4.98277	0.988964	5.03838	4.69497e-07	3.65283e-06
Gm2981	32.7511	4.96324	0.699813	7.09223	1.31967e-12	2.23876e-11
1700019L22Rik	10.372	4.96098	1.18047	4.20254	2.63935e-05	0.000148537
4930429H19Rik	15.3234	4.91672	0.847693	5.80012	6.62666e-09	6.87779e-08
Gm30085	24.2347	4.85311	0.775105	6.26123	3.81962e-10	4.70698e-09
Gm26536	10.3478	4.84493	1.22456	3.95645	7.60721e-05	0.000388076
Gm40194	10.0463	4.76604	1.24961	3.81401	0.000136728	0.000656082
Gm42008	34.3538	4.75162	0.662605	7.17112	7.43888e-13	1.29424e-11
Gm11523	11.3887	4.6595	1.17905	3.9519	7.75331e-05	0.000394284
Icam4	40.2417	4.63315	0.61682	7.51136	5.85161e-14	1.15311e-12
Gm46289	15.9306	4.5462	1.1164	4.0722	4.65712e-05	0.000249131
Cenpi	14.6151	4.46974	0.894802	4.99522	5.87674e-07	4.49785e-06
Gm13378	15.3736	4.38533	0.974609	4.49957	6.809e-06	4.29785e-05
Acoxl	10.5515	4.35692	0.852173	5.11272	3.17546e-07	2.55201e-06
Capn11	47.6954	4.35339	1.35832	3.20498	0.00135073	0.00509065
4930579K19Rik	10.3285	4.32809	1.05844	4.0891	4.33047e-05	0.000233056
Gp9	10.8079	4.31413	0.914462	4.71767	2.38556e-06	1.6447e-05
Gm38618	11.8238	4.25741	0.934764	4.55453	5.25036e-06	3.38764e-05
Myzap	12.2421	4.1743	1.05526	3.95571	7.63084e-05	0.000389051
Gm10649	39.8718	4.11725	0.546655	7.53172	5.00781e-14	9.95173e-13
Pcdhb21	113.362	4.08089	0.394879	10.3345	4.91896e-25	2.98533e-23
Dlgap5	15.483	4.01482	0.812988	4.93835	7.87863e-07	5.91446e-06
Gm42266	11.1232	3.98235	1.07343	3.70992	0.000207324	0.000951055
Gm53063	10.5601	3.92003	1.00227	3.91113	9.18639e-05	0.000458238
Dennd2c	22.4447	3.88885	0.668349	5.81859	5.93453e-09	6.18675e-08
Phospho1	99.4492	3.86697	0.328286	11.7793	4.99298e-32	5.84111e-30
Gm30797	31.8153	3.84082	0.650057	5.90843	3.45379e-09	3.72681e-08
Zcchc17-2	12.7358	3.82493	0.820003	4.66453	3.09324e-06	2.08425e-05
AA387200	34.5531	3.81365	0.6778	5.62651	1.83896e-08	1.80093e-07
A330074K22Rik	91.8097	3.80702	0.46341	8.21524	2.11732e-16	5.63761e-15
Cdkl5	2438.88	3.76739	0.14674	25.6739	2.2871e-145	5.91306e-141
Abhd15	53.4703	3.7452	0.629441	5.95004	2.68079e-09	2.92691e-08
Itgal	23.4934	3.73764	0.753229	4.96216	6.97132e-07	5.27316e-06
Cd300ld3	11.2505	3.68387	0.799185	4.60954	4.0356e-06	2.66709e-05
Plaur	10.6722	3.6789	0.855977	4.2979	1.72424e-05	0.00010072
Brip1	10.2152	3.58679	0.909001	3.94586	7.95134e-05	0.000403244
Gm46269	31.023	3.57926	0.630652	5.67549	1.38293e-08	1.37835e-07
H2-Ab1	14.6369	3.5762	0.918897	3.89184	9.94879e-05	0.00049228
Dscam-2	86.5332	3.57314	0.559522	6.38607	1.70208e-10	2.18824e-09
Meltf	27.9453	3.56737	0.553536	6.4447	1.15832e-10	1.52481e-09
Gm34489	10.0585	3.55596	0.897527	3.96195	7.43404e-05	0.000380669
H2-Ab1-2	16.1288	3.5502	0.783951	4.52859	5.93774e-06	3.79517e-05
Gm13710	14.9247	3.54209	0.92182	3.84249	0.000121793	0.000592442
Cplane2	40.3731	3.53748	0.67774	5.21953	1.79379e-07	1.5033e-06
C030047K22Rik	32.7737	3.5272	0.553561	6.37183	1.86782e-10	2.38826e-09
Gm16299	21.2791	3.45437	0.773272	4.46722	7.9244e-06	4.94157e-05
Gm15723	42.9811	3.44234	0.672388	5.11957	3.06225e-07	2.47025e-06
Gm39675	21.5072	3.44202	0.618169	5.5681	2.57534e-08	2.46604e-07
Mstn	13.1354	3.43176	1.04467	3.28501	0.00101978	0.00396474
D030055H07Rik	17.4788	3.4282	0.90595	3.7841	0.000154269	0.000731829
Nrap	22.1985	3.42639	0.708041	4.83926	1.30324e-06	9.41962e-06
Gm34510	12.8981	3.37792	0.872379	3.87208	0.000107912	0.000530815
Gm5263	12.7775	3.36443	0.822855	4.08873	4.3374e-05	0.000233332
1700109K24Rik	18.1373	3.32265	0.809779	4.10315	4.07556e-05	0.000220577
Gm36464	25.0501	3.28427	0.677866	4.84501	1.26605e-06	9.16622e-06
Hs6st3	1329.23	3.28175	0.134053	24.481	2.35169e-132	3.04002e-128
D830031N03Rik	901.229	3.28066	0.328827	9.97687	1.92439e-23	1.02373e-21
Gm11295	14.3972	3.27029	0.74941	4.36382	1.27809e-05	7.65967e-05
Gm40095	12.3357	3.25767	0.703457	4.63094	3.64002e-06	2.42549e-05
Gm15545	15.0014	3.23735	0.822829	3.93442	8.33989e-05	0.000420065
Gm30698	48.5223	3.21599	0.591381	5.4381	5.38505e-08	4.90747e-07
Kcnq1	18.1034	3.20588	0.791598	4.04989	5.12418e-05	0.000272202
Gm31120	18.1305	3.19781	0.700397	4.56572	4.97788e-06	3.22228e-05
Gm8273	11.1024	3.18101	0.855091	3.72009	0.000199153	0.000917643
Prr11	17.6635	3.17219	0.582912	5.44197	5.26933e-08	4.81219e-07
Prr11-2	18.7675	3.16434	0.591456	5.35009	8.79118e-08	7.75989e-07
Gm6566	16.8678	3.1643	0.847125	3.73534	0.000187459	0.000870745
Ghrl	32.2275	3.16002	0.692018	4.56639	4.96202e-06	3.21282e-05
Gm41914	52.7867	3.14811	0.584594	5.38513	7.2394e-08	6.46297e-07
Gm19680	21.4627	3.06109	0.601304	5.09074	3.56661e-07	2.84427e-06
1700020L24Rik	16.6281	3.0322	0.692282	4.38001	1.18676e-05	7.16211e-05
Itga2	16.1437	3.02841	0.800527	3.78302	0.000154937	0.000734865
Gm17251	10.007	3.02423	0.764335	3.95668	7.59974e-05	0.000387812
Pappa	69.4477	2.99997	0.650317	4.61309	3.96731e-06	2.62531e-05
4931440J10Rik	10.9402	2.98365	0.879964	3.39065	0.000697271	0.00282161
A930029G22Rik	33.3074	2.96957	0.614872	4.82957	1.36825e-06	9.85643e-06
Gm36746	16.8448	2.95529	0.711343	4.15452	3.25972e-05	0.000179925
Gm30977	906.461	2.9398	0.334171	8.79728	1.40174e-18	4.6049e-17
H4c17	11.6725	2.90767	0.705474	4.12159	3.76274e-05	0.00020489
Ndc80	13.2952	2.88732	0.89325	3.23238	0.00122762	0.004673
Ccdc188	13.1014	2.88305	0.778929	3.70129	0.000214503	0.000979818
Card14	26.6894	2.86941	0.548053	5.23565	1.6441e-07	1.38819e-06
Gm51701	23.2853	2.81045	0.572049	4.91296	8.97135e-07	6.67084e-06
LOC115488789	13.6484	2.80028	0.819643	3.41646	0.000634409	0.00259034
Gm7328	2036.95	2.79789	0.185583	15.0762	2.32354e-51	1.07273e-48
Tafa4	10.3089	2.77504	1.10794	2.50467	0.0122565	0.0341685
Gm18285	11.2265	2.77041	0.846884	3.2713	0.00107054	0.00413656
Peg12	16.0665	2.76041	0.788819	3.49942	0.000466266	0.00196653
Onecut1	29.3764	2.74839	0.734639	3.74115	0.000183181	0.00085348
Gm41395	12.7982	2.74278	0.832366	3.29516	0.000983644	0.00384156
Mir6236	100.97	2.73999	0.29888	9.16752	4.84035e-20	1.88752e-18
Barhl2	15.7625	2.7385	1.09233	2.50702	0.0121752	0.0339677
Gm5345	17.7261	2.72075	0.765314	3.55507	0.000377875	0.00162826
Ccdc188-3	10.4326	2.70385	0.869411	3.10999	0.00187096	0.00677098
Gm9901	11.8618	2.67639	0.871442	3.07122	0.00213183	0.00758134
2410018L13Rik	75.6904	2.67256	0.564131	4.73747	2.16399e-06	1.506e-05
Gm32923	77.3229	2.64258	0.37849	6.98191	2.91196e-12	4.71716e-11
Gm33449	53.7988	2.64092	0.713452	3.7016	0.000214241	0.000978967
Lhx5	18.1188	2.62534	0.785883	3.34063	0.000835893	0.00331816
Xylt1	972.157	2.60138	0.146591	17.7458	1.85614e-70	2.82286e-67
Pcdha10	151.958	2.60085	0.731069	3.5576	0.000374252	0.00161472
Ccdc188-4	11.4242	2.59868	0.794436	3.27111	0.00107128	0.0041388
Pax2	40.0765	2.59453	0.814482	3.18549	0.00144508	0.00540355
Olfml2a	58.5499	2.59005	0.766571	3.37875	0.000728159	0.00293374
Bst1	12.5737	2.58345	0.930215	2.77726	0.00548198	0.0171794
Gm13847	12.5635	2.57382	0.861841	2.98642	0.00282266	0.00969408
Gdap10	23.6302	2.54919	0.731851	3.48321	0.000495432	0.00208004
TrnP	40.4233	2.5393	0.501521	5.0632	4.1227e-07	3.25361e-06
Fut4	11.6664	2.53697	0.950761	2.66835	0.00762241	0.0227441
Gm46065	664.293	2.53556	0.380547	6.66293	2.68418e-11	3.86397e-10
Gm41608	37.5787	2.53141	0.719188	3.51981	0.000431851	0.00183304
Hnf1a	14.2079	2.52701	0.747728	3.37958	0.000725957	0.00292669
Wnt2b	73.5803	2.52222	0.605263	4.16714	3.08439e-05	0.000171087
Ksr2	1645.49	2.51986	0.134557	18.727	2.98202e-78	7.00884e-75
Gm52381-2	20.5154	2.49693	0.698653	3.57391	0.000351686	0.00152635
Gm33712	10.7321	2.4926	0.915535	2.72256	0.00647774	0.0197728
Fbxl18	1294.1	2.48756	0.139361	17.8497	2.90551e-71	4.69495e-68
Trim29	10.7132	2.48295	0.879026	2.82467	0.00473297	0.0151485
Gm41557	20.062	2.48229	0.706769	3.51217	0.000444464	0.00188473
Gm36227	18.7303	2.47987	0.581609	4.26381	2.00969e-05	0.000115824
Nptxr	8249.77	2.47925	0.166046	14.9311	2.06801e-50	8.62359e-48
Gm35612	19.2115	2.47177	0.728212	3.39431	0.000688025	0.00278681
Lnpep	2392.17	2.46644	0.151426	16.2881	1.19975e-59	8.86239e-57
Pum1-2	515.333	2.46381	0.128234	19.2133	2.8624e-82	1.48009e-78
2810403D21Rik	13.3983	2.46336	0.760715	3.23822	0.00120277	0.00458853
4933406I18Rik	16.8841	2.45923	0.756794	3.24954	0.00115592	0.0044222
Pcdha8	22.2902	2.45779	0.670383	3.66624	0.000246142	0.00110809
Gm51585	41.0974	2.45174	0.785488	3.12129	0.0018006	0.00654565
Avil	15.9592	2.44287	0.78041	3.13024	0.00174663	0.00637816
Tssk4	15.9467	2.43791	0.838228	2.90841	0.00363277	0.0120613
Hif3a	121.516	2.41878	0.453619	5.33219	9.70364e-08	8.52092e-07
Elk4	308.846	2.4152	0.287022	8.41468	3.93973e-17	1.13681e-15
Gm24598	18.288	2.41043	0.550643	4.37749	1.20055e-05	7.24026e-05
Bace1	1339.37	2.41042	0.198361	12.1517	5.61855e-34	7.76802e-32
Sstr4	1245.69	2.40592	0.192908	12.4719	1.06265e-35	1.65504e-33
Sco2	33.5044	2.39844	0.582605	4.11676	3.84236e-05	0.000208918
Gm3693	34.4139	2.39296	0.481517	4.96962	6.70832e-07	5.08637e-06
Gm52502	10.0249	2.38612	0.862783	2.7656	0.00568176	0.0177134
Tas1r3	33.8614	2.38019	0.793962	2.99787	0.00271875	0.00937708
D630041G03Rik	84.129	2.3759	0.436989	5.43698	5.41902e-08	4.93322e-07
Gm28111	26.8502	2.37518	0.660403	3.59657	0.000322444	0.00141081
Tmem255b	100.945	2.37255	0.765035	3.10123	0.00192717	0.00694425
Gm10584	17.1163	2.36629	0.754934	3.13444	0.00172184	0.00629653
4930447F24Rik	13.8057	2.36477	0.844233	2.80108	0.00509312	0.0161113
Gm34402	17.9562	2.36436	0.771648	3.06404	0.0021837	0.00775193
Adnp	678.975	2.3576	0.255054	9.24351	2.38532e-20	9.60595e-19
LOC115490354	69.1373	2.34864	0.583994	4.02169	5.77819e-05	0.000303946
Gucy1b2	12.1871	2.33408	0.788708	2.95937	0.00308268	0.0104771
Gm35021	16.0278	2.31487	0.952963	2.42913	0.0151352	0.0408673
Pcdha3	214.859	2.3146	0.188414	12.2847	1.09515e-34	1.59966e-32
Vmn2r87	26.9242	2.31183	0.555737	4.15995	3.18324e-05	0.000176042
H2bc23	26.7314	2.29969	0.573851	4.00746	6.13742e-05	0.000320883
Ap2b1-2	896.406	2.29538	0.139654	16.4362	1.05241e-60	8.24514e-58
Gm45645	11.3256	2.29258	0.797849	2.87345	0.00406009	0.0132648
Myo3b	45.5503	2.29081	0.612725	3.73872	0.000184959	0.000860676
1700007P06Rik	10.9763	2.28963	0.865433	2.64565	0.00815339	0.0240747
Lmod1	77.2194	2.28686	0.453762	5.03978	4.66075e-07	3.63168e-06
Gm2792	713.325	2.28552	0.138866	16.4585	7.29085e-61	5.89055e-58
Cmklr1	166.937	2.27501	0.47512	4.78829	1.68206e-06	1.18917e-05
Gm13629	46.8579	2.27191	0.460755	4.93084	8.18785e-07	6.1288e-06
Kif26b	1145.09	2.27143	0.300808	7.55109	4.31646e-14	8.65771e-13
Fam205c	31.8822	2.26578	0.728296	3.11108	0.00186407	0.00674887
Dennd5b-2	589.365	2.2638	0.144587	15.657	2.97803e-55	1.71098e-52
Gm36279	51.1234	2.26146	0.781779	2.89271	0.00381938	0.0125984
Colq	15.5225	2.25969	0.787929	2.86788	0.0041323	0.013464
LOC115486460	14.1583	2.25487	0.750985	3.00254	0.00267734	0.00925275
Gm8707	50.3422	2.25279	0.417718	5.39309	6.92563e-08	6.19782e-07
Gm26560	15.7054	2.22375	0.940626	2.36411	0.0180733	0.047559
0610040F04Rik	19.2616	2.21759	0.604315	3.66959	0.000242938	0.001095
Pram1	29.312	2.21321	0.778571	2.84266	0.0044739	0.0144225
Ap2b1-3	1484.31	2.21254	0.115778	19.1102	2.07498e-81	6.67652e-78
Pcnx3-2	473.05	2.21017	0.224468	9.84625	7.115e-23	3.60689e-21
AW121686	23.2063	2.19569	0.773422	2.83893	0.00452648	0.0145593
Tlr9	83.3556	2.18748	0.612262	3.57278	0.000353211	0.00153246
Gm36445	34.5236	2.18465	0.783058	2.78989	0.00527251	0.0166157
Cfap77	29.4749	2.18395	0.815308	2.67869	0.00739116	0.0221786
4930404H24Rik	11.2161	2.18331	0.838579	2.60359	0.00922537	0.0267811
Gm33083	29.225	2.1747	0.558821	3.89157	9.95958e-05	0.000492719
Gm15756	13.133	2.16841	0.877944	2.46987	0.0135162	0.0371083
Arfgef3	4183.81	2.16376	0.16557	13.0685	4.98171e-39	9.83185e-37
1810010K12Rik	19.1542	2.15363	0.68194	3.15809	0.00158807	0.00587044
6430573P05Rik	330.817	2.14654	0.28448	7.5455	4.50546e-14	9.00884e-13
Ago2	3457.56	2.14462	0.1212	17.6949	4.59382e-70	6.59825e-67
Gm52697	22.9972	2.1435	0.688733	3.11223	0.00185679	0.00672626
Pcdhb2	189.265	2.13511	0.303816	7.02763	2.10065e-12	3.45485e-11
Gan	302.614	2.12962	0.449535	4.73738	2.16494e-06	1.50626e-05
Wdfy4	117.659	2.1234	0.515467	4.11937	3.79917e-05	0.000206743
Gm45978	21.8525	2.11283	0.553193	3.81933	0.000133813	0.000643645
Gal	22.7262	2.11139	0.786979	2.68291	0.00729846	0.0219438
Acsl3-2	236.077	2.10462	0.186966	11.2567	2.14734e-29	2.0336e-27
Tcam1	15.0061	2.08497	0.845948	2.46465	0.0137146	0.037573
Ctnna3	95.5764	2.0719	0.570354	3.63265	0.00028053	0.00124726
Gm19859	29.1487	2.07164	0.653058	3.17222	0.00151278	0.0056235
Itgb8	1449.51	2.06428	0.19805	10.423	1.94641e-25	1.25493e-23
Gm17251-3	10.5531	2.06113	0.69023	2.98615	0.00282516	0.00970139
Gm30875	16.2168	2.04158	0.809591	2.52174	0.0116775	0.0327717
Htr2b	15.0523	2.03937	0.769348	2.65078	0.00803068	0.0237585
C230035I16Rik	11.0458	2.03228	0.803443	2.52947	0.0114236	0.0321341
Large1-2	477.157	2.03085	0.159197	12.7568	2.85654e-37	5.02401e-35
Zbed6	782.819	2.02631	0.239094	8.47495	2.35182e-17	6.90953e-16
Ptgs2os	22.5312	2.01756	0.667627	3.02199	0.00251116	0.00875925
Oprm1	46.0496	2.01142	0.767799	2.61973	0.00880007	0.0257199
Pla2r1	12.3673	2.00759	0.798085	2.51551	0.011886	0.0332613
Plk-ps1	26.8953	2.00652	0.717471	2.79665	0.00516349	0.0163115
Lhx1	33.7951	2.00651	0.817213	2.45531	0.0140763	0.0384337
Gm46775	18.2556	2.00225	0.771085	2.59666	0.00941353	0.027257
Pcdha1	84.5454	1.98852	0.650415	3.0573	0.00223337	0.0079044
Gm12922	20.1012	1.98216	0.468916	4.2271	2.36722e-05	0.000134569
Gm21112	28.8435	1.97756	0.638788	3.09579	0.00196286	0.00705124
Hpn	15.6352	1.9767	0.766799	2.57786	0.00994156	0.0285334
Tldc2	26.3296	1.96214	0.765735	2.56242	0.0103945	0.0296458
Chrm5	120.775	1.96015	0.365372	5.36482	8.10317e-08	7.18941e-07
Galnt15	111.196	1.95665	0.448873	4.35902	1.30644e-05	7.80601e-05
Gm38615	34.9461	1.95141	0.787898	2.47673	0.0132591	0.0365069
Pmaip1	56.5595	1.94529	0.4422	4.39911	1.08696e-05	6.60297e-05
Cdc6	23.6305	1.94396	0.653942	2.97268	0.00295215	0.0100879
9930111J21Rik1	40.2597	1.92168	0.44446	4.32363	1.53485e-05	9.05158e-05
Kcnj6-2	809.661	1.92085	0.205014	9.36933	7.29929e-21	3.06855e-19
Wnt9b	50.3225	1.91901	0.678501	2.8283	0.00467959	0.0149977
Syn3	1861.1	1.91418	0.182096	10.5119	7.61471e-26	5.15369e-24
Nr1i3	19.8596	1.9124	0.773589	2.47212	0.0134316	0.0369072
Trim56	134.115	1.90971	0.508545	3.75525	0.000173168	0.000811566
Prrg4	56.458	1.90679	0.773794	2.4642	0.0137319	0.0376164
C130036L24Rik	47.7278	1.8933	0.420086	4.50692	6.57739e-06	4.16896e-05
Lancl3	211.018	1.88888	0.635846	2.97065	0.00297167	0.0101452
Ttc22	30.9169	1.88665	0.663232	2.84463	0.00444628	0.0143477
Gm52622	11.7985	1.88633	0.746053	2.52842	0.0114578	0.0322199
Gpr63	632.17	1.8851	0.215913	8.73084	2.52798e-18	8.109e-17
Pcdhgc3	4756.62	1.88389	0.0890649	21.1519	2.65171e-99	2.28524e-95
Filip1l	99.9144	1.88074	0.735256	2.55793	0.0105297	0.0299825
Gm36129	30.8068	1.87728	0.587343	3.19622	0.0013924	0.00522559
Adm	25.5756	1.87536	0.652256	2.87519	0.00403779	0.0131993
Ptchd4	364.113	1.87517	0.354343	5.29197	1.21008e-07	1.04703e-06
9430037G07Rik	18.8934	1.86765	0.643132	2.90399	0.00368437	0.0122154
Nr2c2	2953.28	1.86323	0.0927651	20.0855	9.88189e-90	6.38716e-86
Gm7819	13.1517	1.86316	0.597307	3.11927	0.00181299	0.00658421
Depdc1b	31.5406	1.86282	0.660612	2.81984	0.00480469	0.0153315
Ccl17	17.8675	1.85643	0.647885	2.86537	0.00416525	0.0135578
Gpr26	1403.98	1.85485	0.221024	8.39208	4.77624e-17	1.36297e-15
Zhx3	2468.47	1.84419	0.172982	10.6612	1.54613e-26	1.10425e-24
Ticrr	14.1602	1.844	0.786813	2.34364	0.0190968	0.0498161
Gm10791	26.751	1.83765	0.511983	3.58928	0.000331592	0.00144448
Slc27a6	14.1924	1.8337	0.696505	2.63272	0.00847041	0.0248829
Zim1	145.744	1.82177	0.488787	3.72713	0.000193672	0.000895582
Abi2	3375.24	1.81974	0.104736	17.3745	1.28721e-67	1.66397e-64
Gm38424	22.7427	1.81892	0.635384	2.86271	0.0042004	0.0136531
Itk	15.0269	1.80912	0.748023	2.41854	0.0155831	0.0419486
Pcdha12	431.035	1.80184	0.246359	7.31389	2.59519e-13	4.75184e-12
Hlcs-2	121.462	1.79854	0.462629	3.88765	0.00010122	0.000500468
Nos2	29.1167	1.79592	0.548037	3.277	0.00104916	0.00406426
Cilp2	94.0864	1.79064	0.514404	3.481	0.000499544	0.00209459
Dnah8	55.6992	1.78913	0.455581	3.92713	8.59655e-05	0.000431983
Cfb-4	19.7466	1.78638	0.616709	2.89664	0.00377184	0.0124637
Maff	34.0322	1.78516	0.665973	2.68053	0.00735053	0.0220698
Kcna3	337.405	1.78319	0.195479	9.12216	7.36405e-20	2.79574e-18
Isg20	20.9131	1.78057	0.756946	2.35231	0.0186573	0.0488571
Plscr1	47.6529	1.77896	0.73279	2.42765	0.015197	0.0410172
Gm52381	19.0186	1.77661	0.739335	2.40298	0.016262	0.043493
Klhl34	4412.33	1.77659	0.147182	12.0707	1.50807e-33	2.05208e-31
Tlr13	88.5106	1.77506	0.622899	2.84967	0.00437642	0.0141523
Epha2	50.3035	1.77371	0.64124	2.76607	0.00567363	0.0176943
Tpd52-ps	17.5107	1.77271	0.458751	3.86421	0.000111448	0.000546234
Gm7902	115.145	1.77261	0.673057	2.63366	0.00844692	0.0248223
Tmem252	38.6609	1.7719	0.670082	2.64431	0.00818585	0.0241567
Plcxd3	203.666	1.76807	0.282028	6.26911	3.63115e-10	4.49185e-09
9230114K14Rik	69.6203	1.76688	0.504291	3.5037	0.000458842	0.00193874
Dpf3	572.876	1.76561	0.212684	8.30157	1.02746e-16	2.83199e-15
Dmrt2	32.1961	1.76023	0.690137	2.55055	0.0107552	0.0305364
Oip5os1	3681.29	1.75557	0.127519	13.7671	4.0213e-43	1.08299e-40
Ncor1	10724.6	1.74691	0.125955	13.8693	9.72834e-44	2.76392e-41
Rps28-3	91.7386	1.73484	0.257688	6.73233	1.66962e-11	2.46948e-10
Tmprss6	68.0099	1.7332	0.699953	2.47616	0.0132804	0.0365536
Gm6181	11.4737	1.72489	0.561227	3.07342	0.00211622	0.00753306
Gm52507	55.617	1.7221	0.436578	3.94455	7.99506e-05	0.000405143
Ndufa4l2	51.0427	1.72055	0.501532	3.43059	0.000602261	0.00247314
Gm15753	20.7732	1.71786	0.714155	2.40544	0.0161531	0.043232
Elf4	67.0555	1.7147	0.656651	2.61128	0.00902051	0.0262779
Mtr	510.851	1.70788	0.162409	10.5159	7.29768e-26	4.99138e-24
Ror2	29.1103	1.69786	0.686614	2.4728	0.0134059	0.0368522
Rnf17	30.7175	1.68887	0.712999	2.36868	0.0178517	0.0470669
Mrvi1	89.2028	1.68558	0.34138	4.93756	7.91074e-07	5.93684e-06
Gm8225	24.764	1.68499	0.434386	3.87901	0.000104884	0.000517198
Sv2c	935.284	1.68127	0.225652	7.45074	9.28191e-14	1.78552e-12
Tbx18	53.5052	1.66988	0.578539	2.88638	0.003897	0.0128103
Gm33531	18.7458	1.6697	0.672386	2.48325	0.013019	0.0359379
Gm52385	32.0084	1.66626	0.57889	2.87837	0.0039973	0.0130901
Flrt1	1013.2	1.66137	0.289438	5.73999	9.46823e-09	9.62231e-08
Rps28-4	70.9916	1.65888	0.25648	6.46787	9.93935e-11	1.32187e-09
Cldn23	25.4083	1.65768	0.682052	2.43043	0.0150807	0.0407498
Htr2a	341.043	1.65647	0.203174	8.15296	3.55121e-16	9.20893e-15
Tlr12	14.3012	1.65621	0.686055	2.41411	0.0157736	0.04237
Sgpp2-2	41.3525	1.65359	0.452061	3.6579	0.000254293	0.0011418
Gm52046	19.0821	1.65093	0.572903	2.88169	0.00395552	0.012973
H4bc24	22.5206	1.64869	0.692001	2.38249	0.0171958	0.04564
Garem1	3248.84	1.64618	0.102988	15.9842	1.64638e-57	1.15042e-54
Pcdhac2	2221.07	1.64364	0.0920187	17.8621	2.32861e-71	4.0136e-68
B930059L03Rik	29.0727	1.6427	0.62487	2.62887	0.00856679	0.0251317
Phf19	32.8034	1.64015	0.550692	2.97835	0.00289809	0.00992281
Ppara	218.744	1.6324	0.233309	6.99675	2.61967e-12	4.257e-11
Col4a6-2	33.5902	1.63054	0.646929	2.52043	0.0117211	0.0328639
Fcgbp	46.9943	1.6279	0.688506	2.36439	0.0180598	0.047532
Pkd2l2	79.42	1.62734	0.565956	2.87538	0.00403541	0.0131948
Hs3st3b1	29.6107	1.62673	0.654479	2.48554	0.0129357	0.0357765
Gm21168	30.8374	1.62395	0.686032	2.36716	0.0179252	0.0472414
Mc5r	51.3162	1.62292	0.578016	2.80773	0.00498915	0.0158272
Il6ra	238.92	1.62274	0.323951	5.00921	5.46531e-07	4.20036e-06
Zfp536	1839.5	1.62126	0.110838	14.6272	1.88276e-48	6.85589e-46
Gm40056	658.898	1.62026	0.390695	4.14712	3.36679e-05	0.00018532
LOC100041516	11.9839	1.62022	0.581515	2.7862	0.00533298	0.0167879
C5ar2	32.5257	1.61749	0.642335	2.51814	0.0117976	0.0330508
Gm11944	31.7362	1.61442	0.538013	3.00071	0.00269347	0.00929609
Gm46759	15.6257	1.61222	0.684938	2.35382	0.0185818	0.0487038
Gm9449	21.4583	1.61211	0.629443	2.56116	0.0104322	0.0297403
Hcn4	169.083	1.61209	0.412002	3.91281	9.12267e-05	0.000455323
Hhipl1	159.304	1.60986	0.43324	3.71586	0.000202515	0.000930813
Gm18666	37.3828	1.60172	0.449587	3.56266	0.000367123	0.00158669
Pcdhga9	407.852	1.60165	0.170993	9.36678	7.47822e-21	3.13867e-19
Pcdhgb5	368.848	1.60093	0.197059	8.12413	4.50598e-16	1.15472e-14
Gm51556	139.726	1.59989	0.22268	7.1847	6.73563e-13	1.17426e-11
Ddi2	724.369	1.5981	0.155834	10.2551	1.12242e-24	6.6405e-23
Trim71	95.464	1.59703	0.561856	2.84241	0.00447736	0.0144318
Cmtr1	462.501	1.5965	0.169412	9.42379	4.35085e-21	1.86546e-19
D130037M23Rik	530.249	1.5962	0.194405	8.21072	2.19857e-16	5.84792e-15
Garre1	1045.51	1.58916	0.106683	14.8961	3.49579e-50	1.39046e-47
Tap1	48.3756	1.58898	0.305851	5.19528	2.04409e-07	1.69819e-06
Gli3	447.249	1.58474	0.391172	4.05127	5.094e-05	0.00027071
Chrnb1	65.1792	1.57045	0.441462	3.55739	0.000374562	0.0016156
Nfam1	105.118	1.56869	0.311178	5.04114	4.62764e-07	3.60805e-06
Sesn3	1305.93	1.56502	0.114804	13.6322	2.5783e-42	6.22985e-40
Gm35290-2	13.6643	1.55881	0.659717	2.36285	0.018135	0.0477068
Grid2ip	103.395	1.55319	0.409877	3.78939	0.000151015	0.000718239
Prex1	6972.3	1.53854	0.0841629	18.2805	1.18399e-74	2.35469e-71
Adamtsl5	200.079	1.53535	0.289123	5.31039	1.09393e-07	9.52271e-07
Pcdhgb1	610.597	1.53257	0.224819	6.81688	9.30404e-12	1.42335e-10
Spen	5401.94	1.5319	0.117689	13.0165	9.85403e-39	1.87328e-36
Tedc1	41.7152	1.53067	0.461003	3.32031	0.000899184	0.00353682
Adcy1	87941.1	1.5293	0.208201	7.34534	2.05234e-13	3.79822e-12
Frrs1l	13991.8	1.52513	0.110029	13.8611	1.08947e-43	3.06166e-41
Slc26a1	75.7835	1.52063	0.423158	3.59352	0.000326245	0.00142503
Gm52512	48.061	1.5182	0.490566	3.09479	0.00196955	0.00707035
D130040H23Rik	71.5197	1.51553	0.386676	3.91937	8.87814e-05	0.000444162
Naif1	169.507	1.51254	0.454748	3.32611	0.000880663	0.0034756
Mms22l	41.6987	1.50855	0.513377	2.93849	0.00329819	0.0111074
Kif26a	486.356	1.50217	0.149541	10.0452	9.64551e-24	5.21705e-22
Zfp652os	76.8005	1.5014	0.521903	2.87679	0.00401749	0.0131459
Zbtb20	5487.34	1.49713	0.220305	6.79571	1.07778e-11	1.63527e-10
Tnks	5182.89	1.49356	0.10695	13.965	2.55084e-44	7.66853e-42
Adam23-2	1571.89	1.49262	0.0815834	18.2956	8.976e-75	1.93388e-71
Gm46243	256.774	1.48808	0.391068	3.80517	0.000141705	0.000676823
Grin2b	50833.7	1.487	0.141429	10.5141	7.43537e-26	5.05879e-24
Asb18	45.755	1.48318	0.534206	2.77643	0.005496	0.0172151
Lmbrd2-2	894.397	1.48243	0.169553	8.74318	2.26633e-18	7.30594e-17
Kbtbd6	170.421	1.48231	0.314638	4.71117	2.463e-06	1.69537e-05
Med13l	6800.11	1.48181	0.0948726	15.6189	5.41209e-55	3.04183e-52
Arsj	272.719	1.47966	0.270045	5.47931	4.26988e-08	3.9525e-07
Abhd2	2453.88	1.47764	0.293395	5.03635	4.74485e-07	3.68721e-06
Gm9224	16.9891	1.47628	0.580224	2.54433	0.0109489	0.0309877
Wnt10a	188.833	1.46844	0.330742	4.43982	9.00345e-06	5.5608e-05
Pcdhga10	573.465	1.46698	0.177796	8.25095	1.57145e-16	4.25427e-15
Megf9	5101.31	1.46123	0.115786	12.62	1.63736e-36	2.73112e-34
Gm2808	1309.66	1.45757	0.132273	11.0194	3.08054e-28	2.64599e-26
Notch1	1833.2	1.45621	0.135593	10.7396	6.63497e-27	4.95782e-25
B130046B21Rik	202.703	1.45366	0.332155	4.37644	1.20632e-05	7.26929e-05
Shank3	21576.3	1.45124	0.0966752	15.0115	6.17329e-51	2.7518e-48
Map3k15	161.256	1.45116	0.580935	2.49797	0.0124908	0.034702
Pcdhgb4	296.639	1.44502	0.287055	5.03395	4.80464e-07	3.72906e-06
Kcnh5	332.123	1.44162	0.328804	4.38442	1.16293e-05	7.02979e-05
Gm12091	39.5909	1.44125	0.421663	3.41802	0.000630796	0.00257681
1700041B01Rik	262.186	1.44046	0.200062	7.20009	6.01731e-13	1.05544e-11
Ap5b1	286.834	1.43808	0.219621	6.548	5.8314e-11	8.01515e-10
Zfp646	1356.57	1.43727	0.150767	9.53306	1.5272e-21	6.84302e-20
Ankrd52	3617.49	1.43619	0.105164	13.6567	1.84073e-42	4.62042e-40
Bsn	36496.9	1.43524	0.136078	10.5472	5.23562e-26	3.6193e-24
Cited4	79.2972	1.43522	0.399587	3.59175	0.000328469	0.00143366
Pcdha5	259.712	1.43387	0.397503	3.60719	0.00030953	0.00135983
Sntb2	649.748	1.42838	0.220452	6.47933	9.21304e-11	1.23417e-09
Cd163	23.8589	1.42814	0.574346	2.48654	0.0128991	0.0356867
Parp10	92.1661	1.42766	0.451231	3.16393	0.00155657	0.00576472
Gm35102	80.9934	1.42586	0.483699	2.94782	0.00320027	0.0108199
Zfp526	638.666	1.42224	0.175567	8.10082	5.45882e-16	1.38773e-14
LOC115488669	92.0723	1.42197	0.301921	4.70973	2.48043e-06	1.706e-05
Mmp9	55.8912	1.42043	0.552204	2.5723	0.0101026	0.0289154
Klf4	219.938	1.41526	0.22464	6.30011	2.97435e-10	3.72392e-09
Wipf1	532.302	1.41316	0.180607	7.82447	5.09789e-15	1.16022e-13
Slc46a1	188.636	1.40975	0.270675	5.20826	1.90625e-07	1.58827e-06
C230034O21Rik	160.645	1.40944	0.583976	2.41353	0.0157988	0.0424331
Pcdha9	255.489	1.40642	0.20404	6.89286	5.4681e-12	8.56282e-11
D130017N08Rik	411.281	1.39896	0.225104	6.21472	5.14174e-10	6.2352e-09
Pcdhb16	441.484	1.3974	0.235336	5.9379	2.88704e-09	3.14281e-08
Zfp652	990.69	1.39707	0.111132	12.5713	3.03815e-36	4.97142e-34
Shank1	48746.4	1.39156	0.113486	12.2619	1.44995e-34	2.08261e-32
Spata5l1	70.6897	1.39044	0.47547	2.92434	0.00345184	0.0115474
Lingo3	4477.49	1.39034	0.237083	5.86438	4.50812e-09	4.77481e-08
5930403N24Rik	55.7095	1.38895	0.41141	3.37606	0.000735306	0.00295701
Zfp469	220.167	1.38717	0.250039	5.54784	2.89224e-08	2.75114e-07
Mrip-ps	140.095	1.387	0.216549	6.40502	1.50352e-10	1.94458e-09
Pdzd2	3820.63	1.3864	0.170248	8.14344	3.84208e-16	9.93331e-15
Pcdhga5	563.848	1.37919	0.210414	6.55464	5.57757e-11	7.6867e-10
Pcdhga7	554.554	1.37829	0.164687	8.36915	5.80358e-17	1.64344e-15
Itprip	54.7779	1.37754	0.489748	2.81275	0.00491199	0.0156147
Oprd1	684.851	1.37677	0.200944	6.85151	7.30725e-12	1.12856e-10
Tmem245	1561.93	1.37475	0.149166	9.21629	3.07553e-20	1.22142e-18
Gm41442	97.9668	1.37113	0.548411	2.50019	0.0124128	0.0345298
Cbx7	351.245	1.3669	0.134048	10.1971	2.04325e-24	1.1871e-22
Zfp366	115.902	1.36456	0.50892	2.68129	0.00733382	0.0220347
Unkl	805.56	1.36438	0.146048	9.342	9.45277e-21	3.94181e-19
Card6	356.368	1.36243	0.20062	6.79113	1.11258e-11	1.68313e-10
Gm32793	42.6629	1.36209	0.501382	2.71666	0.00659446	0.0200722
Plekhh1	3069.7	1.36197	0.153257	8.88685	6.28679e-19	2.17588e-17
C2cd4b	124.118	1.35756	0.261097	5.19946	1.99872e-07	1.66264e-06
Pcdhga8	612.424	1.35698	0.196438	6.90793	4.91784e-12	7.74681e-11
Gstt3	70.2156	1.35687	0.408689	3.32005	0.000900003	0.0035395
Celsr1	857.179	1.35175	0.122804	11.0074	3.52149e-28	2.99489e-26
Iqsec3	12072.9	1.35099	0.122342	11.0427	2.37771e-28	2.06287e-26
Mc4r	207.57	1.33998	0.259166	5.17036	2.33642e-07	1.92559e-06
Zfhx4	924.336	1.33456	0.416611	3.20337	0.0013583	0.00511171
Gm12447	48.9817	1.33327	0.549675	2.42555	0.015285	0.0412375
Sptb	21596.6	1.33256	0.102975	12.9407	2.65329e-38	4.93513e-36
2900026A02Rik	7721.67	1.33197	0.114828	11.5997	4.13393e-31	4.52876e-29
Dock8	271.806	1.32886	0.191358	6.94437	3.80158e-12	6.08583e-11
Map1a	93911.5	1.32806	0.100474	13.218	6.90643e-40	1.47569e-37
Gm13110	31.7228	1.32642	0.527514	2.51447	0.011921	0.0333449
H2-T24	382.896	1.32448	0.293973	4.50543	6.62378e-06	4.19322e-05
Rimbp3	262.655	1.31451	0.313954	4.18696	2.82716e-05	0.00015828
Atp8a2	836.012	1.31128	0.120308	10.8993	1.16101e-27	9.37069e-26
Ttc28	2137.65	1.30842	0.1202	10.8853	1.35438e-27	1.07742e-25
Gm3230	88.5669	1.30635	0.473343	2.75984	0.00578301	0.0179661
Prrc2b	40236.9	1.30439	0.0814277	16.019	9.40896e-58	6.7572e-55
Setbp1	3016.25	1.29958	0.118589	10.9587	6.03692e-28	5.0186e-26
Syne3	146.273	1.29908	0.508431	2.55508	0.0106164	0.0301854
Ctdsp2-ps	408.261	1.29872	0.169124	7.67906	1.60258e-14	3.37678e-13
Zbtb32	73.625	1.29105	0.453415	2.84738	0.004408	0.0142393
Tmc3	34.3372	1.28941	0.476172	2.70787	0.00677164	0.0205269
4921504A21Rik	81.6353	1.28705	0.481134	2.67504	0.00747206	0.0223772
Gfod1	8209.07	1.28617	0.110665	11.6221	3.18113e-31	3.52982e-29
Gm41414	37.9471	1.27977	0.510802	2.50541	0.0122308	0.0341118
Naalad2	52.9235	1.27841	0.424716	3.01003	0.00261226	0.00905568
Usp34	6433.51	1.27717	0.0935886	13.6467	2.11346e-42	5.20393e-40
Cic	12865.9	1.27615	0.0743221	17.1705	4.41633e-66	4.96434e-63
Sipa1l3	16740.3	1.27367	0.125824	10.1226	4.38554e-24	2.4724e-22
Tap1-2	47.759	1.27302	0.289814	4.39253	1.12041e-05	6.7875e-05
H2bc8	85.3588	1.27235	0.255501	4.97983	6.36405e-07	4.84928e-06
Arhgef11	4731.86	1.27203	0.0923055	13.7806	3.333e-43	9.16716e-41
Stk32a	232.104	1.27127	0.257557	4.9359	7.97837e-07	5.98412e-06
Entpd7	669.1	1.26742	0.225516	5.62009	1.90853e-08	1.8627e-07
Gm5640	32.4041	1.26588	0.531069	2.38365	0.0171419	0.0455251
Pcdhga3	1067.78	1.25828	0.162202	7.7575	8.66227e-15	1.90437e-13
Pitpnc1	2383.21	1.25684	0.0918016	13.6908	1.15261e-42	2.97995e-40
LOC108167751	1163.64	1.25627	0.174205	7.21142	5.537e-13	9.78493e-12
Ttbk1	11869.8	1.25553	0.0835352	15.03	4.67173e-51	2.119e-48
Kat6a	4458.78	1.25489	0.10152	12.3609	4.25158e-35	6.35377e-33
Gm34799	83.6063	1.25164	0.461754	2.71062	0.00671577	0.0203886
Tmem210	52.1706	1.25141	0.438359	2.85476	0.00430694	0.0139643
Clcn6-2	998.195	1.25141	0.159082	7.86641	3.64949e-15	8.43198e-14
Slc41a3	125.048	1.24898	0.269062	4.64199	3.45073e-06	2.30828e-05
Mast4	4096.04	1.24562	0.113733	10.9521	6.49175e-28	5.37942e-26
Atp11c-2	98.2756	1.24049	0.470414	2.63702	0.00836388	0.0246135
Pcdhga4	646.018	1.24022	0.221234	5.60594	2.07126e-08	2.01469e-07
Gli2	279.31	1.2389	0.277943	4.45737	8.29703e-06	5.15737e-05
D330025C20Rik	72.9757	1.23833	0.523169	2.36698	0.0179339	0.0472546
Sbk1	6990.91	1.23665	0.0979766	12.6219	1.59988e-36	2.68593e-34
Alk	296.547	1.23392	0.364172	3.38831	0.00070326	0.00284317
Zbtb8b-2	44.2109	1.23139	0.479219	2.56958	0.0101821	0.0291139
Tmem151b	8765.92	1.22938	0.0980147	12.5428	4.35518e-36	6.99372e-34
Pgm5	369.713	1.22934	0.241495	5.09052	3.57085e-07	2.84589e-06
Kcnn3	711.031	1.22614	0.147208	8.32926	8.13462e-17	2.26874e-15
Vsig2	365.145	1.22561	0.21918	5.59178	2.24759e-08	2.1723e-07
Sptbn2	90324.2	1.22552	0.116408	10.5278	6.43221e-26	4.42283e-24
Gm9923	60.798	1.22493	0.44506	2.75228	0.00591824	0.0183136
Hivep1	2390.75	1.22468	0.15431	7.93651	2.07957e-15	4.94165e-14
Samd5	613.065	1.22255	0.272373	4.48853	7.17178e-06	4.50703e-05
Nhsl2	6397.58	1.22183	0.132963	9.18925	3.95592e-20	1.55435e-18
9330117O12Rik	98.9416	1.21971	0.46889	2.60128	0.00928773	0.0269379
Pcdhgb7	534.285	1.21891	0.179204	6.80181	1.03311e-11	1.57117e-10
Disp3-2	406.288	1.21879	0.138963	8.77058	1.77744e-18	5.80227e-17
Plxna1	12147.7	1.21827	0.119786	10.1704	2.68822e-24	1.54447e-22
C130083M11Rik	120.987	1.21771	0.424121	2.87114	0.00408991	0.0133477
Slc24a4	1377.55	1.2169	0.113217	10.7484	6.0328e-27	4.53407e-25
Pcdhgb6	870.165	1.21481	0.147599	8.23048	1.86468e-16	5.00098e-15
Ednra	199.705	1.21252	0.251702	4.81729	1.45518e-06	1.04101e-05
Tnrc6b	6125.46	1.21081	0.116939	10.3542	4.00678e-25	2.45477e-23
Irs2	5614.3	1.20726	0.0958389	12.5967	2.20099e-36	3.64772e-34
Cbl	4225.41	1.2058	0.0994046	12.1302	7.30564e-34	1.00468e-31
Gm33457	30.7268	1.20158	0.497117	2.4171	0.0156448	0.0420807
Siah3	91.8249	1.19933	0.460332	2.60537	0.0091776	0.0266677
Mylk3	159.345	1.19857	0.302163	3.96662	7.28991e-05	0.000374097
Nlgn3	6773.84	1.19568	0.110212	10.8489	2.01897e-27	1.577e-25
Exoc3l4	54.7845	1.19543	0.412549	2.89766	0.00375963	0.0124283
Soga1	6926.47	1.1945	0.101594	11.7575	6.45816e-32	7.52114e-30
Fzd4	381.113	1.19391	0.503165	2.37279	0.0176542	0.046646
Pcdhb15	172.971	1.19218	0.315814	3.77495	0.000160041	0.00075685
Srgap3	17714.6	1.19076	0.10566	11.2698	1.84937e-29	1.76434e-27
Sp140	91.8865	1.18736	0.444894	2.66886	0.00761094	0.0227168
Sox6	984.757	1.18722	0.13431	8.83944	9.62006e-19	3.22172e-17
Pcdhgc4	573.358	1.18704	0.158061	7.51	5.91256e-14	1.16423e-12
Mir692-2-2	98.5533	1.18637	0.311132	3.81307	0.000137253	0.000658356
Lrrc14b	179.609	1.18568	0.376454	3.1496	0.00163497	0.00602026
Cemip	1475.75	1.184	0.130203	9.09349	9.59133e-20	3.60428e-18
Fmn1	821.536	1.17918	0.174162	6.77057	1.28276e-11	1.92593e-10
Pom121	5013.13	1.17862	0.0809852	14.5535	5.55088e-48	1.93936e-45
Notch4	111.531	1.17739	0.234394	5.02312	5.08375e-07	3.92813e-06
Ntn4	264.596	1.17578	0.228544	5.14468	2.67977e-07	2.18282e-06
Celsr2	20890.3	1.17509	0.0958817	12.2556	1.56839e-34	2.22798e-32
Dlgap2	7016.89	1.17091	0.109833	10.6608	1.552e-26	1.10539e-24
Erbb4-2	724.772	1.17051	0.179873	6.50747	7.64292e-11	1.03618e-09
Prr14l	5209.13	1.1689	0.102386	11.4166	3.45366e-30	3.48793e-28
Adgrg6	76.0781	1.16869	0.496977	2.3516	0.0186928	0.0489253
Chrna7	1205.68	1.16424	0.205091	5.6767	1.37314e-08	1.36912e-07
Ep300	4859.2	1.16262	0.101565	11.4471	2.43215e-30	2.47562e-28
Gm2115	7039.83	1.16189	0.128781	9.02221	1.84325e-19	6.76924e-18
Zzef1	2704.93	1.15675	0.0961076	12.036	2.29899e-33	3.09573e-31
Bahcc1	1849.08	1.15653	0.137747	8.39604	4.61807e-17	1.32514e-15
Ncor2	18084.2	1.15611	0.112598	10.2676	9.86355e-25	5.93052e-23
Obscn	294.132	1.15579	0.223717	5.1663	2.38771e-07	1.96536e-06
Slit3	4088.25	1.15563	0.148726	7.77017	7.83783e-15	1.729e-13
Rapgef1	8100.25	1.15508	0.0655593	17.6189	1.76418e-69	2.40058e-66
Ticam1	296.216	1.15389	0.148303	7.78062	7.21704e-15	1.59751e-13
Adcy9	9818.88	1.15389	0.111423	10.3559	3.93433e-25	2.41611e-23
Dab2ip	6367.87	1.1525	0.0783571	14.7083	5.69924e-49	2.13548e-46
Bicra	2605.34	1.15203	0.123974	9.29247	1.50753e-20	6.19644e-19
Rps29	1714.65	1.15198	0.104194	11.0561	2.04749e-28	1.80054e-26
Plxna4	18407	1.15159	0.143857	8.00514	1.19332e-15	2.91057e-14
Ep400	5789.06	1.15036	0.0989874	11.6212	3.21471e-31	3.55185e-29
Nup214	1977.68	1.14948	0.0748121	15.3649	2.81642e-53	1.45631e-50
Foxk1	5677.51	1.14886	0.0961948	11.943	7.06166e-33	8.9937e-31
Bcl9l	3686.24	1.14625	0.0934017	12.2722	1.27699e-34	1.85479e-32
Dhx33-2	1378.89	1.14591	0.141079	8.1225	4.5666e-16	1.16849e-14
Scrt2	1697.94	1.14281	0.139854	8.17141	3.048e-16	7.9841e-15
Orai2-ps	665.563	1.14159	0.254789	4.48054	7.44537e-06	4.66344e-05
Klf13	18291.3	1.14143	0.10271	11.1131	1.08317e-28	9.65664e-27
Ppp1r16b	11905.6	1.13976	0.107032	10.6488	1.766e-26	1.25435e-24
Tirap	125.926	1.13556	0.356554	3.18483	0.00144839	0.00541295
Atxn1	5379.73	1.13483	0.0972186	11.673	1.75211e-31	1.99555e-29
Wdfy3	13531.1	1.1311	0.0976487	11.5834	5.00392e-31	5.41303e-29
Gm5921	46.916	1.1282	0.279569	4.03548	5.44909e-05	0.000288041
Hivep3	3794.93	1.1279	0.107491	10.493	9.30345e-26	6.20729e-24
Gm31370	44.3523	1.12762	0.425857	2.64788	0.0080999	0.0239413
Ppargc1b	1199.64	1.12746	0.124607	9.04817	1.45387e-19	5.39888e-18
Itga9	313.502	1.12618	0.137542	8.1879	2.65819e-16	6.99845e-15
Dagla	15258.8	1.1212	0.140908	7.95693	1.7636e-15	4.2024e-14
Myrf	5888.51	1.12016	0.135838	8.2463	1.6337e-16	4.41816e-15
Fam172a	408.484	1.11961	0.181318	6.17484	6.62299e-10	7.90442e-09
Add2	25910.9	1.11949	0.106463	10.5153	7.3441e-26	5.00988e-24
Sipa1l1	24513	1.11851	0.100942	11.0807	1.55719e-28	1.37875e-26
Fam43a	578.585	1.11671	0.246284	4.53423	5.78134e-06	3.70069e-05
Gm30248	145.201	1.11605	0.278324	4.0099	6.07446e-05	0.00031772
Tmem132d	565.746	1.11481	0.153984	7.23975	4.49506e-13	7.99829e-12
Pdxp	1370.59	1.11429	0.149492	7.45383	9.0666e-14	1.7463e-12
Pkdrej	65.7741	1.11415	0.260786	4.27229	1.93479e-05	0.000111906
Cacna1i	4188.13	1.11266	0.167001	6.6626	2.69021e-11	3.87049e-10
Ahrr	40.1132	1.1097	0.356375	3.11386	0.00184655	0.00669293
Ptprj	11383.8	1.1097	0.136342	8.13908	3.98309e-16	1.02773e-14
Gm10840	56.095	1.10857	0.357894	3.09749	0.0019517	0.00701798
Hectd4	19022.6	1.10758	0.116244	9.52805	1.60258e-21	7.15599e-20
Sap30l	1536.23	1.10694	0.143443	7.71693	1.19161e-14	2.56093e-13
Xdh	101.232	1.10651	0.434824	2.54473	0.0109363	0.0309554
Ank1	2441.38	1.10521	0.17945	6.15886	7.32703e-10	8.67765e-09
Ndst1	8813.44	1.10452	0.0823848	13.4069	5.51015e-41	1.2281e-38
Lfng	691.195	1.1037	0.136301	8.09752	5.60917e-16	1.42176e-14
Pcdha2	166.263	1.1035	0.267103	4.13136	3.6062e-05	0.000197239
Gm10777	130.341	1.10258	0.240233	4.58963	4.44025e-06	2.90628e-05
LOC108169009	194.897	1.10184	0.165184	6.67041	2.55092e-11	3.68239e-10
Huwe1	20893.7	1.10146	0.0916255	12.0214	2.74441e-33	3.63867e-31
Kcnk13	461.319	1.10106	0.215118	5.11841	3.08121e-07	2.48322e-06
Tns3	5070.59	1.10056	0.150704	7.3028	2.81843e-13	5.1424e-12
Cep350	3072.6	1.09923	0.148089	7.42279	1.14678e-13	2.18649e-12
Lrrn4	77.8882	1.09827	0.392959	2.79486	0.00519218	0.0163925
Prrc2a-2	6680	1.0969	0.0644839	17.0105	6.86684e-65	6.82828e-62
Fv1-2	59.4663	1.09492	0.280564	3.90256	9.51811e-05	0.000472869
Mxd4	1458.45	1.0936	0.0851333	12.8457	9.09194e-38	1.65537e-35
Caln1	11315.6	1.0932	0.136823	7.98992	1.35027e-15	3.27404e-14
Dusp4	1753.39	1.09206	0.180094	6.06382	1.32927e-09	1.51999e-08
Lct	5539.96	1.09173	0.318393	3.42888	0.000606077	0.00248604
Nfic	6319.98	1.09143	0.0823148	13.2593	3.98816e-40	8.59249e-38
Itpr1	21032.7	1.09071	0.0944158	11.5522	7.19876e-31	7.69077e-29
C2cd4a	203.233	1.09047	0.262503	4.15413	3.26523e-05	0.000180152
Usp22	9942.05	1.08867	0.0736574	14.7802	1.96537e-49	7.47244e-47
Crtc1	16179.4	1.08808	0.0964073	11.2863	1.53417e-29	1.48002e-27
Rgs8	5890.28	1.08774	0.0720336	15.1005	1.60803e-51	7.55892e-49
Med12l	1884.97	1.08626	0.153182	7.09129	1.32871e-12	2.25114e-11
Tmem74b	223.794	1.08559	0.255161	4.25455	2.09473e-05	0.000120296
Dlgap3	22244.4	1.08506	0.0877205	12.3696	3.81909e-35	5.7742e-33
Ptprb	1650.87	1.08486	0.155811	6.96264	3.3396e-12	5.37956e-11
Abtb2	847.622	1.08477	0.23252	4.66527	3.08213e-06	2.07784e-05
Shisa6	12404.4	1.08411	0.129546	8.36852	5.83469e-17	1.65044e-15
Arid1a	8775.81	1.08118	0.0658264	16.4247	1.27336e-60	9.68278e-58
Arhgap39	8536.24	1.08047	0.112671	9.58957	8.8453e-22	4.09693e-20
E130308A19Rik	624.306	1.07866	0.152312	7.08196	1.42133e-12	2.39863e-11
Arhgef17	20413.4	1.07729	0.0930078	11.5828	5.036e-31	5.42503e-29
P2rx3	94.4101	1.07664	0.427577	2.518	0.0118024	0.0330596
Gm11605	65.8054	1.0756	0.279774	3.84453	0.000120785	0.000587872
Pcnx2	4856.46	1.07487	0.109415	9.82378	8.89444e-23	4.48259e-21
Hivep2	20168	1.0743	0.0906811	11.847	2.22973e-32	2.71922e-30
Zfp114	138.3	1.07369	0.199093	5.39289	6.93347e-08	6.20269e-07
Scube1	1365.1	1.07262	0.149234	7.18752	6.59764e-13	1.15098e-11
Dexi	728.683	1.07072	0.161274	6.63914	3.15518e-11	4.49196e-10
Ern1	315.287	1.06967	0.164586	6.49914	8.07809e-11	1.0889e-09
Pcdhga12	1224.98	1.06896	0.133789	7.98983	1.3512e-15	3.27404e-14
Kcnb1	10831.6	1.06818	0.0816991	13.0746	4.59965e-39	9.14763e-37
Ppp1r3e	617.292	1.06806	0.189867	5.6253	1.85191e-08	1.81155e-07
Tnrc18	8035.65	1.06637	0.0717903	14.854	6.55865e-50	2.5692e-47
Pappa2	130.885	1.06635	0.344421	3.09606	0.00196109	0.00704881
Clvs1	436.857	1.06516	0.200102	5.32309	1.02016e-07	8.91962e-07
Arid5b	2196	1.06479	0.109814	9.69632	3.12584e-22	1.5134e-20
Zfpm1	4630.38	1.06345	0.117939	9.01694	1.9341e-19	7.09281e-18
Pcdhgc5	6046.78	1.06174	0.0936513	11.3372	8.58738e-30	8.37988e-28
Bach2	688.438	1.05981	0.173198	6.11904	9.4143e-10	1.09688e-08
Erc1	4500.97	1.05807	0.0946178	11.1826	4.96196e-29	4.58166e-27
Arhgap35	15452.1	1.05793	0.0552519	19.1473	1.0191e-81	4.39129e-78
Slc9a7	3863.58	1.05773	0.0793722	13.3262	1.63055e-40	3.57256e-38
Sdcbp2	95.0057	1.05755	0.445784	2.37234	0.017676	0.0466893
Prrc2a	8700.96	1.05687	0.0664232	15.9112	5.30227e-57	3.515e-54
Spsb1-2	392.978	1.05571	0.16367	6.45021	1.11694e-10	1.4756e-09
Hipk2	12027.6	1.05534	0.167334	6.30679	2.84874e-10	3.57531e-09
Moap1	102.468	1.05469	0.436122	2.41835	0.0155913	0.0419587
Rnf165	4888.3	1.0541	0.115081	9.15967	5.20566e-20	2.02691e-18
Pacs2	8012.3	1.05292	0.130619	8.06105	7.56409e-16	1.88949e-14
Pcdhb22	387.292	1.05218	0.178307	5.90091	3.61497e-09	3.89261e-08
Ash1l	9781.58	1.05182	0.122027	8.61956	6.72099e-18	2.05882e-16
Fasn	21199.5	1.05122	0.0773188	13.5959	4.23475e-42	1.01375e-39
Chst3	413.372	1.0506	0.141175	7.44184	9.92916e-14	1.90437e-12
Iqsec2	18406.3	1.04951	0.0998942	10.5062	8.08854e-26	5.46008e-24
Cacna1h	7915.96	1.04765	0.15415	6.79627	1.07364e-11	1.62994e-10
Pcdhga1	440.684	1.04708	0.299139	3.50031	0.000464711	0.00196062
Apc	18557.5	1.04447	0.111919	9.33241	1.0349e-20	4.30857e-19
Zfp319	1341.26	1.04385	0.0936518	11.1461	7.48407e-29	6.7655e-27
Adra1b	167.055	1.04351	0.36	2.89864	0.00374783	0.0123956
Mllt6	7946.63	1.04337	0.0988954	10.5503	5.06465e-26	3.51993e-24
Pms1	149.157	1.04289	0.270147	3.86044	0.000113183	0.00055367
Hmbox1	5668.37	1.0421	0.0971211	10.7299	7.37032e-27	5.47564e-25
Slc1a2	168809	1.0414	0.0882256	11.8038	3.73092e-32	4.44512e-30
Prrc2a-4	6361.09	1.04073	0.0607334	17.1361	7.9887e-66	8.60583e-63
Cep170b	7246.53	1.04033	0.0874642	11.8943	1.26652e-32	1.58187e-30
Rai1	5442.14	1.04008	0.0891576	11.6656	1.91085e-31	2.15734e-29
Acot11	1717.14	1.03869	0.142523	7.28786	3.14918e-13	5.70959e-12
Traf3	5084.01	1.03861	0.116318	8.92899	4.29924e-19	1.50613e-17
Pcdh1	22142	1.03847	0.0998726	10.3979	2.53463e-25	1.5983e-23
Gpm6b	14729.1	1.03743	0.0794669	13.0548	5.96446e-39	1.16822e-36
Minar1	121.901	1.03585	0.316166	3.2763	0.00105177	0.00407256
Fam167a	191.725	1.03421	0.202105	5.1172	3.10099e-07	2.4976e-06
Dgki	7771.32	1.03387	0.141887	7.28655	3.17999e-13	5.76141e-12
Dnajc16	3004.81	1.03293	0.086036	12.0058	3.31217e-33	4.34685e-31
Stox2	8579.72	1.03276	0.0786584	13.1298	2.22373e-39	4.49159e-37
Exph5	339.398	1.03206	0.206225	5.00455	5.59914e-07	4.29556e-06
Xkr6	822.471	1.03206	0.2238	4.61153	3.99725e-06	2.64377e-05
Mrtfa	4974.76	1.03191	0.0917125	11.2515	2.27607e-29	2.14765e-27
Gdpd5	997.935	1.0314	0.121418	8.4946	1.98623e-17	5.86881e-16
Itga1	241.033	1.03076	0.333846	3.08752	0.00201832	0.00722439
DXBay18	58.1417	1.03067	0.308783	3.33785	0.000844304	0.00334692
Ppp1r12b	7467.02	1.02956	0.0806111	12.772	2.35136e-37	4.16385e-35
Sardh	610.402	1.02934	0.191739	5.36844	7.94217e-08	7.05382e-07
Ahdc1	5029.94	1.02792	0.0882501	11.6478	2.35437e-31	2.63507e-29
Ikzf2	185.052	1.02699	0.229331	4.4782	7.52765e-06	4.71121e-05
Unc5b	3316.85	1.02629	0.136244	7.53273	4.96916e-14	9.88251e-13
Sphkap	19203.1	1.02623	0.130583	7.85884	3.87698e-15	8.90982e-14
Arsi	116.309	1.02603	0.275452	3.7249	0.000195395	0.00090226
Snph	24092.4	1.02597	0.0892375	11.497	1.36537e-30	1.41768e-28
Cd33	150.62	1.02581	0.200641	5.11263	3.17697e-07	2.55243e-06
Plekhm3	2491.99	1.0254	0.0787288	13.0244	8.88731e-39	1.72761e-36
Cep170b-2	7221.63	1.02509	0.088696	11.5573	6.77751e-31	7.27077e-29
Sec16a	4265.19	1.02183	0.115932	8.81411	1.20638e-18	4.01412e-17
Gucy2e	285.291	1.02062	0.17151	5.95079	2.66848e-09	2.91593e-08
Dscaml1	7565.97	1.0194	0.0915473	11.1352	8.454e-29	7.58922e-27
Map3k9	2271.24	1.01932	0.142985	7.12885	1.01207e-12	1.74558e-11
Elfn1	2227.31	1.01882	0.139919	7.28148	3.30169e-13	5.96936e-12
Usp31	7179.94	1.01629	0.0990076	10.2647	1.01591e-24	6.09406e-23
Wnt2	377.101	1.01613	0.186642	5.44429	5.2011e-08	4.75493e-07
Gpc1	9763.57	1.01573	0.0900066	11.2851	1.55489e-29	1.49443e-27
Rbpms	106.408	1.01534	0.261333	3.88524	0.000102227	0.000505255
Apc2	9765.28	1.01369	0.0771096	13.1461	1.79083e-39	3.64568e-37
Soga3	4647.72	1.01283	0.0668567	15.1492	7.67072e-52	3.67257e-49
Prrc2a-3	8265.13	1.01245	0.0639222	15.8387	1.68173e-56	1.06048e-53
Git1	30940.5	1.01103	0.0988126	10.2318	1.42855e-24	8.37499e-23
Snx30	2476.44	1.00993	0.102904	9.81432	9.76916e-23	4.8948e-21
Cachd1	3360.76	1.00983	0.128385	7.86563	3.67242e-15	8.47738e-14
Hint3	834.895	1.00947	0.13601	7.42204	1.15332e-13	2.19734e-12
Camk2a	244721	1.00872	0.0944587	10.6789	1.27728e-26	9.19855e-25
Pi4kb	911.548	1.00855	0.131091	7.69349	1.43172e-14	3.04405e-13
Homer2	4884.31	1.00834	0.135478	7.44284	9.85464e-14	1.89148e-12
Nwd1	4518.18	1.00662	0.0898405	11.2045	3.87442e-29	3.60321e-27
Frmpd1	993.419	1.00552	0.167406	6.00646	1.89613e-09	2.11486e-08
Ntrk3	9653.97	1.00438	0.122767	8.18122	2.80993e-16	7.38292e-15
Pitpnm3	2447.95	1.00433	0.146387	6.86078	6.84877e-12	1.06156e-10
Adra1a	752.071	1.0038	0.157415	6.37677	1.80866e-10	2.3172e-09
Clic5	268.68	1.00375	0.181981	5.51569	3.47409e-08	3.26496e-07
Tanc2	9807.14	1.00362	0.10398	9.65203	4.819e-22	2.30297e-20
Lmtk2	8553.49	1.00234	0.0898407	11.1568	6.63192e-29	6.03739e-27
Dgkz	24521.8	1.00199	0.0994681	10.0734	7.23998e-24	3.9911e-22
Ncoa2	5480.83	1.00182	0.0894898	11.1948	4.32226e-29	4.0053e-27
Gm52316	90.5249	1.00079	0.225645	4.43525	9.19674e-06	5.6707e-05
Ncam2	2831.21	0.9996	0.130033	7.68729	1.50282e-14	3.17953e-13
Fhdc1	198.262	0.998718	0.275562	3.62429	0.000289754	0.00128243
Trp73	312.15	0.996075	0.231346	4.30555	1.66568e-05	9.76296e-05
Tm6sf1	188.751	0.994957	0.373178	2.66617	0.00767204	0.0228649
6530402F18Rik	1364.41	0.994268	0.113913	8.7283	2.58522e-18	8.28233e-17
Dsp	5150.83	0.993938	0.370161	2.68515	0.00724971	0.0218099
Lrp4	2899.36	0.993911	0.0968465	10.2627	1.03721e-24	6.18353e-23
Trio	12509.8	0.993133	0.0782266	12.6956	6.25498e-37	1.07811e-34
Nav3	4447.84	0.99224	0.10705	9.26891	1.88059e-20	7.64477e-19
Jmjd1c	3527.97	0.991845	0.139531	7.10841	1.17391e-12	2.002e-11
Foxred2	1042.53	0.991425	0.107261	9.24315	2.39353e-20	9.62399e-19
Kmt2c	5255.57	0.991046	0.115008	8.61721	6.86061e-18	2.09662e-16
D630045J12Rik	3842.43	0.990736	0.107264	9.23644	2.5483e-20	1.01987e-18
Ttyh3	15813	0.990358	0.0517851	19.1244	1.58205e-81	5.84318e-78
Tubb6	257.833	0.989834	0.357951	2.76528	0.00568747	0.0177247
Herc2	16501.1	0.989731	0.114946	8.61039	7.28093e-18	2.21983e-16
Wnk2	7622.9	0.989442	0.0715754	13.8238	1.83227e-43	5.09372e-41
Scrt1	7662.22	0.987298	0.0726471	13.5903	4.56973e-42	1.08391e-39
Pex5l	13900.9	0.986004	0.0794729	12.4068	2.40072e-35	3.69454e-33
Apba1	11398.7	0.985987	0.0921631	10.6983	1.03682e-26	7.57227e-25
Maml2	1660.99	0.985872	0.198273	4.9723	6.61625e-07	5.02664e-06
Tmcc3	4342.32	0.985605	0.101476	9.71266	2.66295e-22	1.29414e-20
Thbs1	199.359	0.984267	0.348012	2.82825	0.00468029	0.0149981
Htt	10819.5	0.984155	0.0893658	11.0126	3.32091e-28	2.83363e-26
Plec	10390.2	0.98336	0.103371	9.51292	1.8538e-21	8.20689e-20
Caskin2	1590.62	0.983118	0.105093	9.35476	8.37928e-21	3.49981e-19
Ank3	31714	0.982913	0.109063	9.01232	2.01738e-19	7.35648e-18
Fat3	4408.4	0.982671	0.167617	5.86258	4.55717e-09	4.82114e-08
Nwd2	2207.76	0.982403	0.126087	7.79148	6.62291e-15	1.47104e-13
Wdtc1	6051.81	0.982189	0.0580054	16.9327	2.58115e-64	2.4716e-61
Shank2	12333.9	0.98199	0.0743339	13.2105	7.62835e-40	1.60344e-37
Tanc1	10442.9	0.981578	0.131075	7.48867	6.95725e-14	1.35651e-12
Usf3	4109.79	0.980753	0.124752	7.86165	3.79114e-15	8.72806e-14
Map3k13	2042.49	0.980345	0.113716	8.62099	6.63804e-18	2.03582e-16
Hdac4	3064.7	0.980299	0.110399	8.8796	6.71042e-19	2.3058e-17
Dst	24752.7	0.979458	0.126863	7.72061	1.15778e-14	2.49444e-13
Abl2	5973.01	0.979452	0.104413	9.38052	6.56467e-21	2.76873e-19
Cbx2	123.029	0.977641	0.332432	2.94087	0.00327289	0.0110394
Tmem178b	9508.98	0.977351	0.109239	8.94688	3.65658e-19	1.29503e-17
Srrm4	1924.44	0.975288	0.102753	9.49156	2.27602e-21	9.92312e-20
Fry	13451	0.975241	0.126821	7.68993	1.4722e-14	3.1173e-13
Fosb	381.594	0.973542	0.336842	2.8902	0.00384993	0.0126782
Exoc3l	326.883	0.973486	0.218717	4.4509	8.5511e-06	5.29787e-05
Shroom3	390.806	0.972789	0.213032	4.56639	4.96195e-06	3.21282e-05
Pde4dip	14197.2	0.9727	0.10653	9.13079	6.80041e-20	2.59398e-18
Zfp628	991.913	0.972654	0.134115	7.25238	4.09519e-13	7.3085e-12
Ulk1	4722.89	0.972164	0.089011	10.9218	9.06385e-28	7.41572e-26
Tnr	17507.3	0.971713	0.110673	8.78004	1.63423e-18	5.35505e-17
Lrrc41	1049.5	0.970971	0.101695	9.54789	1.32362e-21	5.99316e-20
Kcnk6	166.64	0.969649	0.289346	3.35118	0.000804689	0.0032066
Setd1b	3565.01	0.968772	0.109102	8.87951	6.71566e-19	2.3058e-17
Wasf2	1451.61	0.967141	0.154447	6.26197	3.80148e-10	4.68687e-09
Alg10b	1537.33	0.965385	0.169006	5.71214	1.11562e-08	1.12449e-07
Olfr287	327.364	0.964611	0.199437	4.83667	1.32033e-06	9.53251e-06
Gm33887	196.867	0.963684	0.273527	3.52318	0.000426406	0.00181261
Pde3a	283.76	0.963557	0.302536	3.18493	0.0014479	0.00541188
Fbxo41	9112.97	0.962892	0.0944439	10.1954	2.07915e-24	1.20525e-22
Micall1	4444.82	0.962741	0.148159	6.49805	8.13702e-11	1.09627e-09
Tead1	1520.29	0.962599	0.120901	7.96186	1.69475e-15	4.05329e-14
Gm52861	298.862	0.96136	0.173388	5.54457	2.94673e-08	2.80091e-07
Zbtb16	4820.62	0.960626	0.13862	6.92994	4.21008e-12	6.71069e-11
Tcf20	6622.05	0.958762	0.0747454	12.827	1.157e-37	2.09183e-35
Gse1	9544.65	0.957364	0.147785	6.4781	9.28857e-11	1.243e-09
Sytl5	268.66	0.957247	0.311248	3.07551	0.00210142	0.00748554
Rapgef2	13236.9	0.956928	0.101138	9.46158	3.03334e-21	1.31584e-19
Luzp1	7983.21	0.955141	0.103603	9.21928	2.99114e-20	1.19154e-18
Kcnh7	3523.53	0.953839	0.142774	6.68075	2.37725e-11	3.44902e-10
Foxo3	4653.31	0.953088	0.135096	7.05489	1.72734e-12	2.87194e-11
Kif5a	132252	0.952647	0.157273	6.0573	1.38429e-09	1.57732e-08
Bptf	7716.28	0.95264	0.107496	8.86207	7.85393e-19	2.66477e-17
Gm14048	137.858	0.952422	0.256019	3.72012	0.000199128	0.000917643
Bcr	10217.2	0.952104	0.0949411	10.0284	1.14398e-23	6.16176e-22
Cdh4	682.086	0.950144	0.118281	8.03294	9.51669e-16	2.34328e-14
Lyst	6160.55	0.949853	0.152902	6.21219	5.22526e-10	6.32758e-09
Sema5a	13784.2	0.949795	0.213865	4.44109	8.95043e-06	5.5307e-05
Kbtbd11	17461.3	0.948644	0.125566	7.55493	4.19077e-14	8.42521e-13
Kif21b	3630.33	0.948122	0.0863873	10.9752	5.02719e-28	4.2199e-26
Spsb1	1382.78	0.947752	0.120408	7.87115	3.51408e-15	8.14095e-14
Rad54l2	1570.32	0.947454	0.160063	5.91926	3.23391e-09	3.49685e-08
Nrip1	3562.46	0.946253	0.0897083	10.5481	5.18268e-26	3.59231e-24
Lats2	4796.7	0.945803	0.0993646	9.51851	1.75686e-21	7.80443e-20
Pcdhga11	1487.07	0.945638	0.156842	6.02925	1.64725e-09	1.85811e-08
Cybrd1	277.426	0.945219	0.262578	3.59977	0.000318499	0.00139544
Aff3	4375.78	0.944927	0.106701	8.8558	8.30829e-19	2.81155e-17
Stard13	849.658	0.944689	0.180548	5.23236	1.67362e-07	1.41074e-06
Gpnmb	349.698	0.944668	0.239047	3.95181	7.75625e-05	0.000394356
Abca2	21766.1	0.94439	0.074113	12.7426	3.42974e-37	5.99139e-35
Atxn1l	2734.1	0.944105	0.0769513	12.2689	1.33115e-34	1.92266e-32
Adamts17	576.332	0.943906	0.286867	3.2904	0.00100045	0.00389776
Adcy5	8777.19	0.943242	0.0960548	9.81983	9.24975e-23	4.65259e-21
Srgap1	1339.83	0.943172	0.12992	7.25961	3.88211e-13	6.96034e-12
Baiap2l2	83.8926	0.943006	0.30575	3.08424	0.00204076	0.00729864
Prr5	513.013	0.942858	0.173545	5.43295	5.54309e-08	5.03906e-07
S1pr2	130.918	0.941657	0.389358	2.41849	0.0155852	0.0419486
Plekhf1	234.635	0.940613	0.215104	4.37282	1.2265e-05	7.38127e-05
Kif13a	2149.82	0.940448	0.120438	7.80858	5.78352e-15	1.29911e-13
Tet1	769.308	0.940267	0.235536	3.99203	6.55106e-05	0.000339829
Serpinb8	165.283	0.93978	0.208209	4.51363	6.37263e-06	4.05109e-05
Jph3	20020.5	0.939683	0.0914992	10.2698	9.63622e-25	5.80734e-23
Gm26782	396.352	0.939532	0.117354	8.00595	1.18548e-15	2.89418e-14
Cacna1a	10983.4	0.939145	0.0985714	9.52756	1.61017e-21	7.17745e-20
Elfn2	11120.7	0.938791	0.0764135	12.2857	1.08147e-34	1.58865e-32
Glcci1	1457.52	0.937893	0.146494	6.40226	1.53091e-10	1.979e-09
Taf3	873.204	0.937051	0.13333	7.02806	2.09423e-12	3.44648e-11
Zbtb3	180.87	0.936835	0.301452	3.10774	0.00188523	0.00681402
Mideas	2046.08	0.936696	0.100658	9.30576	1.33037e-20	5.50325e-19
C2cd3	1785.78	0.936331	0.0779794	12.0074	3.24856e-33	4.28511e-31
Gm29801	101.723	0.936149	0.271811	3.44411	0.000572933	0.00236586
Phka1	1298.52	0.936125	0.109523	8.54728	1.26022e-17	3.77103e-16
Gpr161	4222.13	0.936101	0.116507	8.03475	9.37675e-16	2.31102e-14
Palb2	38.0575	0.935381	0.395211	2.36679	0.0179433	0.0472699
Megf10	1781.22	0.934872	0.102104	9.1561	5.3808e-20	2.08882e-18
Sipa1l2	6037.92	0.933855	0.129304	7.22215	5.11736e-13	9.06814e-12
Flywch1	8641.37	0.932756	0.0958373	9.7327	2.18699e-22	1.06483e-20
Kcnj10	11275.1	0.931354	0.0951542	9.78784	1.2698e-22	6.26516e-21
Zfp609	3736.36	0.931183	0.114088	8.16199	3.29558e-16	8.58047e-15
Adgra2	752.5	0.930526	0.158219	5.88126	4.07167e-09	4.34816e-08
Cacna1c	6747.15	0.929248	0.15377	6.04312	1.51166e-09	1.71414e-08
Gm5859	136.22	0.929083	0.262885	3.53418	0.000409049	0.00174773
Srcap	8482.99	0.928782	0.0936854	9.91384	3.62442e-23	1.89688e-21
Hectd1	9070.57	0.927665	0.0889473	10.4294	1.8207e-25	1.17976e-23
Pde10a	4411.87	0.927352	0.0861897	10.7594	5.34972e-27	4.0442e-25
Plxna2	7275.34	0.926823	0.114773	8.07525	6.73378e-16	1.69683e-14
Setd7	14248	0.926047	0.0769247	12.0384	2.23333e-33	3.02306e-31
Hspa1a-3	196.229	0.925976	0.294556	3.14363	0.00166864	0.00612248
Stum	34176.9	0.925963	0.106645	8.68268	3.86538e-18	1.22171e-16
Map2-2	8129.67	0.925806	0.119623	7.73936	9.99204e-15	2.16905e-13
Arhgef12	15680.6	0.924755	0.0671559	13.7703	3.84722e-43	1.04701e-40
Wdr81	2106.47	0.924575	0.103115	8.96643	3.06285e-19	1.09374e-17
Smcr8	2606.95	0.92449	0.094012	9.83374	8.0568e-23	4.06837e-21
Gm39080	233.762	0.923574	0.334692	2.75947	0.00578943	0.0179839
Akap1-2	403.265	0.922724	0.101538	9.08751	1.01334e-19	3.80245e-18
Ptafr	70.0912	0.921153	0.310538	2.96631	0.00301393	0.0102745
Abca3	4672.85	0.920709	0.0994958	9.25374	2.16767e-20	8.75672e-19
Hcfc1	8081.44	0.920118	0.0988252	9.31056	1.27165e-20	5.27724e-19
Ksr1	9089.18	0.920057	0.136272	6.75162	1.46202e-11	2.17988e-10
Nectin2	259.014	0.919988	0.32343	2.84447	0.0044485	0.0143513
Prag1	1637.37	0.91865	0.173344	5.29957	1.16079e-07	1.00742e-06
Soat1	907.064	0.918573	0.149014	6.16434	7.07767e-10	8.40157e-09
Atg2a-2	1431.87	0.917984	0.0808081	11.36	6.61098e-30	6.57385e-28
Helz	3309.84	0.917283	0.128955	7.11318	1.13398e-12	1.94159e-11
Gm46091	233.478	0.916858	0.253301	3.61963	0.000295023	0.00130207
Notch3	497.622	0.916469	0.178962	5.12103	3.03871e-07	2.45203e-06
Gna12	5531.2	0.91533	0.101163	9.04805	1.45549e-19	5.39888e-18
Ankrd50	3206.71	0.915214	0.0680067	13.4577	2.77421e-41	6.34729e-39
Thsd4	3117.48	0.915035	0.152245	6.01028	1.85198e-09	2.07277e-08
Dock5	1002.06	0.914704	0.207532	4.40753	1.04556e-05	6.37395e-05
Atp10a	323.125	0.914539	0.232107	3.94016	8.14289e-05	0.000411425
Fstl4	2448.07	0.914191	0.197615	4.62612	3.72576e-06	2.47943e-05
Fam126b	3373.96	0.913826	0.0923561	9.89459	4.39394e-23	2.27202e-21
Ubxn2b	2224.9	0.913643	0.0840915	10.8649	1.69467e-27	1.33173e-25
Arhgap23	9338.18	0.913637	0.0839079	10.8886	1.30675e-27	1.04274e-25
Svil	428.888	0.913327	0.290188	3.14736	0.00164753	0.00605735
Cabp7	14913.4	0.91331	0.0875953	10.4265	1.87739e-25	1.21345e-23
Rtl3	229.875	0.913114	0.362145	2.5214	0.0116888	0.0327911
Kmt2e	6790.06	0.913086	0.104987	8.69713	3.40397e-18	1.07983e-16
Pcdhga6	526.647	0.912292	0.179386	5.08564	3.66385e-07	2.91372e-06
Ldlrad4	3236.58	0.912206	0.115915	7.86961	3.55741e-15	8.22659e-14
Gpr17	4549.29	0.912044	0.118688	7.6844	1.53717e-14	3.24576e-13
Srebf2	13469.8	0.911606	0.0504914	18.0547	7.24699e-73	1.33831e-69
Ccdc85c	3734.69	0.911148	0.07298	12.4849	9.02593e-36	1.4229e-33
Kremen1	1277.79	0.910923	0.12924	7.04828	1.81144e-12	3.0079e-11
Tesk1	4731.24	0.910456	0.0790495	11.5175	1.07638e-30	1.13587e-28
Ppp1r9b	75798.9	0.907459	0.0828895	10.9478	6.80715e-28	5.60484e-26
Efnb1	645.672	0.906529	0.104041	8.71321	2.95386e-18	9.43993e-17
Clmn	8560.83	0.905823	0.104133	8.69874	3.3558e-18	1.06717e-16
Atg2a	1475.64	0.905548	0.0953046	9.50161	2.06662e-21	9.10226e-20
Clmp	1921.41	0.905348	0.119521	7.57478	3.59725e-14	7.26589e-13
Zfp827	2641.98	0.904994	0.172778	5.23789	1.62422e-07	1.37231e-06
Arid1b	9077.77	0.904636	0.0876023	10.3266	5.34044e-25	3.23353e-23
Kcnh2	1704.16	0.904587	0.165977	5.45006	5.03531e-08	4.61314e-07
Dhx33	2346.12	0.903976	0.144633	6.25016	4.10039e-10	5.03379e-09
Fermt3	103.364	0.902451	0.274084	3.2926	0.000992641	0.00387202
Slc4a8	6206.22	0.902418	0.116534	7.74381	9.64814e-15	2.09792e-13
Mecp2	7884.99	0.900673	0.0793844	11.3457	7.7879e-30	7.65583e-28
Llgl1	3946.51	0.900312	0.109831	8.19722	2.46002e-16	6.49655e-15
Pag1	1636.42	0.899907	0.0979804	9.18456	4.1321e-20	1.61866e-18
Erbb4	2263.56	0.899796	0.108744	8.27443	1.29072e-16	3.52008e-15
Zfp608	2624.91	0.89885	0.100895	8.90881	5.15822e-19	1.79731e-17
Rasal2	6063.22	0.897432	0.1444	6.2149	5.13571e-10	6.23082e-09
Mdc1-2	234.762	0.896802	0.17393	5.15609	2.52155e-07	2.06697e-06
Zmiz1	8424.3	0.89657	0.095032	9.4344	3.93229e-21	1.68879e-19
Mast2	6818	0.89642	0.0849071	10.5577	4.68205e-26	3.27162e-24
Ube3b	6603.21	0.894883	0.0473477	18.9003	1.13511e-79	2.93471e-76
Mtor	4541.26	0.894828	0.083085	10.77	4.76818e-27	3.62578e-25
Cacna1b	6102.21	0.894536	0.0997255	8.96999	2.96552e-19	1.06153e-17
Kif1a	61659.9	0.894347	0.0862091	10.3742	3.25034e-25	2.02005e-23
Hipk4	2164.16	0.894102	0.121511	7.3582	1.86403e-13	3.45715e-12
Tulp4	9291.33	0.89347	0.0718967	12.4271	1.8621e-35	2.88279e-33
Pard3	1673.5	0.892423	0.115269	7.74208	9.78013e-15	2.12484e-13
Nhlrc3	150.859	0.892009	0.227508	3.92078	8.8262e-05	0.000441974
Heatr5b	2813.18	0.891747	0.116615	7.64691	2.05861e-14	4.27153e-13
Cyren	98.1103	0.891721	0.270998	3.29051	0.00100006	0.00389743
Exoc6b	8071.14	0.891271	0.0774406	11.5091	1.18733e-30	1.2428e-28
Frmpd4	5631.67	0.890687	0.083399	10.6798	1.26507e-26	9.13605e-25
Zfyve9	4427.04	0.890149	0.070372	12.6492	1.13036e-36	1.92265e-34
Notch4-2	117.555	0.889917	0.207922	4.28005	1.86852e-05	0.000108388
Dock3	10219.6	0.889695	0.0750921	11.8481	2.20233e-32	2.69853e-30
Hip1	2546.02	0.88758	0.100676	8.81624	1.18366e-18	3.9436e-17
Asap2	2688.72	0.887069	0.0829324	10.6963	1.0593e-26	7.693e-25
Zbtb7a	11334.4	0.886933	0.0706991	12.5452	4.22461e-36	6.82645e-34
Ssh2	2682.14	0.886813	0.09338	9.49682	2.16389e-21	9.48224e-20
Grm2	4494.59	0.886308	0.166271	5.33051	9.79377e-08	8.59207e-07
Itga11	197.169	0.88581	0.304018	2.91368	0.00357202	0.0118932
Pcnx3	2974.04	0.8854	0.0843565	10.4959	9.01843e-26	6.04048e-24
Bend4	623.323	0.884777	0.122433	7.22663	4.95118e-13	8.7857e-12
Epb41	1177.49	0.88473	0.121135	7.30368	2.79999e-13	5.11235e-12
Tpx2	124.366	0.884669	0.287311	3.07914	0.00207602	0.00740658
Mfsd2a	886.705	0.883496	0.158218	5.58405	2.34975e-08	2.26258e-07
Zfp36	187.568	0.881468	0.274155	3.21522	0.00130344	0.00493256
Slc24a2	44433.6	0.881157	0.0963341	9.14688	5.86002e-20	2.26465e-18
Slc45a1-2	350.74	0.881049	0.182886	4.81747	1.45391e-06	1.04039e-05
Mmp24	2498.69	0.880649	0.10359	8.50127	1.8752e-17	5.54707e-16
Cdc42bpa	19539.5	0.880517	0.110741	7.95117	1.84764e-15	4.39862e-14
Nt5c1a	1910.61	0.879784	0.163841	5.36975	7.88473e-08	7.01003e-07
Hmgxb3	2558.97	0.879773	0.0869175	10.1219	4.41593e-24	2.48194e-22
Aff4	14274.2	0.879125	0.074601	11.7844	4.70004e-32	5.5234e-30
Atp2b2	34745.6	0.878925	0.0901885	9.74542	1.92973e-22	9.43124e-21
Ankrd11	12322.5	0.878767	0.0791466	11.103	1.21273e-28	1.07745e-26
Iqsec1	17964.8	0.878149	0.0587428	14.9491	1.57979e-50	6.69573e-48
Tet3	3781.17	0.877647	0.148762	5.89967	3.64227e-09	3.91873e-08
Prr12	6767.07	0.8774	0.103381	8.48709	2.11871e-17	6.23174e-16
Ago1	6071.34	0.876855	0.0822182	10.665	1.48443e-26	1.06311e-24
Bcl6	3664.45	0.876701	0.141962	6.17562	6.59023e-10	7.86992e-09
Kmt2d	8360.25	0.875594	0.13918	6.29107	3.15287e-10	3.93408e-09
Dchs1	1522.61	0.874408	0.130352	6.70806	1.97233e-11	2.89566e-10
Pfkfb3	2161.55	0.873563	0.118616	7.3646	1.77679e-13	3.30959e-12
Mdga1	6164.88	0.872756	0.11341	7.6956	1.40834e-14	2.99681e-13
Ppp4r3b	1436.73	0.872227	0.130549	6.68123	2.36951e-11	3.44165e-10
Tshz1	1667.61	0.87134	0.105676	8.2454	1.64605e-16	4.44227e-15
Rtl6	4777.65	0.871172	0.0803321	10.8446	2.11473e-27	1.64187e-25
Mob3a	438.364	0.870476	0.133383	6.52615	6.74823e-11	9.18739e-10
Gm5857	166.783	0.869933	0.290275	2.99693	0.00272716	0.00940234
Zfp407	1094.56	0.8697	0.0961835	9.04209	1.53711e-19	5.69347e-18
Vps13b	3901.18	0.869454	0.0945196	9.19867	3.62419e-20	1.43053e-18
Sorl1	24282.9	0.869373	0.107124	8.11554	4.83624e-16	1.23188e-14
Disp3	2778.64	0.869156	0.106621	8.15179	3.58581e-16	9.28932e-15
Dip2b	4495.54	0.86793	0.0835244	10.3913	2.7153e-25	1.70392e-23
Prex2	3925.81	0.86786	0.115144	7.53715	4.80341e-14	9.57497e-13
Epb41l1	30559.6	0.867647	0.080254	10.8113	3.04451e-27	2.32878e-25
Hr	1675.91	0.86748	0.117753	7.36698	1.74543e-13	3.26057e-12
Jrk	445.701	0.867106	0.187137	4.63355	3.59453e-06	2.39827e-05
Rnf150	5235.3	0.866571	0.0904414	9.58157	9.55787e-22	4.39696e-20
Btbd11	818.105	0.866091	0.228679	3.78737	0.00015225	0.000723312
Nmt2	1784.64	0.865933	0.103882	8.33575	7.70062e-17	2.15002e-15
Cpm	1222.47	0.865744	0.156029	5.54863	2.87922e-08	2.73976e-07
Adora1	11884.7	0.865654	0.0785988	11.0136	3.28687e-28	2.81386e-26
Amer1	447.517	0.864809	0.132254	6.53898	6.19386e-11	8.48627e-10
Rasal3	99.9617	0.864791	0.332353	2.60203	0.00926744	0.0268912
Hspa1b-2	563.765	0.864354	0.245228	3.5247	0.000423963	0.00180371
Kirrel2	302.087	0.864272	0.176205	4.90494	9.34562e-07	6.91731e-06
Accs	95.9064	0.864123	0.304377	2.83899	0.00452564	0.0145593
Fbxo10	2940.47	0.863846	0.0893323	9.67003	4.04256e-22	1.9463e-20
Asap1	5213.76	0.863805	0.0980787	8.80726	1.28241e-18	4.24683e-17
Itpripl2	347.688	0.863149	0.189435	4.55643	5.20305e-06	3.3588e-05
Zfp462	2566.4	0.862356	0.122223	7.05558	1.7188e-12	2.86142e-11
Zfp236	2626.91	0.86193	0.0839807	10.2634	1.02989e-24	6.16359e-23
Lrrc7	14484.7	0.861724	0.130843	6.58594	4.52002e-11	6.29636e-10
Kcnj6	7730.98	0.86155	0.159441	5.40357	6.5327e-08	5.87261e-07
Mycbp2	21891.9	0.861422	0.118587	7.26405	3.75676e-13	6.74026e-12
Reln	3037.67	0.860951	0.151059	5.69943	1.2021e-08	1.20695e-07
Garem2	950.406	0.860653	0.13676	6.29315	3.11093e-10	3.8855e-09
Rev3l	2889.52	0.860579	0.109159	7.88371	3.17789e-15	7.39525e-14
Fosl2	2075.67	0.860495	0.180657	4.76313	1.90609e-06	1.33514e-05
Camta2	17241	0.860443	0.0946114	9.0945	9.50246e-20	3.57608e-18
Fgd1	766.205	0.860434	0.0942061	9.13353	6.63013e-20	2.54703e-18
Lrp3	4636.31	0.860013	0.0685986	12.5369	4.69062e-36	7.48588e-34
Pcdhb11	284.295	0.859924	0.201559	4.26636	1.9869e-05	0.000114587
Frmpd3	2256.63	0.859835	0.170198	5.05197	4.37275e-07	3.43001e-06
Dpysl5	2054.51	0.859426	0.0822625	10.4474	1.50658e-25	9.88605e-24
Mn1	2264.9	0.858364	0.095597	8.97899	2.73259e-19	9.8809e-18
Robo1	4608.6	0.858149	0.104923	8.17884	2.86582e-16	7.52211e-15
Grik3	3024.66	0.857906	0.140114	6.12291	9.1883e-10	1.07151e-08
Orai2	14625.1	0.857899	0.139025	6.17083	6.79337e-10	8.08636e-09
Gm6125	45.6656	0.857848	0.365396	2.34772	0.0188886	0.0493528
Zcchc14	7149.55	0.857619	0.0978892	8.76112	1.9332e-18	6.29484e-17
Ptprf	3350.34	0.857561	0.128831	6.65645	2.80515e-11	4.02242e-10
A330008L17Rik	39.2565	0.857536	0.305065	2.81099	0.00493887	0.0156905
Fndc3b	1061.39	0.857051	0.14452	5.93031	3.02366e-09	3.2791e-08
Ptprm	1275.52	0.856975	0.148755	5.761	8.36163e-09	8.56504e-08
Fgfr1	8651.24	0.855476	0.0634012	13.493	1.71857e-41	3.96713e-39
Cit	2591.95	0.855445	0.191732	4.46168	8.13205e-06	5.06129e-05
Adgrl1	30330	0.855433	0.0799486	10.6998	1.02008e-26	7.47116e-25
Ppm1l	8978.06	0.85531	0.0783745	10.9131	9.97768e-28	8.10329e-26
Prickle2	20435.9	0.855212	0.118764	7.20094	5.97993e-13	1.05031e-11
Shc3	8757.78	0.855095	0.110235	7.75705	8.69303e-15	1.90951e-13
Zfp704	4146.7	0.85489	0.107422	7.95821	1.74547e-15	4.16303e-14
Bach1	673.769	0.854318	0.14564	5.86595	4.46559e-09	4.73364e-08
Trim62-2	209.211	0.853793	0.216369	3.946	7.94679e-05	0.000403093
Zfp710	1225.27	0.853279	0.109905	7.76381	8.24155e-15	1.81651e-13
Sema3g	236.322	0.852873	0.272871	3.12555	0.00177472	0.00646611
M5C1000I18Rik	515.032	0.852854	0.168388	5.06483	4.08775e-07	3.228e-06
Pitpnm2	18884.9	0.852456	0.13987	6.09465	1.09678e-09	1.26704e-08
Rptor	5117.72	0.852241	0.0575692	14.8038	1.38505e-49	5.34464e-47
Dop1b	5531.81	0.852206	0.0742742	11.4738	1.78675e-30	1.84778e-28
Dgkh	11543.9	0.851803	0.231342	3.68201	0.000231399	0.00104919
Hipk1-2	3304.5	0.851658	0.093029	9.15476	5.44803e-20	2.11174e-18
Agap2	93073.7	0.851388	0.0776845	10.9596	5.97832e-28	4.98592e-26
Cntn2	9438.91	0.851365	0.0967664	8.79815	1.39092e-18	4.581e-17
Akap12	1003.89	0.850843	0.247405	3.43907	0.000583706	0.00240381
Arhgap44	9345.63	0.850825	0.0759262	11.206	3.81204e-29	3.55799e-27
Wfs1	11996.7	0.85077	0.254745	3.33969	0.000838729	0.00332891
Kif13b	3035.53	0.850768	0.1688	5.04009	4.65321e-07	3.6269e-06
A330040F15Rik	85.8644	0.850178	0.28432	2.99022	0.0027878	0.00958327
Gm2192	162.813	0.850073	0.213809	3.97584	7.01299e-05	0.000360824
Slc7a2	1476.54	0.849993	0.154664	5.49574	3.89084e-08	3.62893e-07
Pik3c2b	1462.17	0.849979	0.168175	5.05414	4.32342e-07	3.39676e-06
Tango6	324.948	0.849968	0.203494	4.17687	2.95543e-05	0.000164605
Mocs1	387.325	0.849833	0.214905	3.95446	7.6707e-05	0.000390801
Znfx1	3156.94	0.849521	0.124429	6.82736	8.64885e-12	1.32783e-10
Lama4	211.498	0.848506	0.281724	3.01183	0.00259675	0.00901281
Amer2	5866	0.848311	0.0860434	9.8591	6.26053e-23	3.17996e-21
Dock1	1961.65	0.848272	0.111491	7.60842	2.77457e-14	5.67963e-13
Utp14b	404.293	0.848147	0.228662	3.70918	0.00020793	0.0009535
Dennd4b	2385.86	0.847786	0.125396	6.76084	1.3719e-11	2.0538e-10
Herc1	11977.6	0.847071	0.111725	7.58176	3.4089e-14	6.91244e-13
Sort1	42130.9	0.846411	0.0716406	11.8147	3.27738e-32	3.92284e-30
Tbc1d16	4342.86	0.846394	0.0913628	9.2641	1.96728e-20	7.98464e-19
Camta2-2	17165.4	0.84633	0.0956707	8.84629	9.04796e-19	3.03406e-17
Prox1	10170.6	0.846232	0.220769	3.8331	0.000126536	0.000612749
Mfhas1	3159.76	0.846092	0.0826105	10.2419	1.28631e-24	7.57547e-23
Ptprt	5263.86	0.845377	0.127409	6.63516	3.24158e-11	4.60483e-10
Jcad	4947.57	0.845246	0.0959719	8.80722	1.28289e-18	4.24683e-17
Mast3	14868.6	0.844352	0.0861984	9.79545	1.17777e-22	5.8558e-21
Vps13d	7685.05	0.843632	0.0944161	8.93526	4.06214e-19	1.42694e-17
Kcnc1	10852.1	0.84323	0.0939971	8.97081	2.94345e-19	1.05797e-17
Fitm2	720.138	0.843099	0.167457	5.03471	4.7858e-07	3.7168e-06
Rasgrp1	38153.9	0.842563	0.107744	7.82005	5.28043e-15	1.1986e-13
Smg6	1391.09	0.84201	0.114317	7.3656	1.76358e-13	3.28972e-12
Rpap1	971.832	0.841586	0.117468	7.16441	7.8122e-13	1.35737e-11
Cdr1	457.503	0.841297	0.226499	3.71436	0.000203722	0.000935695
Sp1	1338.96	0.841292	0.150156	5.60277	2.10948e-08	2.04878e-07
Kcna2	11406.2	0.841291	0.0862657	9.75233	1.80286e-22	8.8446e-21
Myt1l	15892.2	0.840867	0.105796	7.94799	1.89556e-15	4.50854e-14
Gm46891	105.805	0.840802	0.270612	3.10703	0.00188976	0.00682466
Acan	540.7	0.840454	0.236157	3.55887	0.00037245	0.00160756
Pcsk6	1606.32	0.84019	0.139408	6.02683	1.67206e-09	1.88528e-08
Zc3h4	3892.54	0.840145	0.0615599	13.6476	2.0864e-42	5.1867e-40
Adgrb2	31546.6	0.839846	0.0810846	10.3576	3.8635e-25	2.38394e-23
Tln2	8681.47	0.839799	0.0959111	8.75601	2.02282e-18	6.57835e-17
Tmem28	2353.63	0.839671	0.113925	7.37038	1.70146e-13	3.18765e-12
Olfml2b	2702.59	0.839467	0.15351	5.46848	4.53918e-08	4.18084e-07
Tmtc2	648.35	0.838853	0.0919524	9.12269	7.32828e-20	2.78626e-18
Maml3	882.591	0.838584	0.193575	4.33209	1.47698e-05	8.7405e-05
Grem1	204.915	0.837771	0.295494	2.83515	0.00458041	0.0147163
Socs7	7575.75	0.837629	0.0749972	11.1688	5.79493e-29	5.33175e-27
Map3k10	12133.3	0.83732	0.0719124	11.6436	2.47299e-31	2.75589e-29
Neurl1a	12909.8	0.837121	0.0877718	9.53747	1.46357e-21	6.59219e-20
Adamts2	325.561	0.836858	0.299787	2.79151	0.00524632	0.0165473
Itpr3	195.076	0.836622	0.227914	3.67078	0.000241813	0.00109031
F730043M19Rik	377.984	0.836365	0.23053	3.62801	0.000285619	0.00126792
Vcan	1060.43	0.835734	0.181707	4.59936	4.23792e-06	2.78428e-05
Thsd7a	3356.08	0.834668	0.151501	5.50931	3.60245e-08	3.37578e-07
Urb2	796.687	0.833282	0.152935	5.44861	5.07663e-08	4.64771e-07
Dip2c	5910.66	0.833045	0.0667236	12.485	9.01254e-36	1.4229e-33
Utrn	2152.09	0.832803	0.129668	6.42258	1.33981e-10	1.7477e-09
Prpf8	13333.8	0.831997	0.0705831	11.7875	4.52877e-32	5.37096e-30
Fancm	470.055	0.831912	0.190461	4.36789	1.25453e-05	7.53251e-05
Carmil1	1528.23	0.830691	0.129474	6.41588	1.40013e-10	1.82363e-09
Adgrb2-2	14722.2	0.829406	0.0797778	10.3964	2.57352e-25	1.61888e-23
Sh3bgrl2	1117.94	0.829282	0.169482	4.89303	9.92933e-07	7.32628e-06
Lrba	1970.14	0.828095	0.0795693	10.4072	2.29831e-25	1.45997e-23
Arid2	2834.71	0.827762	0.102451	8.07958	6.49892e-16	1.64085e-14
Magi2	7879.75	0.827244	0.0998995	8.28076	1.22389e-16	3.34486e-15
Zfp142	1898.54	0.827008	0.13034	6.34501	2.22406e-10	2.82143e-09
Kalrn	42218.5	0.826848	0.117668	7.02699	2.1104e-12	3.46868e-11
Pura	4662.89	0.826068	0.101104	8.1705	3.07108e-16	8.03641e-15
Etl4	3609.17	0.825921	0.110243	7.49181	6.7931e-14	1.3265e-12
Cebpa	1195.96	0.825496	0.127696	6.46455	1.01599e-10	1.34913e-09
Tmco6	329.794	0.825371	0.206671	3.99365	6.50642e-05	0.000337921
Tns1	2353.44	0.825278	0.242525	3.40286	0.000666844	0.00271078
Prkcb	59697.3	0.82485	0.0955345	8.63405	5.92153e-18	1.82691e-16
Zfp106	18353.3	0.824198	0.0723245	11.3958	4.38625e-30	4.41253e-28
Plpp2	171.947	0.82413	0.28269	2.91532	0.00355325	0.0118399
Itgb4	1039.4	0.824048	0.214663	3.83879	0.00012364	0.000600862
Fryl	4032.05	0.823995	0.106939	7.70529	1.3055e-14	2.80075e-13
Nedd4l	12351.1	0.823468	0.122359	6.72994	1.69728e-11	2.50608e-10
Ski	12046.7	0.822716	0.0812257	10.1288	4.11774e-24	2.33465e-22
Cds2	32671.1	0.822282	0.0622499	13.2094	7.74747e-40	1.61535e-37
Fem1c	945.247	0.821883	0.0862251	9.53183	1.54539e-21	6.91254e-20
Pcnx	12103.5	0.821857	0.0928584	8.85065	8.70126e-19	2.93685e-17
Lrp1	23914.5	0.82167	0.132432	6.20447	5.48818e-10	6.62735e-09
Cyp26b1	1596.69	0.821636	0.318414	2.5804	0.00986869	0.0283684
Ankdd1a	131.581	0.821296	0.29325	2.80067	0.00509971	0.0161262
Ipo11-2	564.306	0.820769	0.161702	5.07583	3.85816e-07	3.05884e-06
Crispld1	377.519	0.820565	0.193001	4.25161	2.12235e-05	0.00012179
Rab11fip5	3850.46	0.820139	0.123101	6.66234	2.69503e-11	3.87527e-10
Dop1a	1967.15	0.819826	0.0913106	8.97844	2.74642e-19	9.91705e-18
5930430L01Rik	133.52	0.819605	0.289918	2.82702	0.00469833	0.0150502
Nfasc	24943.6	0.819441	0.0854526	9.58942	8.85814e-22	4.09693e-20
Grin2a	29019.2	0.819378	0.154723	5.29578	1.18512e-07	1.02748e-06
Mef2d	14155.6	0.819108	0.0848978	9.64816	5.00463e-22	2.38727e-20
Fam83d	156.072	0.818414	0.253826	3.22431	0.00126278	0.00479269
Sema3c	1897.3	0.818404	0.171796	4.76383	1.89955e-06	1.33092e-05
6430548M08Rik	10372.8	0.818159	0.0785842	10.4112	2.20331e-25	1.40307e-23
Kansl1	3579.65	0.818119	0.0711204	11.5033	1.26973e-30	1.3237e-28
Ryr2	17534.5	0.817658	0.155466	5.25942	1.44514e-07	1.23269e-06
Synj2	4620.87	0.817008	0.066048	12.3699	3.8025e-35	5.7742e-33
Nexmif	3253.45	0.816955	0.139127	5.87201	4.30535e-09	4.58257e-08
Lingo1	16632.1	0.816648	0.101724	8.02808	9.90062e-16	2.4355e-14
Kif1b	26131.2	0.81638	0.0800966	10.1924	2.14331e-24	1.23966e-22
Snx30-2	1330.03	0.816118	0.110328	7.39722	1.39068e-13	2.6187e-12
Plekhg1	2268.83	0.815967	0.165566	4.92835	8.29265e-07	6.19648e-06
Rora	1711.55	0.81582	0.12267	6.65053	2.92038e-11	4.17146e-10
Abcg4	3260.65	0.815634	0.0931933	8.75207	2.09479e-18	6.79533e-17
Utp14b-2	120.106	0.815509	0.279962	2.91293	0.00358055	0.011917
Mast3-2	14077.2	0.815294	0.084911	9.60174	7.86083e-22	3.65528e-20
Sik3	9862.72	0.814626	0.048433	16.8196	1.75198e-63	1.61771e-60
Klf15	1269.25	0.814556	0.115204	7.07054	1.54329e-12	2.59092e-11
Plxnb1	6656.3	0.814243	0.0801511	10.1588	3.02641e-24	1.73492e-22
5830417I10Rik	1840.39	0.813925	0.106516	7.64132	2.15e-14	4.45401e-13
Cramp1l	1874.41	0.813589	0.111952	7.26728	3.66811e-13	6.59036e-12
Mtmr10	1289.03	0.813567	0.104042	7.81959	5.29973e-15	1.20192e-13
Kif3c	11919.8	0.812466	0.0522996	15.5348	2.01581e-54	1.08577e-51
Zmiz2	15078.2	0.812376	0.0578093	14.0527	7.41804e-45	2.28317e-42
Tsr1	674.844	0.812198	0.181394	4.47755	7.5506e-06	4.72328e-05
Bbx	1879.99	0.812069	0.113992	7.12393	1.04895e-12	1.80316e-11
Notch2	2262.13	0.811841	0.158978	5.10662	3.27972e-07	2.62845e-06
Dusp8	8128.84	0.81167	0.074471	10.8991	1.16345e-27	9.37069e-26
Adarb1	10205.8	0.81101	0.0634796	12.7759	2.23505e-37	3.98517e-35
Atrn	14478.8	0.810421	0.0707526	11.4543	2.23752e-30	2.29559e-28
Rab11fip4	17759.7	0.810332	0.0714758	11.3372	8.58926e-30	8.37988e-28
Pi4ka	15547.4	0.809628	0.0617386	13.1138	2.74487e-39	5.50122e-37
Atf7	1848.23	0.809603	0.132532	6.10874	1.00422e-09	1.16531e-08
Igf1r	4188.84	0.809348	0.0914784	8.84742	8.95665e-19	3.00734e-17
Rab3il1	395.009	0.808449	0.164091	4.92682	8.35779e-07	6.24155e-06
Dock9	15864.7	0.807508	0.107542	7.50875	5.96951e-14	1.17366e-12
Dok7	639.042	0.806758	0.112217	7.18929	6.51283e-13	1.13695e-11
Ubr4	13451.9	0.806209	0.115361	6.98858	2.77679e-12	4.50667e-11
Lrrc10b	6020.67	0.805994	0.154633	5.21231	1.86503e-07	1.55695e-06
Parm1	1672.51	0.805329	0.163355	4.92993	8.22591e-07	6.15373e-06
Mprip	22180.9	0.805105	0.0766594	10.5024	8.42401e-26	5.65699e-24
Slc12a5	29071.7	0.805017	0.0678582	11.8632	1.8376e-32	2.26235e-30
Kcng4	567.874	0.804986	0.162628	4.94986	7.42661e-07	5.593e-06
Slc7a14	14160.4	0.804556	0.120218	6.69248	2.19423e-11	3.20634e-10
Arhgap31	1679.94	0.804433	0.116362	6.91321	4.73814e-12	7.4832e-11
Lzic-2	118.666	0.804419	0.195583	4.11293	3.90664e-05	0.000212101
Zfp109	333.663	0.80399	0.187873	4.27943	1.87372e-05	0.000108666
Chrm3	3873.01	0.803816	0.129261	6.21856	5.01731e-10	6.09288e-09
Grm4-2	462.955	0.803631	0.186835	4.30128	1.69815e-05	9.93301e-05
Rgs6	891.718	0.803433	0.183972	4.36714	1.25882e-05	7.55469e-05
Pdgfra	2707.08	0.803373	0.0896001	8.9662	3.06914e-19	1.09448e-17
Sh3pxd2b	1026.99	0.80318	0.128421	6.25426	3.99395e-10	4.90778e-09
Lamc1	2246.37	0.803045	0.140044	5.73424	9.79504e-09	9.92323e-08
Sun2	1624.04	0.802972	0.124853	6.43136	1.26469e-10	1.6564e-09
Sdk2	1221.36	0.802785	0.161523	4.9701	6.69178e-07	5.07656e-06
Sobp	9562.45	0.802503	0.0795461	10.0885	6.20946e-24	3.44505e-22
Nrp2	4074.01	0.80241	0.0792698	10.1225	4.38939e-24	2.4724e-22
Hspa1b	512.488	0.801995	0.242083	3.3129	0.000923344	0.00362193
Klf12	2834.81	0.801722	0.110716	7.24123	4.44637e-13	7.92256e-12
Klhl28	638.784	0.801551	0.124773	6.42408	1.32672e-10	1.73237e-09
Grm4	462.49	0.801383	0.175246	4.57291	4.80994e-06	3.1261e-05
Slc36a1	3155.82	0.801351	0.140693	5.69576	1.22823e-08	1.23175e-07
Ahr	443.275	0.801266	0.173314	4.6232	3.77862e-06	2.51073e-05
Ctif	5041.94	0.799773	0.0767913	10.4149	2.1204e-25	1.36032e-23
Ankrd17	8688.02	0.799085	0.0808918	9.87845	5.16274e-23	2.64312e-21
Lmln	834.896	0.798872	0.143308	5.57452	2.48216e-08	2.38033e-07
Ncan	16958.6	0.798752	0.0848295	9.41597	4.68742e-21	1.99981e-19
Fbxl16	60393.7	0.798593	0.0772176	10.3421	4.54412e-25	2.77084e-23
Prkch	137.581	0.798223	0.290469	2.74805	0.00599513	0.0185161
Spata13	2075.21	0.797887	0.173706	4.59331	4.36273e-06	2.85771e-05
Fam135b	3912.9	0.797578	0.117438	6.79146	1.11004e-11	1.68026e-10
Cntnap1	14326.2	0.797199	0.0755209	10.556	4.76503e-26	3.32062e-24
Tmem104	1068.58	0.796921	0.088473	9.00751	2.10789e-19	7.67571e-18
Lrrc75b	876.317	0.796837	0.118189	6.74205	1.56172e-11	2.31517e-10
Ephb2	2569.56	0.796795	0.139971	5.69258	1.25131e-08	1.25393e-07
Ino80d	2203.29	0.796293	0.102656	7.75693	8.70082e-15	1.9096e-13
Mtf1	2038.53	0.795469	0.126625	6.28211	3.34008e-10	4.15565e-09
Taok1	10608.8	0.795415	0.0975244	8.15606	3.46141e-16	8.98507e-15
Iqgap2	7196	0.794958	0.133446	5.95713	2.56701e-09	2.81337e-08
Chd5	10954.8	0.793301	0.129376	6.13176	8.69148e-10	1.01632e-08
Adam19	1023.3	0.793118	0.100445	7.89606	2.87863e-15	6.7217e-14
Crtc3	1276.73	0.792646	0.122647	6.46284	1.02759e-10	1.36313e-09
Ndst4	2204.57	0.7926	0.136838	5.79223	6.94564e-09	7.19154e-08
Sdr39u1	316.345	0.792539	0.195518	4.05353	5.04504e-05	0.000268494
Igsf3	2004.79	0.79245	0.141932	5.5833	2.35996e-08	2.27072e-07
Myo18a	11970.7	0.792008	0.0914696	8.6587	4.77155e-18	1.4899e-16
9930021J03Rik	3690.09	0.791569	0.0862978	9.17253	4.62059e-20	1.80454e-18
Zswim5	1397.05	0.790772	0.136216	5.80529	6.42561e-09	6.68253e-08
Arid3b	189.314	0.790707	0.216703	3.6488	0.000263465	0.00117767
Trim2	29157	0.790642	0.0964246	8.19958	2.4122e-16	6.3768e-15
Alox5ap	96.191	0.790565	0.258115	3.06284	0.0021925	0.00778104
Eml6	1375.36	0.79047	0.157432	5.02101	5.13998e-07	3.96684e-06
AU022252	1121.92	0.789961	0.172492	4.57971	4.65622e-06	3.03611e-05
4932438A13Rik-2	1935.22	0.789923	0.0982984	8.03597	9.28435e-16	2.29043e-14
Trib1	649.043	0.789433	0.18457	4.27716	1.89294e-05	0.000109633
Nf1	7194.45	0.788923	0.0863973	9.13134	6.76587e-20	2.58764e-18
Ccdc177	1366.2	0.788841	0.115989	6.80101	1.0389e-11	1.57905e-10
Appbp2	1929.12	0.788768	0.123548	6.38429	1.7219e-10	2.21152e-09
Atn1	12681.6	0.788456	0.0728906	10.817	2.8605e-27	2.19452e-25
Nacc2	6144.92	0.787214	0.0828732	9.49902	2.11881e-21	9.30045e-20
Peak1	3725.26	0.787064	0.140649	5.59595	2.19414e-08	2.12488e-07
Slc8a1	15568.5	0.787064	0.0948962	8.29394	1.09559e-16	3.00374e-15
Usp9x	12023	0.786795	0.0732641	10.7392	6.6651e-27	4.96598e-25
Dll3	97.7267	0.786454	0.290051	2.71143	0.00669933	0.0203435
Agap1	9726.59	0.786396	0.10216	7.69769	1.38545e-14	2.95297e-13
Ston2	2068.69	0.786348	0.113929	6.9021	5.1241e-12	8.05341e-11
Atf6	5747.65	0.786117	0.131149	5.99409	2.04623e-09	2.26858e-08
Pcdh17	6718.71	0.785757	0.0975263	8.05687	7.82747e-16	1.94588e-14
Egln3	289.047	0.785737	0.207553	3.78572	0.000153261	0.000727851
Itga6	1293.62	0.785178	0.104639	7.5037	6.20417e-14	1.21517e-12
Mavs	362.082	0.784137	0.148827	5.2688	1.37322e-07	1.17443e-06
Apbb2	2501.52	0.783878	0.0698027	11.2299	2.90795e-29	2.73389e-27
Hhip	919.792	0.783806	0.178852	4.38242	1.17366e-05	7.09297e-05
Zcchc24	4318.72	0.78368	0.119531	6.55629	5.51644e-11	7.6065e-10
Extl1	3723.72	0.783636	0.0747856	10.4784	1.08531e-25	7.17634e-24
Tbc1d1	1857.16	0.783495	0.123875	6.32489	2.53406e-10	3.19744e-09
Zfp488	356.305	0.783204	0.207249	3.77904	0.000157435	0.000745756
Cecr2-2	253.221	0.783114	0.195937	3.99678	6.42113e-05	0.000333961
Ddr1-3	1045.5	0.78293	0.180272	4.34305	1.40521e-05	8.34413e-05
Dtx1	5182	0.78234	0.0763975	10.2404	1.30716e-24	7.68078e-23
Hipk1	4916.42	0.781778	0.0794181	9.84383	7.28824e-23	3.68748e-21
Pptc7	2582.69	0.781519	0.0969098	8.06439	7.36027e-16	1.84392e-14
Ldlrap1	353.977	0.780655	0.298797	2.61266	0.00898414	0.0261834
Htr5a	592.076	0.78057	0.166897	4.67696	2.91159e-06	1.97058e-05
Prrc2c	9696.58	0.780441	0.101998	7.65157	1.98545e-14	4.13633e-13
Gabrb1	11414.4	0.779966	0.106478	7.32512	2.38691e-13	4.38914e-12
Synrg	6170.9	0.779882	0.0680986	11.4523	2.2909e-30	2.34107e-28
Fam160a1	564.167	0.779707	0.19507	3.99706	6.41352e-05	0.000333699
Robo2	6289.47	0.779603	0.129878	6.00256	1.94225e-09	2.16164e-08
Klhl25	488.866	0.7796	0.213112	3.65817	0.000254024	0.00114099
Inpp5j	3821.24	0.779274	0.113127	6.88851	5.63796e-12	8.81813e-11
Sbf1	21683.5	0.778973	0.0808425	9.63569	5.65128e-22	2.68581e-20
Tgfbrap1	3282.6	0.778877	0.0697537	11.1661	5.97464e-29	5.45825e-27
Dpy19l3	3767.39	0.77847	0.0818888	9.50643	1.97321e-21	8.70568e-20
Il6st	4053.84	0.776957	0.091723	8.47069	2.43941e-17	7.15064e-16
Tenm3	7653.63	0.776946	0.101412	7.66129	1.8408e-14	3.84737e-13
Tbc1d5	2603.47	0.776758	0.0930054	8.35175	6.72562e-17	1.89344e-15
Cnksr2	18826.7	0.776523	0.100668	7.71371	1.22208e-14	2.62423e-13
F2r	274.977	0.776396	0.187442	4.14207	3.44186e-05	0.00018901
Ascc3	1332.18	0.77636	0.0993704	7.81278	5.59381e-15	1.26087e-13
Sik2	1588.49	0.776272	0.104241	7.44688	9.55702e-14	1.83708e-12
Samd4b	4685.41	0.775943	0.0695973	11.149	7.23855e-29	6.56651e-27
Ints1	5286.62	0.775496	0.0809009	9.58576	9.17796e-22	4.23727e-20
Ank2	41727.4	0.774774	0.103202	7.50738	6.03215e-14	1.18417e-12
Lrrc8a	2636.27	0.774151	0.0765241	10.1164	4.6713e-24	2.61978e-22
Extl3	7583.61	0.772655	0.0575235	13.432	3.92684e-41	8.82821e-39
Mtor-2	2144.68	0.772218	0.0950526	8.12411	4.50651e-16	1.15472e-14
Lrrc8b	6973.13	0.772153	0.109361	7.06057	1.65824e-12	2.7731e-11
Src	8364.07	0.771784	0.0691043	11.1684	5.82201e-29	5.33767e-27
Zfhx3	538.406	0.771437	0.280372	2.75148	0.00593271	0.0183469
Prkca	22650.9	0.771163	0.106739	7.22477	5.01943e-13	8.90072e-12
Nup153	2450.27	0.771143	0.12482	6.17806	6.48958e-10	7.7569e-09
Tll1	250.719	0.771054	0.189265	4.07394	4.62247e-05	0.000247585
Pacs1	4511.39	0.770102	0.0678037	11.3578	6.78143e-30	6.71752e-28
Rab43	1069.91	0.76963	0.139956	5.4991	3.81741e-08	3.56301e-07
Adipor2	3065.52	0.7693	0.119682	6.42784	1.29433e-10	1.69179e-09
Paqr9	7538.29	0.769213	0.112238	6.85338	7.21237e-12	1.11458e-10
Lrp5	820.694	0.76904	0.220869	3.48188	0.000497912	0.0020891
Btbd9	9005.09	0.768899	0.0978736	7.85604	3.96474e-15	9.09534e-14
Tmem164	901.327	0.768821	0.114189	6.7329	1.66317e-11	2.46275e-10
Crebbp	5849.71	0.768586	0.103693	7.41216	1.24261e-13	2.35359e-12
Lrfn2	1627.57	0.7681	0.112659	6.81789	9.23872e-12	1.4142e-10
Klf2	476.133	0.767909	0.18511	4.14839	3.34827e-05	0.00018438
Susd6	5620.82	0.767598	0.0925136	8.29713	1.06653e-16	2.93029e-15
Tom1l2	14570.4	0.767044	0.0501411	15.2977	7.91913e-53	4.01453e-50
Zc3h7b	12700.3	0.766741	0.0739044	10.3748	3.23022e-25	2.01239e-23
Nrxn2	11382.5	0.766687	0.0629427	12.1807	3.93798e-34	5.50339e-32
Sbf2	3784.58	0.766573	0.0811762	9.44332	3.61154e-21	1.55362e-19
Gm46162	95.5863	0.766461	0.262981	2.91451	0.00356244	0.0118659
Pcdhga2	552.084	0.766348	0.195697	3.91599	9.00346e-05	0.000449721
Grip2	626.436	0.765581	0.180084	4.25124	2.12587e-05	0.000121922
Clcn6	3880.18	0.765296	0.077614	9.86028	6.18752e-23	3.14906e-21
Emid1	228.005	0.765208	0.307252	2.49049	0.0127566	0.0353455
Castor2	5187.35	0.76519	0.0894506	8.55433	1.18557e-17	3.56416e-16
Ubox5	604.88	0.764879	0.119669	6.39164	1.64119e-10	2.11417e-09
Nlgn2	17317.1	0.764425	0.0714104	10.7047	9.67785e-27	7.10827e-25
Phlpp1	7837.1	0.76348	0.0710533	10.7452	6.24458e-27	4.67964e-25
Tubgcp6	1293.9	0.763293	0.0853187	8.94638	3.67329e-19	1.29917e-17
Zbtb37	1161.5	0.763081	0.199848	3.81831	0.000134367	0.000646073
Rap1gap2	8133.21	0.76307	0.110236	6.92214	4.44886e-12	7.07385e-11
Eya3	1322.99	0.762954	0.0981048	7.77692	7.43111e-15	1.64349e-13
Glg1	18095.8	0.762814	0.0619943	12.3046	8.55795e-35	1.26433e-32
BC031361	165.046	0.762652	0.246662	3.0919	0.00198883	0.00713163
Arfgef2	4110.83	0.762592	0.0821623	9.28153	1.67065e-20	6.83432e-19
Fbxl7	173.37	0.76244	0.267138	2.85411	0.00431577	0.0139894
Fgd6	815.988	0.761835	0.117122	6.50466	7.78705e-11	1.05406e-09
Csmd2-2	618.08	0.761779	0.171138	4.45127	8.53638e-06	5.29128e-05
Kmt2a	7345.22	0.761759	0.120329	6.33066	2.44119e-10	3.08177e-09
Akap9	4974.43	0.760776	0.113373	6.71036	1.94142e-11	2.85514e-10
Smpd3	7852.55	0.760409	0.0960531	7.91655	2.44195e-15	5.76042e-14
Abr	42828.5	0.760234	0.0725186	10.4833	1.03088e-25	6.83392e-24
Wnk3	1972	0.760089	0.118203	6.43037	1.27293e-10	1.66466e-09
Hes6	361.548	0.759808	0.256586	2.96122	0.0030642	0.0104253
Eif4ebp2	4313.01	0.759385	0.0755093	10.0568	8.57106e-24	4.66518e-22
Gm7353-2	151.026	0.759081	0.174151	4.35875	1.3081e-05	7.81233e-05
Adgrl3	6767.77	0.758695	0.0867721	8.74353	2.25932e-18	7.29244e-17
Sash1	6816.34	0.758509	0.0876245	8.65635	4.87091e-18	1.51716e-16
Nbea	21921.1	0.758241	0.110719	6.84834	7.47118e-12	1.15319e-10
Tmcc2	15530.4	0.757481	0.0647976	11.6899	1.43475e-31	1.65598e-29
Amer3	3099.43	0.757348	0.120794	6.26974	3.6166e-10	4.476e-09
Per1	4109.78	0.757336	0.0959693	7.89143	2.98736e-15	6.9644e-14
Rgma	3358.62	0.756911	0.074341	10.1816	2.39577e-24	1.37952e-22
Cog5	2014.89	0.756907	0.165188	4.58209	4.60359e-06	3.00331e-05
Cbfa2t2	3050.93	0.756767	0.0859542	8.8043	1.31669e-18	4.3476e-17
Dlg2	19287.1	0.756194	0.0792096	9.54675	1.33832e-21	6.0491e-20
Slc27a3	368.783	0.754885	0.203659	3.7066	0.000210059	0.000961554
Unc13a	21343.2	0.754417	0.10118	7.45615	8.90874e-14	1.72014e-12
Cdkn1a	341.588	0.754104	0.231252	3.26097	0.00111032	0.00427047
Cul9	4754.51	0.753868	0.0727355	10.3645	3.59604e-25	2.22421e-23
Uhrf1bp1-2	578.518	0.753401	0.124783	6.03768	1.56344e-09	1.7682e-08
Klhdc7a	1274.74	0.752923	0.206999	3.63732	0.000275486	0.00122631
Trrap	9802.27	0.752439	0.100937	7.45458	9.0157e-14	1.73949e-12
Slc45a4	2943.6	0.751985	0.0931869	8.06965	7.04997e-16	1.77305e-14
Wnk1	15966.1	0.751856	0.123587	6.0836	1.17516e-09	1.35034e-08
Lonrf3	1438.19	0.751841	0.174727	4.30295	1.68539e-05	9.86729e-05
Triobp	584.84	0.751484	0.0925373	8.12087	4.6284e-16	1.18127e-14
Acaca	4979.91	0.751272	0.0962523	7.80524	5.93869e-15	1.33049e-13
4930578G10Rik	96.557	0.751246	0.293659	2.55823	0.0105207	0.0299629
Mdn1	2137.28	0.751163	0.165613	4.53564	5.74289e-06	3.67874e-05
Cspg4	1317.79	0.751088	0.122343	6.13921	8.29347e-10	9.75077e-09
Ptgfrn-2	366.967	0.750149	0.227428	3.2984	0.000972367	0.00379924
Cntnap5b	1241.03	0.749961	0.155823	4.81291	1.48746e-06	1.06175e-05
Thada	670.832	0.749882	0.142263	5.27109	1.35616e-07	1.16177e-06
Hecw2	1470.32	0.749809	0.136703	5.48495	4.13587e-08	3.8367e-07
Uhrf1bp1	586.774	0.74975	0.132468	5.65987	1.51487e-08	1.50231e-07
Paqr8	7989.37	0.749651	0.0842031	8.90289	5.4411e-19	1.89078e-17
Nt5dc3	15612.9	0.749583	0.0805213	9.30912	1.289e-20	5.34066e-19
Akap6	13825.9	0.749504	0.0809654	9.25709	2.1008e-20	8.5132e-19
Gm39273	164.774	0.74943	0.288052	2.60171	0.00927595	0.0269128
Tril	3361.96	0.749085	0.117564	6.37175	1.86885e-10	2.3884e-09
Map1b	82920.9	0.748875	0.115135	6.5043	7.80579e-11	1.05605e-09
Grm3	2506.48	0.74876	0.090831	8.24344	1.67325e-16	4.51096e-15
Slc8a2	30235.8	0.748663	0.132846	5.63558	1.74473e-08	1.7171e-07
Rtl4	197.923	0.748632	0.210194	3.56163	0.000368556	0.00159236
Unc79	4043.51	0.747921	0.110452	6.77148	1.27471e-11	1.91607e-10
Jade2	3341.22	0.747609	0.0927779	8.05805	7.75227e-16	1.93276e-14
Lcor	1131.1	0.747605	0.133598	5.59593	2.19441e-08	2.12488e-07
Zfp804a	2109.55	0.746974	0.137229	5.44327	5.23119e-08	4.78074e-07
Kcnc3	15129.3	0.746969	0.122222	6.1116	9.86391e-10	1.14668e-08
Spata2	4031.72	0.746954	0.0755192	9.89091	4.55847e-23	2.3477e-21
Fam193a	2339.04	0.745959	0.0816797	9.13273	6.67944e-20	2.55837e-18
Pakap	8552.91	0.745711	0.0862752	8.6434	5.45653e-18	1.69153e-16
Il16	2841.75	0.745616	0.151115	4.93409	8.0524e-07	6.03265e-06
Gpam	3745.47	0.745612	0.068446	10.8934	1.23893e-27	9.91684e-26
Nat8l	20334.5	0.74547	0.071265	10.4605	1.31115e-25	8.64755e-24
Mapk8ip3	30053.7	0.745463	0.0674898	11.0456	2.30309e-28	2.00902e-26
Aff1	1227.48	0.745014	0.117909	6.31856	2.64004e-10	3.31982e-09
Fhod1	146.245	0.744106	0.31066	2.39524	0.0166094	0.0442928
Cdc42ep1	1281.52	0.743722	0.197938	3.75735	0.000171723	0.000805611
Nrxn2-2	11385.7	0.743674	0.0601422	12.3652	4.02985e-35	6.05742e-33
B4galt5	2810.49	0.743562	0.092972	7.9977	1.26767e-15	3.08029e-14
Ppard	669.145	0.742411	0.0771199	9.62671	6.16739e-22	2.91502e-20
Gm3375-2	52.8801	0.741466	0.256042	2.89587	0.00378104	0.0124847
Spry4	853.773	0.741455	0.191328	3.8753	0.000106492	0.000524426
C1ql3	5431.96	0.741271	0.167358	4.42926	9.45577e-06	5.81793e-05
Marchf4	1729.68	0.741265	0.156883	4.72494	2.30184e-06	1.59122e-05
Cx3cl1	19595.3	0.740724	0.0678758	10.9129	9.99826e-28	8.10329e-26
Fam53b	2636.33	0.740696	0.114379	6.47581	9.43068e-11	1.26006e-09
Syt2	1729.62	0.740231	0.198399	3.73102	0.000190704	0.000883756
Fat1	3271.52	0.739598	0.143715	5.1463	2.65672e-07	2.16678e-06
Ankrd12	3893.51	0.739589	0.095385	7.75372	8.92359e-15	1.95683e-13
Nsd1	9497.42	0.739454	0.088674	8.33902	7.49073e-17	2.09368e-15
Zbtb4	8861.38	0.739273	0.0492798	15.0015	7.1739e-51	3.09123e-48
Inppl1	2079.6	0.739051	0.101722	7.26541	3.71907e-13	6.67728e-12
Slc16a3	73.3923	0.738813	0.298433	2.47564	0.0132998	0.0365957
Pcdhgb2	544.206	0.738691	0.24491	3.01617	0.0025599	0.00890164
Rnf216	2858.64	0.738467	0.0743476	9.93263	3.00224e-23	1.58085e-21
Tln1	3103.61	0.73799	0.0708375	10.4181	2.05097e-25	1.31905e-23
Ppard-2	669.448	0.737425	0.0848994	8.68587	3.7587e-18	1.18944e-16
Kif1b-2	24239.9	0.737108	0.0798545	9.23063	2.69042e-20	1.07509e-18
Sufu	1074.97	0.736994	0.0853387	8.63611	5.816e-18	1.7965e-16
Myo1d	1654.22	0.736851	0.144223	5.10909	3.23709e-07	2.5959e-06
Rere	5562.81	0.736823	0.0942423	7.81839	5.3504e-15	1.21129e-13
Pak6	3328.12	0.73645	0.110089	6.68962	2.23749e-11	3.26456e-10
Csrnp1	359.435	0.736206	0.164149	4.48497	7.29231e-06	4.57833e-05
Ppm1h	5289.98	0.736089	0.0873577	8.42615	3.57235e-17	1.03542e-15
Ralgapb	7013.99	0.735838	0.0805677	9.13316	6.65279e-20	2.55195e-18
Camsap1	7158.34	0.73575	0.0795845	9.24489	2.35472e-20	9.4975e-19
Syngap1	23819.5	0.735739	0.0764313	9.62614	6.2014e-22	2.92575e-20
Mrtfb	16430.9	0.735628	0.127551	5.76732	8.0544e-09	8.27657e-08
Ppp1r10-2	597.87	0.735403	0.111784	6.57877	4.7435e-11	6.59347e-10
Srcin1	20700.9	0.734845	0.0730014	10.0662	7.79428e-24	4.28752e-22
Aqr	2043.23	0.734525	0.0601738	12.2067	2.86198e-34	4.02139e-32
Numa1	6117.73	0.734502	0.072385	10.1472	3.4117e-24	1.94716e-22
Slc4a4	9262.65	0.734046	0.0947581	7.74653	9.44377e-15	2.05977e-13
Fgd3	580.032	0.733731	0.176959	4.14633	3.37842e-05	0.000185921
Cracdl	30659.6	0.733491	0.143474	5.11234	3.1819e-07	2.5556e-06
1700017B05Rik	1208.45	0.732977	0.139188	5.26609	1.3936e-07	1.19108e-06
Nav2	3468.66	0.732921	0.124161	5.90301	3.56926e-09	3.84659e-08
Fam102a	8090.97	0.732123	0.0820734	8.92035	4.64818e-19	1.62397e-17
Ntrk2	29293.1	0.731968	0.0578791	12.6465	1.16969e-36	1.97654e-34
Aatk	21308.5	0.731957	0.0610843	11.9827	4.37668e-33	5.62959e-31
Chd3	45905.9	0.73163	0.0891848	8.20352	2.33453e-16	6.18411e-15
Ephb1	2952.38	0.731011	0.111068	6.58163	4.65333e-11	6.47509e-10
Zfp651	6456.29	0.730682	0.0701628	10.4141	2.13827e-25	1.36839e-23
Kcng2	1985.87	0.730482	0.142813	5.11495	3.13826e-07	2.52448e-06
Farp1	2824.71	0.729852	0.0934494	7.81013	5.71293e-15	1.28548e-13
Pogk	3190.45	0.729694	0.193418	3.77264	0.000161532	0.000763344
Dscam	5807.24	0.729687	0.127272	5.73328	9.85062e-09	9.97173e-08
Wdr7	12259.3	0.729113	0.0923399	7.89597	2.88065e-15	6.7217e-14
Hs6st1	4248.91	0.729028	0.0764672	9.53387	1.51533e-21	6.80164e-20
Tnrc6c	5834.12	0.728633	0.100688	7.23654	4.60263e-13	8.17284e-12
Trim67	558.743	0.728224	0.124784	5.83588	5.35064e-09	5.60289e-08
Abl1	3744.51	0.728053	0.0923707	7.88185	3.22557e-15	7.49944e-14
Itpr2	819.22	0.727902	0.134018	5.43139	5.5916e-08	5.07959e-07
Ankrd33b	4186.87	0.727707	0.122683	5.93161	2.99979e-09	3.25731e-08
Kdm7a	5135.44	0.727663	0.146222	4.97643	6.47664e-07	4.93071e-06
Arrb1	13443.6	0.727596	0.0687231	10.5874	3.41083e-26	2.39061e-24
Caskin1	10202.4	0.727258	0.105609	6.88631	5.72598e-12	8.9504e-11
Wars2	400.968	0.727015	0.143965	5.04993	4.4198e-07	3.46481e-06
Rab11fip3	7233.62	0.72668	0.0691756	10.5049	8.20389e-26	5.52353e-24
Cd99	239.905	0.726456	0.177446	4.09396	4.2406e-05	0.000228839
Man1a2	3233.55	0.726296	0.0707707	10.2627	1.038e-24	6.18353e-23
Thrb	1970.31	0.726208	0.0928944	7.81756	5.38558e-15	1.21712e-13
D430041D05Rik	9268.88	0.725969	0.125465	5.78623	7.19846e-09	7.43841e-08
Slc6a17	24285.7	0.725746	0.112054	6.47676	9.3712e-11	1.2534e-09
Myo5a	21989.1	0.725683	0.0958307	7.57256	3.65953e-14	7.38591e-13
Ppp1r3g	305.899	0.725679	0.166531	4.35763	1.31477e-05	7.84853e-05
Mtmr3	5538.87	0.725618	0.0560392	12.9484	2.399e-38	4.49448e-36
Ddr1-2	943.431	0.725144	0.180412	4.01938	5.83517e-05	0.000306444
Ptch1	2490.9	0.725128	0.131198	5.52697	3.25807e-08	3.07649e-07
Prkaa2	1654.31	0.724789	0.0910344	7.9617	1.69689e-15	4.05465e-14
Bcl11b	14634.6	0.72462	0.155825	4.65023	3.31567e-06	2.22831e-05
Rims1-2	5546.88	0.72455	0.11182	6.47958	9.19784e-11	1.23277e-09
Pard3b	245.236	0.724245	0.144116	5.02544	5.02277e-07	3.88799e-06
Gnptab	4472.96	0.723708	0.0671467	10.778	4.37218e-27	3.33446e-25
Dpm3	221.904	0.722952	0.269638	2.6812	0.00733591	0.0220358
Cyfip2	61443.7	0.722164	0.0727109	9.93199	3.02164e-23	1.58783e-21
Osbpl5	912.245	0.722013	0.11653	6.19593	5.79411e-10	6.98047e-09
Dclre1b	174.226	0.721995	0.20503	3.52142	0.000429248	0.00182319
Trps1	2330.11	0.721882	0.116132	6.21602	5.09915e-10	6.18936e-09
Sos1	3607.67	0.721671	0.0755022	9.55828	1.19725e-21	5.44001e-20
Cacng8	6769.64	0.721366	0.113402	6.36115	2.0025e-10	2.54912e-09
Xkr4	5597.73	0.721309	0.116079	6.21395	5.16702e-10	6.26292e-09
Nf2	7031.37	0.721303	0.0727925	9.90903	3.80305e-23	1.98234e-21
Igdcc4	2645.88	0.721017	0.0948989	7.59774	3.01355e-14	6.15908e-13
Anks1-2	806.733	0.720981	0.0986739	7.3067	2.73776e-13	5.00227e-12
Mark4	6969.31	0.720907	0.0799717	9.01453	1.97721e-19	7.23039e-18
Fv1	143.259	0.720581	0.213679	3.37225	0.000745559	0.00299591
Kank1	1590.63	0.720297	0.138086	5.21629	1.82537e-07	1.5263e-06
Ncs1	19381.9	0.71993	0.0812104	8.86499	7.65082e-19	2.60269e-17
Mical3-2	1469.04	0.719748	0.148494	4.84697	1.25361e-06	9.0812e-06
Camk1d	14752.6	0.719683	0.100743	7.14378	9.07984e-13	1.57234e-11
Dmxl2	13912.3	0.719555	0.102518	7.01884	2.23725e-12	3.67017e-11
Faxc	5059.52	0.71955	0.0790479	9.1027	8.81096e-20	3.32552e-18
Arhgap20	4385.9	0.719298	0.118661	6.06177	1.34629e-09	1.53741e-08
Ttbk2	4929.19	0.71895	0.103432	6.95093	3.62883e-12	5.82731e-11
Ptpn1	3010.66	0.718644	0.108256	6.63841	3.17091e-11	4.50939e-10
Entpd4	1488.02	0.718448	0.102143	7.03373	2.01077e-12	3.31547e-11
Itsn1	10151	0.718249	0.0941736	7.62686	2.40547e-14	4.95941e-13
Kcnq3	16306.6	0.717811	0.130621	5.49537	3.89891e-08	3.63514e-07
Dync1h1	39282	0.717796	0.123856	5.79538	6.81655e-09	7.06725e-08
Arhgap27	786.878	0.716792	0.134608	5.32504	1.00932e-07	8.84278e-07
Fkbp5-2	1484.18	0.716599	0.10096	7.09786	1.26699e-12	2.15363e-11
Adra2c	1691.06	0.716535	0.128663	5.56908	2.56082e-08	2.45303e-07
Bend3	429.467	0.716036	0.131265	5.4549	4.90014e-08	4.49568e-07
Chd8	5172.99	0.715987	0.0819437	8.73755	2.38219e-18	7.66034e-17
Dock4	14870.2	0.715108	0.0994128	7.19332	6.32329e-13	1.10611e-11
Map3k11-2	705.325	0.714678	0.128725	5.55199	2.82433e-08	2.6905e-07
Mmp17	15908.6	0.714558	0.0942594	7.58077	3.43515e-14	6.96022e-13
Fgfr3	4192.18	0.714397	0.129562	5.51394	3.50892e-08	3.2953e-07
Synpo2	249.457	0.714186	0.205018	3.48354	0.000494837	0.00207788
St3gal2	8022.58	0.714111	0.0707115	10.0989	5.58441e-24	3.11835e-22
Ubr2	4533.54	0.714109	0.0868432	8.22296	1.98536e-16	5.29717e-15
Tmem132b	10578.3	0.714064	0.0871731	8.19133	2.58359e-16	6.81594e-15
Lrrc8c	1840.34	0.713503	0.0905523	7.87946	3.28805e-15	7.63784e-14
Scn4b	1799.91	0.713077	0.149466	4.77082	1.83481e-06	1.2894e-05
Mbd5	3888.89	0.713074	0.0944881	7.5467	4.46416e-14	8.93316e-13
Pip5k1c	24062.5	0.713044	0.0720351	9.89856	4.22321e-23	2.18811e-21
Kcnh1	3424.66	0.712812	0.139179	5.12155	3.0303e-07	2.44677e-06
Gucy1a2	3633.16	0.712504	0.110033	6.47534	9.45972e-11	1.26328e-09
Epg5	1446.39	0.71203	0.0901152	7.90133	2.75938e-15	6.45035e-14
Rnf157	20217.5	0.711516	0.073696	9.65474	4.69357e-22	2.24718e-20
Zfp458	413.818	0.711508	0.152068	4.67888	2.88443e-06	1.95322e-05
Tcp11l1	4233.81	0.711463	0.110986	6.41039	1.45144e-10	1.88476e-09
Htr4	1244.39	0.711418	0.166185	4.28089	1.86146e-05	0.000108003
Kcnq2	31548.7	0.709736	0.0947057	7.49413	6.67421e-14	1.30625e-12
Ubap2	2667.16	0.709582	0.0858847	8.26203	1.4321e-16	3.88108e-15
Slc6a8	5075.46	0.709416	0.0625228	11.3465	7.71759e-30	7.61567e-28
Rims4	3072.31	0.709046	0.149739	4.73521	2.18833e-06	1.5213e-05
Gcc2	2217.24	0.708407	0.0861011	8.22762	1.90969e-16	5.11109e-15
Tmem198	3109.17	0.708237	0.090062	7.86389	3.7239e-15	8.58089e-14
Sgsm2	6543.09	0.70822	0.0798951	8.86438	7.69333e-19	2.61371e-17
Cacng8-2	6794.4	0.708201	0.117293	6.03786	1.56175e-09	1.76747e-08
Rnf139	882.851	0.707606	0.14504	4.87871	1.06782e-06	7.84076e-06
Eif2ak3	1425.44	0.707389	0.143039	4.94542	7.59807e-07	5.71547e-06
Nup188	1076.43	0.707338	0.0842643	8.39428	4.68738e-17	1.34206e-15
Arhgap32	9617.42	0.707104	0.0792559	8.92178	4.58837e-19	1.60525e-17
Zfp532	4356.65	0.70664	0.0923724	7.6499	2.01135e-14	4.18691e-13
Gsk3b	12959.7	0.706614	0.0797938	8.8555	8.33088e-19	2.81551e-17
Mib1	12041.9	0.70647	0.0920731	7.67293	1.68112e-14	3.53651e-13
Pkd1	5072.14	0.70636	0.120877	5.84364	5.10736e-09	5.36335e-08
Zfyve26	1343.13	0.706351	0.114115	6.18984	6.02244e-10	7.22861e-09
Anapc1	4886.59	0.706213	0.0611436	11.5501	7.37628e-31	7.848e-29
Gm6483	145.674	0.706092	0.255312	2.7656	0.0056818	0.0177134
Hira-2	458.506	0.705944	0.115067	6.13507	8.5124e-10	9.96737e-09
Gak	6403.4	0.705394	0.0750988	9.39288	5.8383e-21	2.47043e-19
Lurap1	271.856	0.705261	0.18443	3.824	0.000131302	0.0006331
Acvr1c	1209.79	0.704473	0.193656	3.63776	0.000275021	0.00122466
Sall1	1202.22	0.70421	0.143557	4.90545	9.32147e-07	6.90537e-06
Rasgrf2	4819.57	0.704186	0.087867	8.01423	1.10832e-15	2.71092e-14
Bod1l	4637.59	0.703923	0.122461	5.74814	9.0229e-09	9.20955e-08
Birc6	7375.91	0.703893	0.11177	6.29769	3.02107e-10	3.77693e-09
Kif5c	54723.1	0.703827	0.0976716	7.20606	5.75941e-13	1.01502e-11
Plekhg5	8718.14	0.703724	0.120648	5.83286	5.44865e-09	5.6986e-08
Hspg2	819.009	0.703612	0.199359	3.52938	0.000416539	0.00177563
Fzd9	241.021	0.70345	0.188892	3.72409	0.000196018	0.000904649
Tmtc1	1922.9	0.70278	0.134812	5.21302	1.85787e-07	1.55147e-06
Myo10	2767.61	0.702704	0.126218	5.56737	2.58608e-08	2.47449e-07
Rsbn1-2	385.999	0.702406	0.124693	5.63309	1.77006e-08	1.7374e-07
Ralgapa1	8952.24	0.702376	0.103742	6.7704	1.28429e-11	1.9271e-10
Tnik	6988.99	0.702012	0.106011	6.62207	3.54199e-11	5.00682e-10
Rere-2	4624.49	0.701962	0.0992291	7.07415	1.50364e-12	2.53076e-11
Gab1	2738.36	0.701633	0.161975	4.33173	1.47943e-05	8.75269e-05
Epha6	17142	0.701256	0.147715	4.74734	2.06108e-06	1.43941e-05
Arfgef1	7156.53	0.700771	0.0531596	13.1824	1.10816e-39	2.29203e-37
Myh10	14098.2	0.699895	0.0972032	7.20033	6.0068e-13	1.05431e-11
Adgrg1	3934.26	0.699892	0.0813921	8.59902	8.03971e-18	2.43965e-16
Ppp1r9a	17908.9	0.699629	0.0934142	7.48954	6.9118e-14	1.34866e-12
Fam205a3	109.882	0.699021	0.246065	2.8408	0.00450012	0.0144943
Smad7	1890.33	0.699012	0.123003	5.68287	1.32452e-08	1.32268e-07
Dgcr2	3435.65	0.698578	0.0519247	13.4537	2.93004e-41	6.64503e-39
Man1a2-2	3006.62	0.698399	0.0694143	10.0613	8.18928e-24	4.48571e-22
Nhlh1	114.869	0.698214	0.274352	2.54496	0.010929	0.0309416
H6pd	343.951	0.698113	0.134534	5.18914	2.11272e-07	1.7524e-06
Mex3d	1063.29	0.697867	0.128935	5.41254	6.2138e-08	5.59956e-07
Bahd1	3344.54	0.69781	0.0730521	9.55222	1.26952e-21	5.75826e-20
Pdxk	7476.38	0.696597	0.109177	6.38043	1.76593e-10	2.26471e-09
Tnk2	12420.7	0.696572	0.0743025	9.37481	6.92994e-21	2.91802e-19
Pmepa1	1827.63	0.696534	0.0808839	8.61153	7.20937e-18	2.2006e-16
Colgalt2	255.037	0.696487	0.171604	4.05868	4.93502e-05	0.000263235
Tnfrsf22	85.311	0.696289	0.252866	2.75359	0.00589454	0.0182556
Slc7a5	3532.73	0.696267	0.0899723	7.73869	1.00448e-14	2.17684e-13
Crybg3	520.371	0.696171	0.172856	4.02746	5.63831e-05	0.000297071
B3gnt9	236.154	0.69586	0.204394	3.40451	0.000662825	0.00269784
Pou6f1	6091.06	0.695745	0.0829868	8.38381	5.1243e-17	1.45747e-15
Dgcr2-2	3435.08	0.695742	0.0455245	15.2828	9.95422e-53	4.94916e-50
Ncdn	165592	0.695599	0.0829313	8.38764	4.95977e-17	1.41378e-15
Blnk	251.983	0.693859	0.288263	2.40703	0.0160829	0.0430575
Ddn	105659	0.693359	0.118028	5.87451	4.24091e-09	4.5177e-08
Rpl37rt	98.3978	0.693224	0.251815	2.75291	0.00590681	0.0182865
Tjp1	5755	0.692998	0.0984609	7.03831	1.94585e-12	3.21662e-11
Cntnap2	5046.15	0.692786	0.0850189	8.14862	3.68099e-16	9.52636e-15
Epg5-2	1451.42	0.692719	0.104601	6.62246	3.5328e-11	4.99655e-10
Kcnk3	612.145	0.692372	0.214956	3.22099	0.00127749	0.00484001
Cyth3	2156.02	0.692266	0.113005	6.12599	9.0123e-10	1.05241e-08
Gpr146	944.726	0.692194	0.121518	5.69621	1.225e-08	1.229e-07
Supt6	13755.7	0.691879	0.0822326	8.41368	3.97334e-17	1.14523e-15
Scrn1	4306.83	0.691841	0.0846893	8.16917	3.10506e-16	8.11614e-15
Pcdh7	3751.2	0.691806	0.127169	5.44007	5.32588e-08	4.85869e-07
Mapk8ip2	16265.8	0.691664	0.0621007	11.1378	8.21449e-29	7.39991e-27
Ccdc93	1285.63	0.691616	0.124501	5.5551	2.77459e-08	2.64604e-07
Stxbp5	8007	0.691214	0.0981032	7.04578	1.84428e-12	3.0585e-11
Egfr	526.165	0.690725	0.145651	4.74232	2.11287e-06	1.4724e-05
Heg1	2089.69	0.690635	0.191172	3.61264	0.000303094	0.00133427
Etv5	4034.76	0.69026	0.133995	5.15137	2.58587e-07	2.11567e-06
Zfp965	151.443	0.690192	0.250012	2.76063	0.00576896	0.0179311
Clstn2	19297.5	0.69014	0.12454	5.54152	2.99853e-08	2.84492e-07
Ulk2	6607.59	0.690079	0.0580584	11.886	1.4003e-32	1.73222e-30
Spry3	617.612	0.689605	0.146511	4.70683	2.51593e-06	1.72721e-05
Fzd1	574.734	0.689497	0.251969	2.73644	0.00621074	0.0190659
2510039O18Rik	1287.28	0.689275	0.0898491	7.67148	1.70027e-14	3.56809e-13
Gpr162	3548.52	0.689231	0.111388	6.18766	6.10643e-10	7.32601e-09
Trp53inp2	13089.6	0.689208	0.154551	4.45942	8.21808e-06	5.1136e-05
Pip4k2b	8838.03	0.689168	0.0788668	8.73838	2.36472e-18	7.61364e-17
Glis2	601.788	0.689061	0.154607	4.45686	8.31682e-06	5.16758e-05
Osbpl11	1331.56	0.688813	0.0971506	7.09015	1.33967e-12	2.26675e-11
Adgrf5	1406.02	0.688797	0.131268	5.24725	1.54384e-07	1.30996e-06
Ppp1r10-3	739.403	0.688632	0.117916	5.84002	5.21948e-09	5.47664e-08
Prkar2a	3521.48	0.688413	0.0642555	10.7137	8.77947e-27	6.48527e-25
Dnajc13	3286.37	0.688254	0.0679334	10.1313	4.01256e-24	2.28002e-22
Clasp1	5270.77	0.688063	0.103321	6.65947	2.74816e-11	3.94727e-10
Nacc1	8211.09	0.687925	0.0689318	9.97978	1.86874e-23	9.96172e-22
Ptpn11	11375.9	0.687078	0.0902258	7.61509	2.63508e-14	5.41553e-13
Adra1d	5130.15	0.686913	0.118223	5.81033	6.23504e-09	6.49479e-08
Gm5124	709.945	0.686163	0.0833214	8.23514	1.79348e-16	4.82004e-15
Phrf1	2901.22	0.685711	0.103077	6.65238	2.88389e-11	4.12618e-10
Vps13c	6935.53	0.685647	0.154141	4.44817	8.66066e-06	5.3619e-05
Spns2	3791.04	0.685484	0.0693021	9.89125	4.54321e-23	2.34451e-21
Gm35934	519.642	0.68537	0.174001	3.93889	8.18586e-05	0.000413354
Slc13a3	779.145	0.684859	0.163007	4.20141	2.65258e-05	0.000149249
Zc3hav1l	344.463	0.684853	0.206774	3.31209	0.000926014	0.00363185
Ptpn3	4742.6	0.684105	0.0922211	7.4181	1.18815e-13	2.26037e-12
Tecpr2	4911.57	0.68399	0.0619254	11.0454	2.30788e-28	2.00902e-26
Ankrd9	432.777	0.683973	0.172811	3.95794	7.55998e-05	0.000386257
Mdc1-3	274.539	0.683678	0.179183	3.81552	0.000135894	0.000652563
Als2	4117.44	0.683477	0.0792959	8.61932	6.73514e-18	2.06072e-16
1700030J22Rik	299.616	0.683107	0.178912	3.81811	0.000134479	0.000646488
Arnt2	11366.6	0.682661	0.102355	6.66952	2.56634e-11	3.70257e-10
Slc41a1	4347.49	0.682634	0.0588721	11.5952	4.35814e-31	4.75424e-29
Tpr	6644.1	0.682148	0.0881477	7.73869	1.00445e-14	2.17684e-13
Raph1	2705.34	0.681699	0.102034	6.68109	2.37178e-11	3.44301e-10
Shld2	257.642	0.681602	0.156838	4.3459	1.38706e-05	8.24581e-05
Dpyd	393.995	0.681105	0.152435	4.46816	7.88954e-06	4.92102e-05
Sema7a	8315.81	0.680972	0.132055	5.15673	2.51302e-07	2.06194e-06
Fam214b	1598.16	0.680919	0.0844731	8.06078	7.5809e-16	1.89186e-14
Ccdc73	232.381	0.680352	0.21075	3.22824	0.00124555	0.00473706
Apln	942.32	0.680231	0.129555	5.25054	1.51656e-07	1.28892e-06
Fam168a	17536.2	0.680036	0.0631942	10.761	5.25743e-27	3.98609e-25
Scd2	93256.4	0.679319	0.0802773	8.46216	2.6248e-17	7.66798e-16
Trhde	2830.15	0.679293	0.113629	5.97814	2.25699e-09	2.4905e-08
Gm52232	1322.33	0.679135	0.134288	5.05729	4.25251e-07	3.34584e-06
Hunk	2823.39	0.678866	0.130457	5.20374	1.9532e-07	1.62635e-06
Secisbp2l	12215.7	0.678471	0.0880819	7.70274	1.33184e-14	2.85045e-13
Irgq	6505.67	0.677936	0.099941	6.78336	1.17415e-11	1.77213e-10
Slc22a23	3968.06	0.677816	0.089796	7.5484	4.40624e-14	8.82409e-13
Olig2	2657.75	0.676316	0.138087	4.89776	9.69377e-07	7.16475e-06
Unc5a	9332.28	0.676157	0.11703	5.77763	7.57614e-09	7.80372e-08
Flt1	2597.1	0.676148	0.143971	4.69643	2.64745e-06	1.80447e-05
Tmod2	29879.4	0.675786	0.0875692	7.71717	1.18944e-14	2.55837e-13
Cyb5rl	200.458	0.675421	0.223835	3.0175	0.00254872	0.00887231
Ptpn13	1002.39	0.67538	0.135803	4.97322	6.58493e-07	5.00726e-06
Pacsin1-2	10344.5	0.675354	0.0808645	8.35167	6.73038e-17	1.89344e-15
Lnx2	306.976	0.675345	0.173935	3.88274	0.000103286	0.000509905
Ncoa6	4985.34	0.675138	0.0916405	7.36725	1.74187e-13	3.25628e-12
Plekha2	3557.16	0.674864	0.227934	2.96079	0.00306849	0.0104371
Gpc2	141.975	0.67477	0.262269	2.57282	0.0100874	0.0288845
Scaf4	1904.4	0.674769	0.150267	4.49047	7.10654e-06	4.47275e-05
Cnot1	6424.51	0.674601	0.0828922	8.1383	4.00883e-16	1.03334e-14
Synj1	25185.8	0.674389	0.0949616	7.1017	1.23229e-12	2.10016e-11
Pdpk1	8692.19	0.674358	0.0781955	8.624	6.46548e-18	1.98525e-16
Mlxip	1562.9	0.67412	0.12312	5.47532	4.36721e-08	4.03682e-07
Ppp2r2c	35215.7	0.674088	0.0619454	10.882	1.40477e-27	1.11408e-25
Macf1	18376.6	0.674084	0.106798	6.31176	2.75884e-10	3.46753e-09
Ncoa1	10961.7	0.673665	0.0905664	7.43836	1.01945e-13	1.95092e-12
Zmat3	5325.94	0.673186	0.069788	9.64616	5.10307e-22	2.42974e-20
Dag1	7282.68	0.673133	0.0561412	11.99	4.00968e-33	5.20936e-31
Prdm2	5709.4	0.672598	0.0948623	7.09026	1.33863e-12	2.26646e-11
Sptbn1	58606.4	0.672543	0.0926776	7.25679	3.9637e-13	7.08696e-12
Cad	1170.53	0.671998	0.183012	3.67189	0.000240767	0.00108616
Wee1	987.049	0.671832	0.142781	4.70532	2.53465e-06	1.73821e-05
Csmd1	3235.98	0.671635	0.136632	4.91564	8.84923e-07	6.58572e-06
Unc80-2	4417.21	0.671464	0.105587	6.35933	2.02634e-10	2.57694e-09
Flt4	153.433	0.671384	0.241524	2.77978	0.00543953	0.0170672
Rasl10b	14314.2	0.671154	0.0858182	7.82064	5.25548e-15	1.19398e-13
Shroom4	340.827	0.67089	0.147099	4.56081	5.09565e-06	3.29522e-05
Wwc2	3351.9	0.670836	0.0700232	9.5802	9.68576e-22	4.44788e-20
Stac2	4378.02	0.670775	0.104893	6.39486	1.60694e-10	2.0721e-09
Rimbp2	8645.81	0.670468	0.106439	6.29908	2.99418e-10	3.74512e-09
Kcnh6	221.574	0.670462	0.188759	3.55195	0.000382383	0.00164522
Zfp292	2237.53	0.670251	0.118492	5.65653	1.54462e-08	1.5283e-07
Plekhg3	1780.07	0.669852	0.251876	2.65945	0.00782678	0.023259
Kcnab2	45004.6	0.669812	0.0723616	9.25645	2.11339e-20	8.55081e-19
Dock2	208.629	0.669545	0.252555	2.65108	0.00802339	0.0237423
Zswim4	1521.03	0.669545	0.144943	4.61938	3.84892e-06	2.55416e-05
Sgcd	345.628	0.668931	0.151288	4.42156	9.79898e-06	6.01193e-05
Entpd4b	1477.68	0.66885	0.102856	6.50275	7.88624e-11	1.06637e-09
Vars2-2	97.3292	0.668703	0.245609	2.72263	0.00647643	0.0197711
Fgd4	2241.44	0.668608	0.118348	5.64952	1.60894e-08	1.5883e-07
Fkbp5	1480.66	0.668238	0.110507	6.04703	1.47539e-09	1.67375e-08
Astn2	1874.17	0.668105	0.148339	4.5039	6.67184e-06	4.22158e-05
Yipf2	451.181	0.668089	0.192496	3.47067	0.000519162	0.0021677
Atp13a2	8816.46	0.66798	0.0719225	9.2875	1.57957e-20	6.47199e-19
Bbs1	2127.7	0.667604	0.0973759	6.85594	7.08434e-12	1.09545e-10
Rprd2	3805.95	0.667081	0.103364	6.45368	1.09163e-10	1.44512e-09
Setx	4068.89	0.666707	0.0855485	7.79333	6.52673e-15	1.45092e-13
Skil	5306.28	0.666663	0.12336	5.40422	6.50922e-08	5.85533e-07
2700081O15Rik	4382.42	0.666238	0.0831248	8.01491	1.10216e-15	2.69842e-14
Plxnd1	1727.41	0.66609	0.126112	5.28172	1.27977e-07	1.10189e-06
Lonrf2	10651.5	0.666019	0.0743665	8.9559	3.36971e-19	1.19671e-17
Galnt2	3750.39	0.665467	0.055355	12.0218	2.72903e-33	3.63693e-31
Ppp1r13b	7260.73	0.665367	0.0996384	6.67782	2.42525e-11	3.51077e-10
Cd93	437.601	0.665213	0.159685	4.16578	3.10296e-05	0.000172007
Itih5	1541.14	0.664738	0.111529	5.96021	2.51921e-09	2.76333e-08
Slc35b4	2608.47	0.664583	0.0777882	8.5435	1.3022e-17	3.89215e-16
Pacsin1	10436.9	0.664525	0.0716428	9.27553	1.76743e-20	7.21884e-19
Sptan1	68373.7	0.664466	0.100421	6.61682	3.67017e-11	5.17951e-10
Fbrs	3154.27	0.664265	0.0693546	9.57781	9.91229e-22	4.53579e-20
Gm9844	80.047	0.664111	0.271333	2.44759	0.0143815	0.0391349
Pld1	487.313	0.664083	0.136674	4.8589	1.18038e-06	8.59167e-06
Cpd	7200.6	0.663845	0.0757534	8.76323	1.89735e-18	6.18589e-17
Dapk1	8854.62	0.663721	0.103103	6.43748	1.21474e-10	1.59582e-09
Jph4	31670.2	0.663706	0.079758	8.3215	8.68545e-17	2.40937e-15
Rbm19	624.986	0.663694	0.109158	6.08013	1.20081e-09	1.3792e-08
Zfp809	426.031	0.66364	0.209326	3.17037	0.00152245	0.00565133
Smchd1	2243.08	0.662821	0.0958029	6.91859	4.56154e-12	7.23078e-11
Kdm2a	4383.41	0.662723	0.0771626	8.58865	8.79942e-18	2.66394e-16
Axin1	1483.99	0.662716	0.0701721	9.44416	3.58279e-21	1.54383e-19
4932438A13Rik	4150.4	0.661335	0.115402	5.7307	1.00019e-08	1.0109e-07
Rell2	1380.33	0.661224	0.135254	4.88876	1.01474e-06	7.47862e-06
Anks1	877.002	0.661123	0.115173	5.74026	9.45334e-09	9.61829e-08
Cables1	745.372	0.661012	0.180925	3.6535	0.000258686	0.00115891
Nipbl	3181.81	0.660567	0.105553	6.25817	3.89509e-10	4.79313e-09
Tgfbr2	989.825	0.660224	0.149398	4.41922	9.90574e-06	6.07167e-05
Lsm11	2439.62	0.660173	0.177215	3.72527	0.000195108	0.000901092
Dicer1	3021.95	0.659793	0.136728	4.82557	1.39605e-06	1.00232e-05
Baz2b	1444.09	0.65954	0.110647	5.96074	2.51095e-09	2.75661e-08
Sh2b3	1094.32	0.659075	0.103876	6.34485	2.22636e-10	2.82297e-09
Smad3	4304.71	0.658768	0.109626	6.00922	1.86414e-09	2.08188e-08
Gbf1	5266.88	0.6587	0.0659514	9.98765	1.72622e-23	9.221e-22
Mnt	2638.77	0.658591	0.0814278	8.08803	6.06351e-16	1.53542e-14
Nos1ap	11264.3	0.65834	0.0877031	7.50646	6.07473e-14	1.19162e-12
Thyn1	226.862	0.658154	0.249057	2.64258	0.00822763	0.0242626
Gm9899	274.732	0.657107	0.198248	3.31457	0.000917852	0.00360148
Mamld1	2077.37	0.656956	0.153577	4.2777	1.8883e-05	0.000109389
Camkk2	9592.6	0.656766	0.0766242	8.57126	1.02359e-17	3.09156e-16
Wipi1	683.146	0.656536	0.144819	4.53348	5.80193e-06	3.71295e-05
Gcc2-2	2174.88	0.656511	0.0841916	7.79782	6.29858e-15	1.40504e-13
Gatad2b	6981.2	0.655978	0.113435	5.78284	7.34511e-09	7.57783e-08
Mtus2	2553.25	0.655862	0.0899585	7.29072	3.08295e-13	5.59737e-12
Scaf1	11787.5	0.655265	0.0493242	13.2849	2.83404e-40	6.15724e-38
Per2	1574.58	0.655068	0.151032	4.33729	1.44252e-05	8.54411e-05
Csmd2	2052.59	0.655054	0.136559	4.79686	1.61169e-06	1.14443e-05
Rbm14	1396.59	0.654949	0.0930709	7.0371	1.96287e-12	3.24269e-11
Ebf1	117.912	0.654456	0.233099	2.80763	0.00499073	0.01583
Zfp568	163.604	0.653597	0.26656	2.45197	0.0142077	0.0387188
Kdm6b	2878.87	0.653281	0.0939306	6.95493	3.52739e-12	5.67147e-11
Tep1	219.345	0.65269	0.181418	3.5977	0.00032104	0.00140516
Gm47814	498.975	0.652524	0.205877	3.16948	0.0015271	0.00566613
Tle4	3541.95	0.652332	0.070371	9.2699	1.86326e-20	7.5982e-19
Atp10b	239.497	0.651899	0.254277	2.56374	0.0103552	0.0295468
Agpat3	14195.2	0.651893	0.0626927	10.3982	2.52593e-25	1.59671e-23
Nckap5	336.277	0.651835	0.193036	3.37675	0.000733488	0.00295147
Adamtsl1	516.468	0.651261	0.197734	3.29362	0.000989059	0.00386038
Atrnl1	5753.5	0.650759	0.065964	9.86536	5.88232e-23	3.00556e-21
Itpkb	2830.88	0.650689	0.0864589	7.52599	5.23207e-14	1.03735e-12
Rsbn1	520.668	0.650271	0.106857	6.08546	1.16161e-09	1.33536e-08
Tsc2	7642.27	0.650091	0.0897984	7.23945	4.5052e-13	8.01084e-12
Tpbgl	326.727	0.649765	0.188848	3.44068	0.000580263	0.00239116
Daam2	5236.5	0.649718	0.119197	5.45077	5.0151e-08	4.59626e-07
Slc43a2	4608.91	0.649704	0.0737457	8.81006	1.25083e-18	4.15668e-17
Rassf10	144.099	0.649696	0.27529	2.36004	0.0182729	0.0480241
Mllt1	4309.11	0.649608	0.073757	8.8074	1.28079e-18	4.24683e-17
Hus1	638.112	0.649594	0.103029	6.30494	2.88314e-10	3.61672e-09
Arel1	9657.01	0.649301	0.0767987	8.45458	2.80085e-17	8.16383e-16
Zfp41	430.463	0.649294	0.136897	4.74293	2.10648e-06	1.46835e-05
Scn2a	16621.6	0.649106	0.0881664	7.36228	1.80793e-13	3.36517e-12
Sfmbt1	2066.18	0.648996	0.0900928	7.20363	5.86283e-13	1.03184e-11
Adamts9	335.271	0.648889	0.162858	3.9844	6.76518e-05	0.000349884
Gtf3c1	8415.92	0.64887	0.0553788	11.7169	1.04383e-31	1.21019e-29
Dtx4	2440.18	0.648288	0.0851653	7.61212	2.69631e-14	5.53257e-13
Ctnnd2	13329	0.647654	0.0769543	8.41608	3.89289e-17	1.12454e-15
Parvb	2286.33	0.647631	0.107954	5.99913	1.9838e-09	2.20503e-08
Ankhd1	2843.18	0.64757	0.107799	6.00722	1.8873e-09	2.10683e-08
Myrip	3597.4	0.647043	0.0972083	6.65625	2.80899e-11	4.02569e-10
Zfp729a	874.097	0.646786	0.0999911	6.46844	9.90203e-11	1.31759e-09
Mtcl1	2714.66	0.646668	0.144275	4.4822	7.38774e-06	4.63261e-05
Acot4	88.9703	0.646305	0.255362	2.53094	0.0113758	0.0320206
Rad9b	103.983	0.646198	0.252929	2.55486	0.0106231	0.0302012
Pcif1	1412.79	0.645832	0.090313	7.15104	8.61243e-13	1.4924e-11
Ralgapa2	1299.23	0.645788	0.148148	4.35906	1.30622e-05	7.80601e-05
Scn1a	4439.34	0.645352	0.0888992	7.25937	3.88904e-13	6.96792e-12
Chd6	4348.15	0.645173	0.0744643	8.66419	4.54716e-18	1.42155e-16
Cyp2s1	161.147	0.645094	0.216255	2.98302	0.00285419	0.00979058
Kcnn1	684.903	0.644534	0.16242	3.96831	7.23846e-05	0.000371611
Hrh2	251.189	0.644469	0.178485	3.61077	0.000305294	0.00134247
Plce1	645.325	0.644457	0.223759	2.88013	0.00397506	0.0130305
Cnnm4	1036.68	0.644274	0.134557	4.78813	1.68344e-06	1.18982e-05
Rusc2	8350.12	0.644264	0.0926407	6.95443	3.53978e-12	5.68785e-11
Srebf1	2797.68	0.643947	0.136834	4.70604	2.52581e-06	1.73353e-05
Neo1	6075.16	0.643786	0.0587096	10.9656	5.59214e-28	4.67894e-26
Sacs	6151.89	0.643067	0.143525	4.48053	7.44592e-06	4.66344e-05
Scn3a	3156.86	0.642901	0.143274	4.48722	7.21577e-06	4.53137e-05
Epas1	9859.3	0.642599	0.0683665	9.39933	5.4914e-21	2.32745e-19
Islr2	9782.66	0.642383	0.104611	6.14071	8.21538e-10	9.66775e-09
Hcn1	4449.6	0.642135	0.0980973	6.5459	5.91368e-11	8.12393e-10
Gcn1	5650.87	0.641828	0.0953635	6.73033	1.69277e-11	2.50085e-10
Tbl1x	2462.07	0.641465	0.0804581	7.97266	1.55301e-15	3.74199e-14
Pld2-2	462.337	0.641396	0.153419	4.18067	2.90652e-05	0.000162371
Mycl	2267.39	0.641342	0.115227	5.56588	2.6083e-08	2.49306e-07
Brsk2	9353.44	0.64128	0.0583008	10.9995	3.84241e-28	3.25711e-26
Zfhx2	3881.55	0.641267	0.166154	3.85948	0.000113629	0.00055566
Galnt17	12305.3	0.640903	0.102995	6.22265	4.88838e-10	5.94749e-09
Brd4	7177.08	0.64029	0.0884089	7.24237	4.40926e-13	7.86186e-12
Paox	169.261	0.640077	0.19273	3.32111	0.000896614	0.00352886
Capn15	2076.18	0.64004	0.0786186	8.14108	3.91778e-16	1.01189e-14
Zfp551	432.978	0.639938	0.168528	3.79722	0.000146329	0.000697618
Gatad2a	2013.26	0.639839	0.0912641	7.01086	2.36862e-12	3.8783e-11
Arhgef10l	2187.91	0.639388	0.123429	5.18019	2.21659e-07	1.83209e-06
4933409K07Rik	318.388	0.639289	0.159277	4.01371	5.97725e-05	0.000313206
Mdga2	2175.56	0.638937	0.0973952	6.56025	5.37166e-11	7.42395e-10
Ttc39b	2154.52	0.638757	0.0964517	6.62256	3.53035e-11	4.99582e-10
Gm19378	1336.57	0.638555	0.124134	5.14407	2.68842e-07	2.1878e-06
Depdc5	3138.3	0.638262	0.0792981	8.04889	8.35512e-16	2.07306e-14
Pou3f1	5656.35	0.637994	0.158978	4.0131	5.99269e-05	0.000313888
Znrf3	1182.66	0.637944	0.115575	5.51974	3.39492e-08	3.19405e-07
Frmd4a	3170.91	0.637384	0.0755772	8.43354	3.35364e-17	9.74214e-16
Msi2-2	1098.26	0.637302	0.103821	6.13846	8.33275e-10	9.79249e-09
Pclo	17137.2	0.636953	0.162376	3.9227	8.75615e-05	0.000438979
Synpo	11508.8	0.636857	0.0794075	8.02012	1.05646e-15	2.59389e-14
Mcmbp	1418.56	0.6365	0.137145	4.64109	3.46581e-06	2.31657e-05
Polr2a	6894.22	0.636478	0.0864715	7.36055	1.83154e-13	3.40177e-12
Aak1	27236.2	0.636465	0.0906095	7.02426	2.15198e-12	3.53477e-11
Lypd6	856.173	0.636344	0.139067	4.57582	4.7436e-06	3.08609e-05
Wdr44	948.089	0.6363	0.126803	5.01802	5.22076e-07	4.02678e-06
Dip2a	4636.41	0.635803	0.0817046	7.78172	7.15431e-15	1.58498e-13
Atm	1366.03	0.635748	0.129979	4.89115	1.00247e-06	7.39036e-06
Scfd2	752.073	0.635619	0.14015	4.53528	5.75273e-06	3.68329e-05
Igdcc3	247.65	0.635422	0.205869	3.08653	0.00202507	0.00724452
Zfp831	2715.51	0.635146	0.136845	4.64135	3.46138e-06	2.31481e-05
Ube4a	2943.85	0.635145	0.0708087	8.96987	2.96854e-19	1.06153e-17
C1galt1	299.669	0.634997	0.194681	3.26173	0.00110736	0.00426102
Deptor	779.687	0.634684	0.198823	3.19221	0.00141188	0.00529177
Gramd1b	12496.4	0.634464	0.0737059	8.60806	7.43104e-18	2.26026e-16
Unc5c	2756.99	0.63439	0.110196	5.75693	8.56593e-09	8.7639e-08
Rasip1	369.781	0.633743	0.167428	3.78517	0.000153604	0.000728943
Tut7	2827.11	0.633726	0.097917	6.47207	9.66686e-11	1.28828e-09
Spry1	765.299	0.63334	0.188714	3.35609	0.00079054	0.00315801
Tmem170b	5094.82	0.633285	0.0961256	6.5881	4.4548e-11	6.21221e-10
Slc29a3	1445.26	0.63321	0.0946835	6.68766	2.26773e-11	3.30408e-10
Pde4a	5744.29	0.632936	0.0724706	8.73368	2.46508e-18	7.91705e-17
Doc2b	9890.93	0.632683	0.137622	4.59724	4.2813e-06	2.80793e-05
Cecr2	411.525	0.63266	0.171252	3.69433	0.000220469	0.00100354
C2cd2	682.553	0.632408	0.124999	5.05929	4.2081e-07	3.31595e-06
Arhgef7	7143.31	0.631911	0.0993009	6.3636	1.97082e-10	2.51127e-09
Kdm5c	3781.03	0.631695	0.0830216	7.60881	2.76639e-14	5.67188e-13
Slc25a42	1493.2	0.631462	0.107062	5.89813	3.67655e-09	3.95068e-08
Kcnn2	1892.58	0.631079	0.113545	5.55796	2.72946e-08	2.60396e-07
Fzd2	486.856	0.630762	0.213271	2.95756	0.00310082	0.0105309
Csrnp3	4782.22	0.630731	0.0658475	9.57867	9.83058e-22	4.50638e-20
Son	14214.1	0.630695	0.0673504	9.36439	7.64935e-21	3.20529e-19
Mgat5	6071.21	0.63051	0.0807352	7.80961	5.73652e-15	1.28967e-13
Mgat5b	2864.32	0.630482	0.093736	6.72614	1.74222e-11	2.57097e-10
Limch1	6582.34	0.630404	0.0893063	7.0589	1.67825e-12	2.80294e-11
Tll2	256.32	0.630163	0.265019	2.3778	0.0174162	0.0461351
Gabbr2	23278.6	0.630016	0.0924803	6.81243	9.59635e-12	1.46547e-10
Acap3	7616.07	0.63001	0.0646427	9.74604	1.91813e-22	9.39228e-21
Trip11	2574.71	0.629085	0.0984647	6.38894	1.67042e-10	2.14967e-09
Mpp2	9555.7	0.62878	0.0596512	10.5409	5.59387e-26	3.85664e-24
Mvb12b	6751.49	0.628199	0.0809701	7.75841	8.59982e-15	1.89225e-13
Spred2	7333.22	0.628003	0.120024	5.23231	1.67408e-07	1.41074e-06
Ptpn4	3694.18	0.627957	0.0865819	7.25275	4.08394e-13	7.29691e-12
Fmn2	5061.88	0.627429	0.0802558	7.81786	5.37274e-15	1.21528e-13
D430019H16Rik	9129.95	0.62731	0.102929	6.09457	1.09734e-09	1.26712e-08
Arhgap42	412.732	0.627229	0.22007	2.85013	0.0043701	0.0141354
Hook3	3656.44	0.627225	0.121285	5.1715	2.32223e-07	1.91512e-06
Creb3l2	1197.32	0.627062	0.14734	4.2559	2.08214e-05	0.000119626
Rictor	2971.95	0.627053	0.0943041	6.64927	2.9456e-11	4.20284e-10
Ptprd	10086.7	0.626988	0.0987178	6.35131	2.13488e-10	2.71097e-09
Sec31a	5598.11	0.626881	0.0820919	7.63633	2.23499e-14	4.61898e-13
Pramel12	324.419	0.626049	0.116595	5.36944	7.89827e-08	7.01725e-07
Itpr2-2	706.935	0.625822	0.130733	4.78704	1.69262e-06	1.19565e-05
Pou3f3	8255.56	0.625742	0.127508	4.90747	9.22594e-07	6.84441e-06
Wipf3	42488.5	0.6257	0.157208	3.98009	6.88895e-05	0.00035529
Nup160	655.727	0.625658	0.0970295	6.44812	1.13243e-10	1.49225e-09
Auts2-2	4156.9	0.625608	0.119875	5.21883	1.8006e-07	1.50754e-06
Tacc1	8264.27	0.625559	0.0821044	7.61907	2.55516e-14	5.26383e-13
Trak2	15208.1	0.625421	0.138777	4.50667	6.58543e-06	4.17303e-05
Gm8149	134.392	0.625408	0.214954	2.90949	0.00362015	0.0120303
Ptar1	2664.42	0.625199	0.0963745	6.48719	8.74542e-11	1.17518e-09
Alkbh5	4130.73	0.624863	0.0749148	8.34099	7.36716e-17	2.0636e-15
Tub	11233.3	0.624565	0.0799991	7.80716	5.8492e-15	1.31272e-13
Syndig1l	460.295	0.62455	0.2392	2.611	0.00902789	0.0262964
Man2a2	12551.9	0.624466	0.0650206	9.60412	7.68076e-22	3.57799e-20
Strn	5881.26	0.624081	0.0920843	6.77728	1.22462e-11	1.84507e-10
Disp2	22561.2	0.623913	0.096829	6.44345	1.16791e-10	1.53665e-09
Tbc1d30	2576.16	0.623871	0.175779	3.54918	0.00038644	0.00166046
Cux2	1616.01	0.623268	0.176587	3.52953	0.000416301	0.00177537
Zc3h12c	945.013	0.622991	0.103671	6.0093	1.86331e-09	2.08185e-08
Plxnc1	2091.45	0.622778	0.125268	4.97157	6.64112e-07	5.04257e-06
Hexb	1828.64	0.622423	0.088393	7.04154	1.90129e-12	3.14699e-11
Itga4	1190.43	0.622255	0.152777	4.07295	4.64212e-05	0.00024838
Tmem200c	492.711	0.621901	0.20868	2.98016	0.00288094	0.00986934
Nav1	7885.63	0.621685	0.128913	4.82253	1.4175e-06	1.01603e-05
Prkce	52348	0.62157	0.0847464	7.33447	2.22599e-13	4.10612e-12
Smurf1	2707.38	0.621537	0.0819567	7.58372	3.35777e-14	6.81946e-13
Mgrn1	10540.1	0.620958	0.0416733	14.9006	3.26533e-50	1.34003e-47
Mertk	1413.96	0.620797	0.126999	4.88822	1.01749e-06	7.49681e-06
5031439G07Rik	9638.12	0.620713	0.0960685	6.46115	1.03911e-10	1.377e-09
Prx	108.846	0.620651	0.230193	2.69622	0.00701319	0.0211673
Cbarp	16219.9	0.620276	0.0987783	6.27948	3.3971e-10	4.2205e-09
Ar	1802.06	0.619792	0.0983267	6.3034	2.91194e-10	3.64755e-09
Sowaha	9953.93	0.619662	0.112517	5.50729	3.644e-08	3.411e-07
Rbm15b	4016.04	0.61961	0.0605866	10.2268	1.50339e-24	8.79383e-23
Vgll4	1276.34	0.619546	0.107383	5.76951	7.95007e-09	8.17261e-08
Esrrg	856.819	0.619479	0.105257	5.88538	3.97137e-09	4.24507e-08
Rims1	4576.5	0.619215	0.106146	5.8336	5.42435e-09	5.67778e-08
Arhgef26	2646.47	0.619088	0.129928	4.76486	1.88981e-06	1.32446e-05
Phf2	3633.82	0.619066	0.0870618	7.11065	1.15496e-12	1.9762e-11
Fnip2	1654.29	0.618758	0.131431	4.70787	2.50322e-06	1.7194e-05
Slc25a18-2	170.809	0.618716	0.249297	2.48185	0.0130703	0.0360562
Ubash3b	2579.56	0.618334	0.126655	4.88205	1.04988e-06	7.72223e-06
Nkain3	2294.83	0.618219	0.10949	5.64635	1.63894e-08	1.61668e-07
Dglucy	252.441	0.617497	0.139272	4.43375	9.26068e-06	5.70604e-05
Pde7b	1308.55	0.616077	0.151252	4.07319	4.63726e-05	0.000248274
Htr6	412.843	0.616042	0.16337	3.77084	0.0001627	0.00076774
Lrrn2	15357.4	0.615627	0.0936624	6.57283	4.93691e-11	6.84391e-10
Sez6l	22706.8	0.615285	0.0874036	7.03958	1.92816e-12	3.18942e-11
Ttc3	29822.5	0.614912	0.0762232	8.06725	7.18975e-16	1.8047e-14
Arap2	4537.56	0.614743	0.102374	6.00487	1.9148e-09	2.13385e-08
Dennd5a	18537.2	0.614498	0.0777551	7.90299	2.7229e-15	6.37085e-14
Plch2	6461.9	0.614259	0.154449	3.97709	6.97647e-05	0.000359302
Kdm4b	5085.36	0.613825	0.0949066	6.46768	9.95189e-11	1.32286e-09
Stat3	2831.41	0.613786	0.0827019	7.42166	1.15659e-13	2.20195e-12
Nectin1	4467.94	0.613773	0.10071	6.09443	1.09825e-09	1.2676e-08
Ddr1	6424.09	0.613708	0.163373	3.75648	0.000172323	0.000807988
Cdk19	4073.66	0.613564	0.141558	4.33438	1.46174e-05	8.65397e-05
Neurl1b	2899.21	0.613457	0.161353	3.80195	0.00014356	0.000685176
Midn	3543.51	0.613214	0.112779	5.43732	5.40884e-08	4.92569e-07
Panx2	8137.58	0.612982	0.0769179	7.9693	1.59574e-15	3.83423e-14
Rgs16	291.139	0.612573	0.203887	3.00447	0.00266045	0.00920176
Tmem108	2364.06	0.612484	0.133149	4.59999	4.22513e-06	2.77892e-05
Arhgap26	4031.36	0.612424	0.0877103	6.98236	2.90271e-12	4.70512e-11
Traf4	620.474	0.612336	0.133602	4.58328	4.57748e-06	2.98785e-05
Mapt-2	8286.27	0.612182	0.0557247	10.9858	4.47152e-28	3.778e-26
Ctdsp2	5807.99	0.612141	0.0757094	8.08541	6.19555e-16	1.56732e-14
Lrrc55	1409.15	0.61206	0.139728	4.38035	1.18488e-05	7.15412e-05
Srl	1227.21	0.611776	0.225745	2.71003	0.00672768	0.0204152
Igsf9	165.498	0.611689	0.186282	3.28367	0.00102465	0.00398065
Megf8	11443	0.611647	0.0772404	7.91875	2.39915e-15	5.66463e-14
Eda	294.253	0.611518	0.155237	3.93926	8.17334e-05	0.000412883
Ercc6	1439.32	0.611401	0.0973218	6.28226	3.33688e-10	4.15367e-09
Sh3pxd2a	3791.28	0.611215	0.0839999	7.27638	3.42885e-13	6.19061e-12
Trp53bp1	4570.08	0.611144	0.0824049	7.41636	1.20382e-13	2.28682e-12
Pcnt	1976.82	0.611113	0.128763	4.74604	2.07435e-06	1.44829e-05
Ablim3	2249.45	0.611075	0.118922	5.13845	2.7701e-07	2.24649e-06
Rexo1	3714.2	0.611033	0.10405	5.87247	4.29343e-09	4.57176e-08
Map3k11	1055.32	0.610935	0.12449	4.9075	9.22445e-07	6.84441e-06
Npnt	2173.29	0.610792	0.158657	3.84977	0.000118227	0.000576615
Zfp282	1236.16	0.610748	0.129631	4.71144	2.45977e-06	1.6936e-05
Map1s	4505.87	0.610743	0.0622066	9.81797	9.42263e-23	4.73034e-21
Tmem119	906.732	0.610729	0.15554	3.92651	8.61865e-05	0.000432925
Ralgds	7157.03	0.610655	0.0765716	7.97496	1.52427e-15	3.67959e-14
Amotl2	994.591	0.610598	0.192434	3.17303	0.00150855	0.00561262
Iffo2	1282.05	0.610464	0.0974785	6.26255	3.78721e-10	4.67149e-09
Gm5898	410.271	0.610357	0.142244	4.29093	1.77926e-05	0.000103536
Cd47	5491.86	0.610166	0.0880275	6.93153	4.16299e-12	6.63972e-11
Cracd	4847.69	0.609879	0.0882251	6.91276	4.75321e-12	7.50241e-11
Plekhm2	4747.88	0.609592	0.0667188	9.13674	6.43639e-20	2.47629e-18
Cmtm4	4855.75	0.609531	0.152697	3.99176	6.55836e-05	0.00034014
Mtss1	2371.18	0.609437	0.0867932	7.02171	2.19165e-12	3.59764e-11
Klf3	2510.77	0.609303	0.1305	4.66898	3.02705e-06	2.04391e-05
Sertad2	1662.58	0.609234	0.113377	5.3735	7.72231e-08	6.86799e-07
Kif3b	3990.79	0.608846	0.0722581	8.42599	3.57724e-17	1.03568e-15
Crim1	6380.24	0.608635	0.0862575	7.05602	1.71335e-12	2.85418e-11
Stk4	2720.75	0.608039	0.123401	4.92732	8.33638e-07	6.22736e-06
Dipk1c	448.305	0.607421	0.172102	3.52942	0.000416471	0.00177563
Syt12	1413.04	0.607215	0.141081	4.304	1.67742e-05	9.82512e-05
Zhx2	1939.36	0.607177	0.139213	4.36149	1.2918e-05	7.72928e-05
Tmem8b	6508.25	0.607103	0.0884685	6.86236	6.77304e-12	1.05045e-10
Zfp280b	1130.53	0.60698	0.12806	4.7398	2.13934e-06	1.49005e-05
Serpinf1	547.801	0.606849	0.151122	4.01561	5.92913e-05	0.000310747
Zbtb5	655.048	0.606711	0.147538	4.11223	3.91854e-05	0.000212702
Ppfia3	11273.1	0.606246	0.0797966	7.59738	3.02179e-14	6.16617e-13
Nfat5	4978.29	0.606198	0.109371	5.54257	2.98063e-08	2.83105e-07
Specc1	5942.16	0.606195	0.0651601	9.30316	1.36335e-20	5.63068e-19
Zdhhc8-2	1120.56	0.605575	0.135379	4.47318	7.70666e-06	4.81275e-05
Mex3b	1540.72	0.605267	0.112884	5.36183	8.23822e-08	7.30422e-07
Hectd2	1247.55	0.605192	0.173234	3.49349	0.000476758	0.00200653
Ppp1r18	206.536	0.604777	0.201007	3.00873	0.0026234	0.00908699
[truncated: 1,260 more rows]

## Sheet: 9b_Down in ELE w 3min training
	baseMean	log2FoldChange	lfcSE	stat	pvalue	padj
Mkrn2	1493.31	-0.387705	0.0865425	-4.47994	7.46655e-06	4.67523e-05
Acat1	3659.61	-0.387738	0.0679771	-5.70394	1.17067e-08	1.17677e-07
Riox2	452.799	-0.387864	0.139889	-2.77266	0.00556009	0.0173885
Leprot	1545.17	-0.387899	0.114011	-3.40229	0.000668235	0.00271473
Ubl4a	1859.46	-0.38931	0.0900661	-4.32249	1.54278e-05	9.09211e-05
Nsdhl	885.84	-0.389338	0.126139	-3.08659	0.0020247	0.00724419
Mrpl15	897.474	-0.389407	0.0889625	-4.3772	1.20213e-05	7.24644e-05
Mrpl42	1153.68	-0.389653	0.112075	-3.47673	0.000507574	0.00212378
Xrcc5	744.693	-0.389656	0.147008	-2.65058	0.00803536	0.0237696
Uty	714.646	-0.389762	0.113833	-3.42396	0.000617148	0.00252784
Fcgr3	416.505	-0.389822	0.159309	-2.44696	0.0144065	0.0391946
Rps5	4418.5	-0.389896	0.080043	-4.87108	1.10989e-06	8.12428e-06
Gm10175	212.061	-0.390011	0.129926	-3.00179	0.00268397	0.00927071
Trappc13	2328.74	-0.390031	0.0675036	-5.77792	7.56279e-09	7.79308e-08
Ufm1	2861.68	-0.390605	0.0718926	-5.43318	5.53585e-08	5.03425e-07
Mfsd8	374.139	-0.390699	0.138775	-2.81535	0.00487246	0.0155062
Zc3h15	4807.54	-0.390785	0.0757695	-5.15755	2.502e-07	2.05355e-06
Rpl10a-ps1	343.753	-0.390816	0.13243	-2.95112	0.00316627	0.0107246
Mettl6	535.348	-0.39087	0.102044	-3.83042	0.000127926	0.000618783
Nol12	770.8	-0.39106	0.0931966	-4.19608	2.71576e-05	0.000152571
Ndufb10	3222.07	-0.391096	0.0776148	-5.03894	4.68119e-07	3.64651e-06
Ola1	4954.79	-0.391199	0.0890293	-4.39405	1.1126e-05	6.74765e-05
Dnttip1	531.672	-0.391216	0.135855	-2.87966	0.0039811	0.0130453
Umad1	1046.99	-0.391319	0.0979351	-3.9957	6.45035e-05	0.000335278
Mfsd4b4	340.797	-0.391321	0.136456	-2.86775	0.00413397	0.0134677
Cav2	858.563	-0.391392	0.103793	-3.77091	0.000162656	0.000767673
Nop16	638.851	-0.391456	0.12899	-3.03478	0.00240712	0.00844303
Acp6	410.861	-0.391517	0.12637	-3.09818	0.0019471	0.00700436
Commd10	844.094	-0.391848	0.130002	-3.01418	0.00257674	0.00895057
Foxred1	905.662	-0.392909	0.0751603	-5.22761	1.71712e-07	1.44278e-06
Ttc9b	1693.36	-0.393035	0.120273	-3.26785	0.00108368	0.00418
Enoph1	2164.88	-0.393095	0.0701887	-5.60054	2.13685e-08	2.07303e-07
Ccdc112	613.527	-0.393507	0.143719	-2.73803	0.00618087	0.0189899
H2-T22	504.857	-0.393535	0.145257	-2.70924	0.00674384	0.0204618
Bcat2	354.176	-0.393578	0.158452	-2.4839	0.0129952	0.0358797
Mpv17	1712.05	-0.393755	0.100569	-3.91527	9.03029e-05	0.000450974
Cpne8	1228.03	-0.39391	0.13843	-2.84556	0.00443331	0.0143095
Hdac1	1143.94	-0.394029	0.0887115	-4.44169	8.9253e-06	5.51649e-05
Isca2	545.765	-0.394201	0.100514	-3.92186	8.78664e-05	0.000440422
Cox19	647.342	-0.394229	0.0879703	-4.48139	7.41588e-06	4.64913e-05
Isg20l2	551.098	-0.394377	0.153932	-2.56202	0.0104065	0.0296703
Zfp28	358.037	-0.394394	0.118934	-3.31608	0.000912892	0.00358637
Mrpl40-2	350.738	-0.394487	0.123137	-3.20365	0.00135698	0.00510822
Smn1-2	313.9	-0.394793	0.109735	-3.5977	0.000321044	0.00140516
Tmem70	1640.06	-0.394865	0.082801	-4.76885	1.85282e-06	1.30064e-05
Elavl4	2643.37	-0.394894	0.102153	-3.8657	0.000110772	0.000543227
Sbds	2636.32	-0.395402	0.0821334	-4.81414	1.47833e-06	1.05582e-05
Prdx3	1687.85	-0.395517	0.100475	-3.93646	8.26908e-05	0.000416794
Eif1ad	895.183	-0.395711	0.0921932	-4.29219	1.76919e-05	0.000103019
Capza2	10693.1	-0.395716	0.0640975	-6.17366	6.67249e-10	7.9498e-09
Mrpl36	696.94	-0.395793	0.133216	-2.97106	0.00296773	0.0101344
Msl3l2	874.292	-0.396055	0.0995413	-3.9788	6.92649e-05	0.000357013
Pno1	1019.63	-0.396379	0.0754842	-5.25115	1.51155e-07	1.28509e-06
Mrpl52	554.196	-0.396382	0.139998	-2.83134	0.00463528	0.0148723
Tomm6	2107.75	-0.396826	0.0730572	-5.43172	5.58138e-08	5.07209e-07
Stx7	4982.65	-0.396921	0.0527409	-7.52587	5.23688e-14	1.0375e-12
Eif2b3	475.132	-0.396973	0.123117	-3.22435	0.00126258	0.00479263
Npc2	2404.68	-0.397081	0.125151	-3.17282	0.00150967	0.00561516
H2-Ke6-2	313.217	-0.397225	0.16158	-2.45837	0.0139568	0.0381518
Fuca2	1518.19	-0.397272	0.113849	-3.48948	0.000483961	0.00203552
Lin52	814.06	-0.397375	0.140411	-2.83008	0.00465358	0.0149272
Acadl	1343.04	-0.397561	0.129038	-3.08096	0.00206336	0.00737106
Dmac1	760.92	-0.397614	0.101792	-3.90613	9.37846e-05	0.000466829
Dxo-2	158.419	-0.398553	0.157398	-2.53213	0.0113372	0.0319224
Oser1	417.011	-0.398784	0.0959905	-4.15441	3.26123e-05	0.00017997
Dpm2	932.58	-0.398787	0.11401	-3.49782	0.000469073	0.00197708
Anapc4	1932.37	-0.399472	0.0833101	-4.79501	1.62669e-06	1.15381e-05
Odf2	2479.44	-0.39955	0.100721	-3.9669	7.28143e-05	0.000373742
Entr1	3028.28	-0.399598	0.0719609	-5.55298	2.80834e-08	2.67625e-07
Anxa7	3381.8	-0.399895	0.0974293	-4.10446	4.05264e-05	0.000219428
Tmed4	2588.92	-0.400123	0.0867972	-4.60986	4.0294e-06	2.66367e-05
Rpl15	5451.25	-0.40024	0.0508425	-7.87214	3.48618e-15	8.08356e-14
Mfsd10	427.278	-0.400322	0.139212	-2.87563	0.00403227	0.0131862
Cfl1	28335.3	-0.400599	0.0544323	-7.35959	1.84478e-13	3.4239e-12
Eny2	1938.01	-0.400705	0.086525	-4.63109	3.63746e-06	2.42441e-05
Ssu72	1252.56	-0.401035	0.0866169	-4.62999	3.65687e-06	2.43609e-05
Polr2i	244.109	-0.401405	0.153348	-2.61761	0.00885488	0.0258595
H2-DMa	276.577	-0.401728	0.150429	-2.67054	0.00757289	0.0226216
Ppat	671.902	-0.401952	0.124119	-3.23845	0.00120181	0.00458553
Adk	2071.78	-0.402061	0.068581	-5.86257	4.55747e-09	4.82114e-08
Gtpbp4	1550.42	-0.4022	0.0931169	-4.3193	1.56526e-05	9.21408e-05
Ggct	569.985	-0.402211	0.14523	-2.76948	0.0056146	0.0175335
Dut	1101.25	-0.40225	0.0763235	-5.27033	1.36179e-07	1.16621e-06
Mrps12	1154.16	-0.402384	0.0767996	-5.23939	1.61104e-07	1.36206e-06
Rnf34	2266.01	-0.402655	0.0720576	-5.58797	2.29745e-08	2.21635e-07
Polr2e	1818.67	-0.40268	0.0704562	-5.71532	1.09495e-08	1.10409e-07
Rpa2	352.936	-0.402716	0.15142	-2.6596	0.00782326	0.0232512
Fbxo9	3494.77	-0.402722	0.0723555	-5.56588	2.60839e-08	2.49306e-07
Cmpk2	956.053	-0.402809	0.0830753	-4.84872	1.24259e-06	9.01146e-06
Timm44	1193.3	-0.403152	0.0802158	-5.02584	5.01244e-07	3.88115e-06
Agpat4	3785.95	-0.40318	0.0833646	-4.83634	1.3225e-06	9.54551e-06
Rab4a	1269.67	-0.403315	0.0948622	-4.25158	2.12263e-05	0.00012179
Pisd-ps1	520.275	-0.40334	0.16702	-2.41493	0.0157384	0.0423062
Armc1	3690.64	-0.403505	0.0953579	-4.23148	2.32161e-05	0.000132209
Mrpl58	1177.52	-0.403562	0.114373	-3.52846	0.000417981	0.00178047
Zscan21	637.653	-0.403852	0.0895065	-4.51198	6.42254e-06	4.07681e-05
Acot9	567.408	-0.404066	0.106938	-3.77851	0.000157769	0.000747064
Pkia	7138.65	-0.404526	0.0863086	-4.68697	2.77281e-06	1.88504e-05
Nrn1	9598.23	-0.404536	0.0893902	-4.52551	6.02495e-06	3.8452e-05
Glrx3	2916.87	-0.404624	0.0670438	-6.03523	1.5874e-09	1.79451e-08
Psmd9	919.633	-0.405127	0.0973009	-4.16365	3.13202e-05	0.000173543
Ddx39b	1235.11	-0.405141	0.0658673	-6.15087	7.70613e-10	9.09746e-09
AI987944	401.623	-0.405188	0.170944	-2.3703	0.0177736	0.0469039
Lrrc42	816.937	-0.405214	0.111183	-3.64457	0.000267836	0.00119514
Gmpr2	476.169	-0.405448	0.146686	-2.76405	0.00570882	0.0177783
Uba5	1975.22	-0.405636	0.0765181	-5.30117	1.15062e-07	9.9893e-07
Fuom	451.351	-0.405908	0.16049	-2.52919	0.0114328	0.0321565
Zfp830	475.008	-0.40649	0.118515	-3.42985	0.000603912	0.00247873
Mtfmt	463.659	-0.406738	0.135818	-2.99473	0.00274692	0.00946162
Ly6e	7453.06	-0.406769	0.109297	-3.7217	0.000197889	0.000912472
Stxbp3	961.312	-0.407086	0.160363	-2.53853	0.011132	0.0314063
Hdhd5	427.253	-0.40755	0.114994	-3.5441	0.000393949	0.00168964
Blzf1	955.433	-0.40772	0.106874	-3.81494	0.000136215	0.000653861
Rabep2	431.887	-0.408328	0.153781	-2.65526	0.00792477	0.0235016
Zpr1	1355.32	-0.408648	0.0975506	-4.18909	2.80075e-05	0.000156903
Cct8	6740.37	-0.408661	0.0610633	-6.69242	2.1951e-11	3.20634e-10
Arf4	2437.17	-0.408756	0.0553676	-7.38258	1.55246e-13	2.91483e-12
Pcnp	4917.56	-0.409048	0.0838256	-4.87975	1.06218e-06	7.80384e-06
Cops9	1092.5	-0.40945	0.118432	-3.45726	0.000545708	0.00226792
Rgs19	725.598	-0.40946	0.094907	-4.31433	1.60091e-05	9.4068e-05
Paxx	733.91	-0.409675	0.145418	-2.81723	0.00484405	0.0154253
Armcx5	816.704	-0.409736	0.11411	-3.59071	0.00032978	0.00143828
Ranbp1-3	713.334	-0.409836	0.115848	-3.53769	0.000403639	0.00172633
Camk2n1	30303	-0.409854	0.0876374	-4.6767	2.91527e-06	1.97256e-05
Gnl2	1614.14	-0.409938	0.0811864	-5.04935	4.43325e-07	3.4722e-06
Rnf5-3	512.849	-0.410809	0.0989895	-4.15003	3.32435e-05	0.00018314
Zfp933	810.014	-0.410824	0.106887	-3.84353	0.000121275	0.000590036
Set	8648.85	-0.410873	0.0818836	-5.01777	5.22744e-07	4.03072e-06
2410004B18Rik	1010.2	-0.41088	0.123646	-3.32303	0.000890449	0.00350726
Pstpip2-2	494.153	-0.411351	0.14695	-2.79926	0.00512197	0.0161926
Sumf1	972.714	-0.411599	0.109109	-3.77236	0.000161712	0.000763775
Sms	6232.26	-0.411654	0.0873562	-4.71236	2.44869e-06	1.68642e-05
Etfa	1175.59	-0.41192	0.137676	-2.99195	0.00277201	0.0095366
Chchd5	259.213	-0.411951	0.175861	-2.34248	0.0191558	0.0499551
Rnf5-2	559.412	-0.412127	0.0846083	-4.871	1.11037e-06	8.12553e-06
Bmyc	2095.33	-0.412133	0.0863597	-4.77228	1.82152e-06	1.28181e-05
Kiz	738.741	-0.412337	0.157224	-2.62261	0.0087258	0.0255402
Abhd18-2	207.391	-0.412544	0.175371	-2.35241	0.0186524	0.0488541
Setd6	342.678	-0.412553	0.171316	-2.40814	0.0160341	0.0429704
Ociad1	12660.8	-0.412637	0.0601732	-6.85748	7.00839e-12	1.085e-10
Ogfrl1	15253.9	-0.412938	0.0820882	-5.03042	4.89406e-07	3.79517e-06
C2cd5	2207.46	-0.412965	0.0673229	-6.13409	8.56466e-10	1.0024e-08
Coro1a	3494.17	-0.412994	0.0857709	-4.81508	1.47138e-06	1.05115e-05
Fyttd1	3422.59	-0.413035	0.0634018	-6.51456	7.29023e-11	9.90445e-10
Znhit1	1100.86	-0.413103	0.0895327	-4.61399	3.95012e-06	2.61594e-05
Atp5c1	6374.92	-0.413129	0.0736163	-5.61192	2.00097e-08	1.94778e-07
Rbm5	3871.7	-0.41351	0.0866815	-4.77045	1.8381e-06	1.29102e-05
Zc4h2	755.72	-0.413722	0.0971519	-4.25851	2.05794e-05	0.000118279
Med8	787.106	-0.413747	0.126931	-3.25962	0.0011156	0.00428824
Gm5126	158.191	-0.413782	0.162149	-2.55186	0.010715	0.0304357
Wtap	1881.99	-0.413885	0.0597403	-6.92807	4.26626e-12	6.79606e-11
Eif2b1	918.345	-0.413922	0.0828053	-4.99874	5.77053e-07	4.42048e-06
Mrpl22-2	225.132	-0.414206	0.14729	-2.81217	0.0049208	0.0156389
Nfu1	1302.48	-0.414559	0.113701	-3.64606	0.000266296	0.00118888
Tmem9b	4315.69	-0.414708	0.0592187	-7.00298	2.50577e-12	4.08218e-11
Gm34039	730.08	-0.414837	0.0983002	-4.2201	2.4419e-05	0.000138298
Bax	1031.76	-0.414873	0.0920628	-4.50642	6.59319e-06	4.1759e-05
Ginm1	326.771	-0.414912	0.158954	-2.61027	0.00904704	0.0263403
Mblac2	1373.36	-0.415108	0.0963928	-4.30642	1.65918e-05	9.7271e-05
Tpt1	16124.9	-0.415169	0.0749618	-5.53841	3.05237e-08	2.89069e-07
Pigc	455.573	-0.415228	0.169906	-2.44387	0.0145307	0.0394742
Klhl7	3730.37	-0.415668	0.0647802	-6.4166	1.39351e-10	1.81591e-09
Oaz2	5997.88	-0.415791	0.0656206	-6.33628	2.35381e-10	2.97582e-09
Calr	19116.4	-0.415797	0.125329	-3.31765	0.000907792	0.00356742
2610306M01Rik	173.91	-0.415893	0.163361	-2.54586	0.010901	0.0308757
Fnbp4	1622.85	-0.415916	0.103653	-4.01259	6.00568e-05	0.000314377
Stard3nl	1154.3	-0.415969	0.105243	-3.95246	7.73521e-05	0.000393596
Abcd4	476.45	-0.416121	0.116794	-3.56287	0.000366818	0.00158584
Zbtb6	792.961	-0.416824	0.130316	-3.19856	0.00138114	0.00518709
Gabarapl2	3978.87	-0.41684	0.067533	-6.17239	6.72636e-10	8.01028e-09
Akr1a1	9516.93	-0.41733	0.0896846	-4.65331	3.26656e-06	2.19588e-05
Atp6v0b	4551.7	-0.417575	0.0671461	-6.2189	5.00644e-10	6.08254e-09
Wdyhv1	218.874	-0.417663	0.169156	-2.46909	0.0135456	0.0371811
Far1	2895.34	-0.417749	0.0688629	-6.06639	1.30821e-09	1.49723e-08
Gca	454.624	-0.417981	0.152084	-2.74836	0.0059894	0.0185006
Zfp157	960.134	-0.418059	0.109813	-3.807	0.00014066	0.000672578
Nutf2	1606.67	-0.418063	0.109236	-3.82714	0.000129641	0.000625906
Rbm28	1965.67	-0.418092	0.0872911	-4.78962	1.67096e-06	1.18261e-05
Psmc5	5285.18	-0.418174	0.0558756	-7.48402	7.20807e-14	1.40224e-12
Mrps28	231.879	-0.418413	0.164511	-2.54337	0.0109789	0.0310581
Cct2	7298.25	-0.418803	0.0619984	-6.75506	1.4278e-11	2.13008e-10
Hsd17b10	788.324	-0.418868	0.112598	-3.72003	0.000199195	0.000917676
Psmb6-2	1253.62	-0.419021	0.094219	-4.44731	8.69534e-06	5.38208e-05
Chordc1	2231.43	-0.41917	0.128957	-3.25046	0.00115217	0.00440849
Nenf	1096.6	-0.419206	0.101281	-4.13905	3.48747e-05	0.000191109
Cnpy2	1185.05	-0.419401	0.0899479	-4.66271	3.12077e-06	2.10171e-05
Ptma	13352.4	-0.419485	0.085094	-4.92966	8.23717e-07	6.15858e-06
Phax	1878.65	-0.419598	0.0907371	-4.62433	3.75809e-06	2.49837e-05
Rbm41	482.036	-0.419901	0.127827	-3.28492	0.0010201	0.00396477
Dnajb6	6177.81	-0.420053	0.0560653	-7.49222	6.77173e-14	1.32333e-12
Plaat3	1501.84	-0.420084	0.165307	-2.54124	0.011046	0.0312182
Tmem126b	553.138	-0.420218	0.0913937	-4.59789	4.26782e-06	2.80194e-05
Hint1	2621.4	-0.42056	0.134231	-3.1331	0.00172972	0.00632178
Sdhc	3552.67	-0.420656	0.0869488	-4.83797	1.31169e-06	9.47275e-06
Mrpl16	645.514	-0.420705	0.151453	-2.7778	0.0054728	0.0171591
Pantr1	1096.95	-0.420917	0.0983902	-4.27804	1.88545e-05	0.000109272
Rpl8	9207.24	-0.421138	0.0556545	-7.56701	3.81908e-14	7.69592e-13
Acadm	1443.8	-0.421438	0.109797	-3.83835	0.000123865	0.00060184
Lmo2	646.861	-0.421497	0.161234	-2.6142	0.00894376	0.0260749
Zfp511	457.456	-0.421556	0.114544	-3.68031	0.000232955	0.0010548
Rragb	2813.28	-0.42156	0.112431	-3.74951	0.000177178	0.000828046
Bmi1	2197.45	-0.42163	0.0802051	-5.2569	1.46503e-07	1.24924e-06
Safb2	2691.32	-0.421715	0.0682448	-6.17944	6.43274e-10	7.69607e-09
Tmem18	1337.3	-0.422167	0.0983135	-4.29409	1.75413e-05	0.000102189
Arl6ip4	1244.78	-0.422463	0.125557	-3.3647	0.000766256	0.00307144
Cpsf6	3942.29	-0.422641	0.0976091	-4.32993	1.49156e-05	8.81838e-05
Gtf2b	1061.82	-0.42274	0.0851242	-4.96616	6.82931e-07	5.17482e-06
Ergic2	602.784	-0.4228	0.102983	-4.10553	4.03384e-05	0.000218502
Rab33a	555.285	-0.422828	0.158113	-2.67421	0.00749052	0.0224247
Eed	541.867	-0.422869	0.114442	-3.69505	0.000219844	0.00100191
Zbtb8os	333.688	-0.422992	0.131942	-3.2059	0.0013464	0.00507727
Tsg101	2669.53	-0.423237	0.0638023	-6.63357	3.27668e-11	4.64688e-10
Gkap1	688.673	-0.423358	0.117926	-3.59003	0.000330644	0.00144156
Zfp286	575.069	-0.423513	0.0873285	-4.84966	1.23674e-06	8.97157e-06
Strap	6562.21	-0.423671	0.0567816	-7.46142	8.55964e-14	1.65521e-12
Rps21	2821.86	-0.423906	0.117086	-3.62047	0.000294074	0.00129854
Tmem87a	1490.8	-0.424203	0.0694758	-6.10576	1.02311e-09	1.18457e-08
Ift57	2052.33	-0.424408	0.100442	-4.2254	2.38515e-05	0.000135529
Rps18-2	1261.35	-0.424411	0.0704861	-6.0212	1.73127e-09	1.94525e-08
Mtpap	970.306	-0.424672	0.101464	-4.18543	2.84626e-05	0.000159245
Syp	62727.5	-0.424908	0.0727702	-5.83903	5.25052e-09	5.50125e-08
Mettl9	2695.18	-0.42498	0.0697731	-6.09089	1.12286e-09	1.29426e-08
Matr3	19432.8	-0.42507	0.0523328	-8.12243	4.5693e-16	1.16849e-14
Coasy	1054.6	-0.425195	0.116141	-3.66102	0.000251213	0.00112915
Yes1	596.24	-0.425433	0.111624	-3.81131	0.000138234	0.000662695
Fam3a	738.639	-0.425488	0.13111	-3.24528	0.00117334	0.00448552
Mrps34	1448.48	-0.425508	0.0995947	-4.27239	1.93387e-05	0.000111878
Gabarapl1	21855	-0.42589	0.0645746	-6.59532	4.24344e-11	5.93027e-10
Ndp	316.984	-0.425918	0.12722	-3.34787	0.000814343	0.00324257
Clk3	2131.35	-0.425936	0.102354	-4.16138	3.16323e-05	0.000175047
Ccdc126	370.623	-0.425976	0.15422	-2.76213	0.00574263	0.0178643
Btg3	621.586	-0.426269	0.120289	-3.5437	0.000394548	0.00169165
Cyp2j6	904.399	-0.426433	0.0842795	-5.05975	4.19801e-07	3.309e-06
Usp14	4075.62	-0.426547	0.0699491	-6.09795	1.07435e-09	1.24167e-08
Snhg14	1141.87	-0.42668	0.125332	-3.40441	0.000663069	0.00269841
Aip-2	1132.39	-0.426783	0.0885002	-4.8224	1.41841e-06	1.01639e-05
Ufsp2	1530.83	-0.427418	0.087823	-4.86681	1.13414e-06	8.27837e-06
Spryd7	2195.85	-0.427447	0.0814906	-5.24535	1.55987e-07	1.32115e-06
Selenot	8475.9	-0.427531	0.0544036	-7.8585	3.8875e-15	8.92606e-14
Nelfe	260.954	-0.427939	0.135352	-3.16168	0.00156864	0.00580691
Bloc1s6	1038.21	-0.428214	0.0969453	-4.41707	1.00046e-05	6.12647e-05
Fbxo2	2766.88	-0.42826	0.0811126	-5.27982	1.2931e-07	1.11217e-06
AA414768	352.573	-0.42846	0.16347	-2.62103	0.00876645	0.0256389
Alg14	492.302	-0.428544	0.1164	-3.68167	0.000231713	0.00105008
Pou3f2	582.193	-0.42929	0.163183	-2.63073	0.00852025	0.0250065
Bloc1s4	746.861	-0.42938	0.154348	-2.7819	0.00540411	0.0169709
Chmp1b	1213.89	-0.429537	0.0618515	-6.94466	3.79373e-12	6.07702e-11
Sfr1	4157.27	-0.430075	0.0680372	-6.32118	2.59582e-10	3.2658e-09
Psrc1	302.714	-0.430076	0.138946	-3.09527	0.00196633	0.00706077
Gtf2f1	2853.32	-0.430144	0.0778182	-5.52755	3.24742e-08	3.06755e-07
Rbm17	2146.22	-0.430364	0.062416	-6.89509	5.38311e-12	8.43996e-11
Cep95	282.086	-0.430444	0.153978	-2.7955	0.00518203	0.0163645
Rnf121	1040.46	-0.430474	0.0786936	-5.47025	4.49401e-08	4.14118e-07
Ranbp1-2	461.053	-0.430532	0.110527	-3.89527	9.8088e-05	0.000486004
Cenpv	787.083	-0.430573	0.122704	-3.50904	0.000449733	0.00190395
Yae1d1	805.901	-0.430756	0.0771098	-5.58626	2.32007e-08	2.2365e-07
Ttc4	1429.47	-0.43083	0.0815359	-5.28393	1.26443e-07	1.09114e-06
Ppp2r2d	2444.68	-0.430869	0.0815516	-5.28339	1.26816e-07	1.09386e-06
Rpl30	3160.6	-0.430961	0.0939149	-4.58884	4.4571e-06	2.91583e-05
Mapk11	827.009	-0.430964	0.125181	-3.44272	0.00057589	0.00237617
Tmem218	337.726	-0.430992	0.177439	-2.42895	0.0151425	0.0408785
Gfus	570.535	-0.431042	0.112367	-3.83603	0.000125041	0.00060687
Prdx5	5591.12	-0.431251	0.0878218	-4.91052	9.08363e-07	6.75045e-06
Slc50a1	691.285	-0.431306	0.0955685	-4.51306	6.38991e-06	4.06108e-05
3300002P13Rik	2947.3	-0.431843	0.153052	-2.82154	0.00477939	0.0152664
Pla2g12a	873.158	-0.431908	0.142241	-3.03646	0.00239374	0.00840067
Ebpl	391.808	-0.431925	0.150895	-2.86242	0.00420422	0.0136592
Chil1	297.93	-0.432054	0.176664	-2.44562	0.0144603	0.0393202
Psmd12	2569.86	-0.432128	0.0687085	-6.28929	3.18925e-10	3.97564e-09
Ube2q2	2937.95	-0.432429	0.0712738	-6.06716	1.30192e-09	1.49069e-08
Ier2	289.305	-0.432484	0.169858	-2.54615	0.0108917	0.0308596
Zfp760	409.353	-0.432506	0.143717	-3.00942	0.00261747	0.00906889
Gps2-2	413.682	-0.432507	0.14136	-3.05961	0.00221626	0.00785479
Pfdn6-3	225.414	-0.432606	0.14813	-2.92044	0.0034954	0.0116757
Ing4	1266.54	-0.433021	0.0939279	-4.61014	4.02392e-06	2.66072e-05
Rgs10	851.313	-0.433049	0.132516	-3.26791	0.00108345	0.00418
Ddx39b-2	1231.75	-0.433152	0.0662641	-6.53675	6.28682e-11	8.59997e-10
Gm4631	579.595	-0.433304	0.103831	-4.17316	3.004e-05	0.000167095
Fahd2a	294.528	-0.433509	0.138713	-3.12521	0.00177676	0.00647266
Thap1	418.403	-0.433583	0.127889	-3.3903	0.000698166	0.00282434
Aarsd1	2087.3	-0.433832	0.0839603	-5.16711	2.37743e-07	1.95752e-06
Siva1	228.114	-0.433953	0.143125	-3.03199	0.00242951	0.00850771
Cdc25b	482.319	-0.434232	0.14704	-2.95315	0.00314545	0.0106611
Mrpl34	604.982	-0.434251	0.118044	-3.67873	0.000234394	0.00106037
Lmo1	1276.18	-0.434629	0.127893	-3.39838	0.000677859	0.00274865
Dcaf15	641.399	-0.434697	0.125417	-3.46603	0.00052821	0.00220335
Gpn1	965.53	-0.434783	0.116837	-3.72128	0.000198218	0.000913662
Atp6v1g2	5198	-0.434836	0.0845331	-5.14398	2.68982e-07	2.18825e-06
Ddx39b-3	1029.95	-0.435114	0.0675694	-6.43951	1.19857e-10	1.57539e-09
Nutf2-ps1	232.793	-0.435155	0.159984	-2.71999	0.00652848	0.0198995
Gm10335	152.489	-0.435415	0.18029	-2.41509	0.0157314	0.0423004
Nktr	3255.18	-0.435418	0.110414	-3.9435	8.03022e-05	0.000406606
Mrps18a	1045.45	-0.435485	0.111468	-3.90683	9.35132e-05	0.000465567
Mrrf	641.464	-0.435519	0.11791	-3.69366	0.000221046	0.00100597
Lgals8	965.137	-0.435735	0.11167	-3.90199	9.5405e-05	0.000473891
Atpaf2	654.974	-0.435748	0.145292	-2.99913	0.00270756	0.00934222
Rbm8a	1809.3	-0.436109	0.082175	-5.30707	1.114e-07	9.68435e-07
Gpbp1l1	1408.63	-0.436362	0.0638668	-6.83238	8.3516e-12	1.28372e-10
Phyh	2648.22	-0.436435	0.0801297	-5.4466	5.1341e-08	4.69699e-07
Fam98b	1609.98	-0.437103	0.102983	-4.24443	2.1915e-05	0.000125296
4933434E20Rik	1611.77	-0.437126	0.0901187	-4.85056	1.23114e-06	8.93344e-06
Tusc3	6094.11	-0.437356	0.0825386	-5.2988	1.16563e-07	1.01128e-06
Actr10	5288.55	-0.43747	0.0612721	-7.13979	9.34716e-13	1.61646e-11
Tpd52	2409.78	-0.437507	0.0835225	-5.23819	1.62158e-07	1.37053e-06
Akap7	1285.45	-0.437555	0.105998	-4.12797	3.65972e-05	0.000199786
4921524J17Rik	599.882	-0.437779	0.151151	-2.89631	0.00377583	0.0124722
Acot8	311.455	-0.43785	0.115858	-3.77918	0.000157346	0.00074547
Tmed7	5160.38	-0.437983	0.0655961	-6.67697	2.43934e-11	3.52722e-10
Pepd	1173.39	-0.438362	0.0875042	-5.00961	5.45403e-07	4.19294e-06
Cntrob	553.49	-0.438463	0.140335	-3.12441	0.00178159	0.00648568
Aasdh	457.735	-0.438488	0.146104	-3.00121	0.0026891	0.00928473
Atf4	4267.65	-0.438576	0.076976	-5.69757	1.21527e-08	1.2197e-07
Tomm5	658.895	-0.438722	0.0909084	-4.82598	1.39315e-06	1.00107e-05
Fdps	2010.66	-0.439123	0.0815174	-5.38686	7.1698e-08	6.40747e-07
Nme2	2059.29	-0.439137	0.0838899	-5.23469	1.65264e-07	1.39404e-06
Cep89	561.998	-0.439178	0.11834	-3.71116	0.000206311	0.000946916
Ccdc28b	496.84	-0.439436	0.106968	-4.10813	3.98881e-05	0.000216153
Rilpl2	509.393	-0.439496	0.108997	-4.0322	5.52574e-05	0.000291616
Ube2r2	3569.38	-0.439533	0.0581844	-7.55415	4.21599e-14	8.46932e-13
Rxylt1	1148.98	-0.43957	0.117705	-3.7345	0.000188087	0.000873192
Kantr	1446.01	-0.439624	0.118983	-3.69485	0.00022002	0.00100201
3300002P13Rik-2	2953.66	-0.439651	0.159829	-2.75076	0.0059458	0.018376
Rcn2	4116.04	-0.439843	0.080016	-5.49694	3.86445e-08	3.60562e-07
Cers5	929.41	-0.440038	0.117429	-3.74728	0.000178761	0.000834693
Fabp5	2486.31	-0.440274	0.102391	-4.29993	1.7085e-05	9.98902e-05
Rps11	3798.58	-0.440525	0.0671125	-6.56398	5.23904e-11	7.25107e-10
Mal2	7609.45	-0.441084	0.0722289	-6.10674	1.01684e-09	1.1789e-08
Atp6v1c1-2	4865.73	-0.441351	0.0823919	-5.35672	8.47449e-08	7.49827e-07
Arpc4	5300.43	-0.441563	0.0735716	-6.00181	1.95127e-09	2.16981e-08
Brix1	840.982	-0.441579	0.0994356	-4.44085	8.96028e-06	5.53546e-05
H2az2	1016.85	-0.441927	0.111579	-3.96066	7.47443e-05	0.000382358
Golt1b	1334.36	-0.442239	0.0687734	-6.43038	1.27289e-10	1.66466e-09
Snu13	1938.38	-0.442518	0.0837197	-5.28571	1.2522e-07	1.08275e-06
Wdr92	335.915	-0.442818	0.158494	-2.79392	0.00520731	0.0164383
Utp11	511.999	-0.442852	0.151256	-2.92783	0.00341338	0.0114402
Amt	735.212	-0.443208	0.119695	-3.7028	0.00021323	0.000974861
Efcab6	360.531	-0.443492	0.188436	-2.35355	0.0185953	0.0487293
B3gntl1	199.716	-0.4435	0.173989	-2.54902	0.0108027	0.0306495
Plppr3	1589.64	-0.44378	0.176029	-2.52107	0.0117	0.0328117
Hsf2	954.123	-0.444002	0.107945	-4.11321	3.90196e-05	0.000211935
Apex2	196.66	-0.444064	0.180778	-2.45641	0.0140334	0.0383408
Mok	245.691	-0.444127	0.180379	-2.46219	0.0138092	0.0377923
Gatm-2	2309.44	-0.444466	0.114596	-3.87853	0.000105088	0.000518006
Ermard	326.374	-0.444501	0.140044	-3.17401	0.0015035	0.00559944
Lyrm4	567.81	-0.444557	0.100919	-4.4051	1.05734e-05	6.43213e-05
Acot7	10348.1	-0.444975	0.0940091	-4.73332	2.20882e-06	1.53348e-05
Ilvbl	808.664	-0.445161	0.112834	-3.94529	7.9704e-05	0.000403973
Atp6v1c1	4827.68	-0.4452	0.0867316	-5.13308	2.85036e-07	2.30796e-06
6330403K07Rik	2660.01	-0.445549	0.111586	-3.99288	6.52764e-05	0.000338887
Edf1	3960.98	-0.445723	0.0711529	-6.2643	3.74512e-10	4.62178e-09
Fkbp1a	27992.3	-0.446108	0.0738328	-6.04214	1.52085e-09	1.7238e-08
Zc2hc1a	2273.58	-0.44613	0.0867236	-5.14427	2.68557e-07	2.18617e-06
Mrpl1	625.291	-0.446231	0.127729	-3.49358	0.000476594	0.00200616
Pdcd5	879.135	-0.446345	0.105871	-4.21594	2.48738e-05	0.000140658
Cd320	159.583	-0.446355	0.18517	-2.41051	0.0159304	0.0427466
Exosc4	890.587	-0.446381	0.11369	-3.92629	8.62658e-05	0.000433071
Wdfy1	577.333	-0.446391	0.130828	-3.41204	0.000644782	0.00263061
Tmem38b	688.912	-0.446586	0.17398	-2.56689	0.0102617	0.0293155
Gm2223	1825.24	-0.446791	0.0665878	-6.7098	1.94885e-11	2.86445e-10
Tasp1	862.116	-0.446843	0.107208	-4.16799	3.07291e-05	0.00017056
Zcchc4	370.091	-0.447096	0.14853	-3.01015	0.00261119	0.00905443
Rbx1	3385.33	-0.447402	0.0952946	-4.69493	2.66697e-06	1.81643e-05
Jrkl	395.618	-0.447569	0.157534	-2.84109	0.00449597	0.0144882
Cyb5a	1195.05	-0.447592	0.112642	-3.97357	7.08033e-05	0.000364071
Kat8	733.179	-0.447703	0.125875	-3.55672	0.000375513	0.00161916
Pcgf1	419.346	-0.448454	0.114167	-3.92807	8.56317e-05	0.000430473
Rpl7a	9236.71	-0.448476	0.0521815	-8.59455	8.35941e-18	2.5337e-16
Ndufa7-4	311.216	-0.448478	0.151969	-2.95113	0.00316616	0.0107246
Atg101	1217.68	-0.448495	0.0671703	-6.67698	2.43916e-11	3.52722e-10
Pmpcb	1688.32	-0.448524	0.0926418	-4.84149	1.2887e-06	9.32492e-06
Rab5if	1583.67	-0.448708	0.0961939	-4.66462	3.09189e-06	2.08388e-05
B3gat3	4559.96	-0.448776	0.0905298	-4.95721	7.15109e-07	5.39966e-06
Nup35	416.738	-0.448921	0.181601	-2.47202	0.0134352	0.0369134
Gadd45gip1	1070.04	-0.448947	0.130331	-3.44467	0.000571762	0.00236177
Pfn4	339.495	-0.449316	0.18484	-2.43084	0.0150641	0.0407221
Gps2	426.675	-0.449502	0.147187	-3.05395	0.00225853	0.00798251
Trmt10c	445.876	-0.449647	0.10741	-4.18627	2.83579e-05	0.000158728
N4bp2l1	1016.05	-0.449771	0.0851304	-5.28332	1.26864e-07	1.09386e-06
Calb1	4910.35	-0.45029	0.111218	-4.04872	5.14988e-05	0.000273286
Cd200	2855.91	-0.450582	0.106823	-4.21802	2.46452e-05	0.000139457
Gm2007	537.85	-0.450906	0.0954602	-4.72349	2.31826e-06	1.60182e-05
B3galt2	1750.64	-0.450997	0.126333	-3.56991	0.000357101	0.00154752
Prdx2	5743	-0.451065	0.0709956	-6.35343	2.10568e-10	2.67651e-09
Luc7l2	6208.73	-0.451102	0.10135	-4.45095	8.54917e-06	5.29787e-05
Atp6v1g2-3	5040.13	-0.451154	0.0859627	-5.24825	1.53548e-07	1.30329e-06
Med4	896.42	-0.451398	0.130776	-3.45168	0.000557117	0.00230948
Rbbp4	2702.16	-0.451413	0.0752878	-5.99584	2.02434e-09	2.24527e-08
Snx32	2178.39	-0.451497	0.0980493	-4.6048	4.12868e-06	2.72234e-05
Car4	1322.49	-0.451564	0.1385	-3.2604	0.00111255	0.00427844
Vcp-rs	1186.62	-0.451715	0.0614683	-7.34874	2.00081e-13	3.70551e-12
Rgs2	1268.07	-0.451734	0.11461	-3.94149	8.0977e-05	0.000409462
Slc25a36	2074.55	-0.45203	0.0694725	-6.5066	7.68705e-11	1.04162e-09
Atg16l2	354.453	-0.452137	0.178049	-2.53939	0.0111045	0.0313474
Wrn	494.087	-0.452147	0.138186	-3.27202	0.00106784	0.00412735
Micos13	618.348	-0.452416	0.128085	-3.53215	0.000412194	0.00176001
Hars2	667.276	-0.452589	0.109226	-4.14361	3.41885e-05	0.000187866
Esd	1950.59	-0.452708	0.0895675	-5.05438	4.31801e-07	3.39428e-06
Rsl1d1	2155.33	-0.45284	0.0711637	-6.36335	1.97394e-10	2.51401e-09
Chchd2	6903.91	-0.452873	0.0748132	-6.05339	1.41828e-09	1.61462e-08
Psme1	949.802	-0.453095	0.149988	-3.02088	0.00252044	0.00878427
Nbdy	555.685	-0.453158	0.180476	-2.5109	0.0120424	0.0336478
Ap4s1	1164.57	-0.453169	0.0964002	-4.70091	2.59003e-06	1.7715e-05
Rbmx	2288.32	-0.453241	0.0772034	-5.87075	4.33839e-09	4.61393e-08
Nnt	872.176	-0.453395	0.155902	-2.90821	0.00363502	0.0120673
C1qbp-2	571.199	-0.453888	0.11462	-3.95994	7.49685e-05	0.000383278
Eif4a-ps4	539.397	-0.453895	0.107614	-4.21782	2.4668e-05	0.000139555
Acot1	786.021	-0.453934	0.181295	-2.50384	0.0122854	0.034227
Bnip3l	5585.6	-0.454268	0.0796035	-5.70663	1.15237e-08	1.15972e-07
Impact	9368.24	-0.454405	0.073764	-6.16026	7.26277e-10	8.60548e-09
Thumpd3	921.059	-0.454534	0.156849	-2.89792	0.00375651	0.0124195
Rexo2	1537.27	-0.454621	0.0645517	-7.04275	1.88484e-12	3.12176e-11
Cdc26	607.151	-0.455102	0.133958	-3.39735	0.00068042	0.0027586
Clpp	1527.89	-0.455219	0.102745	-4.43059	9.39766e-06	5.78631e-05
Mapk1ip1	1008.93	-0.455226	0.0942711	-4.8289	1.37288e-06	9.88431e-06
Mtch2	2321.52	-0.455331	0.0665874	-6.8381	8.02503e-12	1.23647e-10
Rab11a	3984.72	-0.455574	0.0465212	-9.79282	1.2088e-22	5.98702e-21
Idh3a	8799.87	-0.455586	0.0765291	-5.9531	2.63104e-09	2.87867e-08
Pck2	1092.38	-0.455603	0.135507	-3.36221	0.000773214	0.00309549
Nrsn1	9490.52	-0.455621	0.0832895	-5.47033	4.49196e-08	4.14118e-07
Rnf13	4635.85	-0.455627	0.0980182	-4.6484	3.34522e-06	2.24472e-05
Zfp606	581.96	-0.455947	0.16676	-2.73415	0.00625419	0.0191719
Srsf10	2511.63	-0.456009	0.126016	-3.61866	0.000296132	0.00130674
Eif2a	2026.6	-0.456173	0.0901425	-5.06058	4.17993e-07	3.29576e-06
Ppm1m	551.092	-0.456188	0.16667	-2.73708	0.00619876	0.0190367
Vdac2	6515.48	-0.456219	0.0627572	-7.26959	3.60568e-13	6.48721e-12
Kctd9	386.175	-0.456375	0.16288	-2.80191	0.00508011	0.016078
Slc25a38	1012.01	-0.456416	0.113984	-4.00423	6.22209e-05	0.000324851
Rpl15-ps3	578.588	-0.456553	0.108863	-4.19384	2.74271e-05	0.000153918
Mrps16	542.537	-0.456582	0.139636	-3.26979	0.00107626	0.00415494
Bri3	849.519	-0.456587	0.138408	-3.29885	0.000970803	0.0037937
Txnl1	2675.88	-0.457226	0.0687517	-6.6504	2.9229e-11	4.17275e-10
Lamtor4	721.603	-0.457482	0.10085	-4.53627	5.72581e-06	3.66969e-05
Aip	1164.61	-0.457542	0.0867435	-5.27466	1.33006e-07	1.14054e-06
Snapin	1667.43	-0.457623	0.0818586	-5.5904	2.26541e-08	2.18707e-07
Hnrnph3	859.151	-0.457907	0.108616	-4.21584	2.4885e-05	0.00014069
Cebpg	1578.78	-0.458506	0.0711742	-6.44202	1.17896e-10	1.5504e-09
Wdr61	1003.07	-0.458528	0.0781665	-5.86604	4.4632e-09	4.73304e-08
Vapa	5510.2	-0.458722	0.0785025	-5.8434	5.11447e-09	5.36864e-08
Ccdc39	336.926	-0.459054	0.17193	-2.67001	0.007585	0.0226525
Eno1b	818.952	-0.459167	0.123523	-3.71725	0.0002014	0.000926181
Evi2a	999.313	-0.45924	0.15731	-2.91932	0.00350793	0.0117115
Rbm18	1932.14	-0.459442	0.066513	-6.90755	4.9308e-12	7.75904e-11
1810058I24Rik	505.911	-0.459678	0.167516	-2.74409	0.00606792	0.0187007
Laptm4b	3387.83	-0.4598	0.121699	-3.77818	0.000157976	0.00074763
Gm15801	1095.6	-0.45983	0.08266	-5.5629	2.65326e-08	2.53314e-07
Tagap	188.571	-0.460269	0.144961	-3.17511	0.00149777	0.00558216
Polb	1274.78	-0.460486	0.0890272	-5.17241	2.31089e-07	1.90637e-06
Mrps18c	399.787	-0.460528	0.136919	-3.3635	0.000769604	0.00308272
Dennd6a-2	247.602	-0.460728	0.13416	-3.43418	0.000594356	0.00244339
Taf8	699.011	-0.460936	0.106686	-4.3205	1.55677e-05	9.17038e-05
Uros	673.716	-0.461354	0.101361	-4.55158	5.32434e-06	3.43195e-05
Slc35f5	792.722	-0.461442	0.103406	-4.46243	8.10342e-06	5.0459e-05
Ranbp1	705.618	-0.461463	0.116338	-3.96658	7.29123e-05	0.000374097
Zfp758	552.453	-0.461599	0.145323	-3.17637	0.00149132	0.00556052
Gm9830	362.758	-0.461845	0.131861	-3.5025	0.000460909	0.00194711
Pdcl	879.007	-0.461929	0.114616	-4.03022	5.57247e-05	0.000293902
Tarbp2	531.003	-0.462499	0.146687	-3.15296	0.00161624	0.00596179
Ccdc130	465.47	-0.462629	0.102358	-4.51971	6.19247e-06	3.94141e-05
Hmgb1-ps2	310.991	-0.462986	0.124887	-3.70726	0.000209516	0.000959411
Siglech	581.2	-0.463025	0.116298	-3.98138	6.85172e-05	0.000353723
Alkbh1	270.548	-0.463068	0.142162	-3.25732	0.0011247	0.00431614
Ebna1bp2	1485.56	-0.4632	0.0901388	-5.13874	2.76584e-07	2.24374e-06
Gm5578	102.421	-0.46334	0.191526	-2.41921	0.0155545	0.0418857
Sfxn1	1898.05	-0.463584	0.062555	-7.41082	1.25525e-13	2.37579e-12
Trmt6	1118.27	-0.463815	0.07985	-5.80858	6.30062e-09	6.56046e-08
Flot1-2	936.866	-0.463819	0.102516	-4.52436	6.05777e-06	3.86424e-05
Grhl1	1259.81	-0.463864	0.105603	-4.39251	1.12049e-05	6.7875e-05
Gatm	2331.31	-0.463984	0.121821	-3.80873	0.000139685	0.000668781
Herc4	825.317	-0.463995	0.10965	-4.2316	2.32038e-05	0.000132197
Psmd14	2634	-0.464	0.0700168	-6.62698	3.42616e-11	4.85369e-10
Pfn2	23049.8	-0.464022	0.0532143	-8.71987	2.78515e-18	8.91178e-17
Stmn2	12933.9	-0.464268	0.0914715	-5.07555	3.86375e-07	3.06234e-06
Flot1-3	1197.15	-0.464534	0.106984	-4.34208	1.41137e-05	8.37877e-05
Ryr1	870.868	-0.46458	0.182814	-2.54128	0.0110449	0.0312182
Rpl32p	295.702	-0.464598	0.193696	-2.39859	0.0164584	0.0439627
Klhl17	1266.47	-0.46507	0.0934224	-4.97814	6.41981e-07	4.89033e-06
Mterf3	485.177	-0.465224	0.121379	-3.83282	0.000126684	0.000613235
Ssr3	5668.81	-0.465348	0.0465837	-9.9895	1.69437e-23	9.06963e-22
4931406C07Rik	752.137	-0.465974	0.105938	-4.39855	1.08977e-05	6.61725e-05
Plpp5	644.211	-0.466074	0.158728	-2.93631	0.00332142	0.0111725
Gskip	1215	-0.46623	0.0794753	-5.86635	4.45481e-09	4.72608e-08
9330133O14Rik	295.209	-0.46654	0.16634	-2.80474	0.0050357	0.015957
Ankrd24	1001.83	-0.466696	0.100897	-4.62549	3.7371e-06	2.48569e-05
Mtch2-2	1146.91	-0.466902	0.0961114	-4.85792	1.18625e-06	8.62951e-06
Sccpdh	2542.11	-0.467009	0.0753325	-6.1993	5.67147e-10	6.8391e-09
Btf3l4	2286.8	-0.467198	0.0776216	-6.01892	1.75587e-09	1.97204e-08
Sdc2	1452.85	-0.467244	0.147528	-3.16716	0.00153936	0.00570834
Ubxn1	2680.87	-0.467538	0.0757173	-6.17479	6.62523e-10	7.90442e-09
Commd1	687.769	-0.467661	0.125401	-3.72933	0.000191993	0.000888929
Psmb6	1243.81	-0.4677	0.0832372	-5.61888	1.92203e-08	1.87377e-07
Pcmtd2	3263.19	-0.467891	0.0621556	-7.52775	5.16227e-14	1.02429e-12
Cyb5d2	641.936	-0.468187	0.162323	-2.88428	0.00392306	0.0128861
Exosc7	462.504	-0.46819	0.105838	-4.42363	9.7057e-06	5.96036e-05
Msantd4	2711.45	-0.468245	0.0646864	-7.2387	4.52997e-13	8.04934e-12
Mcrip1	2036.62	-0.468285	0.0933815	-5.01475	5.3103e-07	4.09218e-06
Laptm4a	7435.65	-0.468309	0.0732564	-6.39274	1.62935e-10	2.09996e-09
Atp6v1g2-2	6046.53	-0.468387	0.0873819	-5.36022	8.31184e-08	7.36192e-07
Ptrh2	777.059	-0.46839	0.149129	-3.14085	0.0016846	0.00617521
Pnp	634.167	-0.468406	0.17913	-2.61489	0.00892555	0.0260365
Stx4a	1583.35	-0.468613	0.0965667	-4.85274	1.21769e-06	8.84578e-06
Galt	877.271	-0.468697	0.129268	-3.62578	0.000288088	0.00127648
Ak2	436.029	-0.468739	0.108321	-4.32729	1.50953e-05	8.91853e-05
Dnaja1	12783.2	-0.468762	0.073365	-6.38945	1.66479e-10	2.1435e-09
Cdk9	3206.21	-0.468808	0.067751	-6.91958	4.52994e-12	7.1895e-11
Mvb12a	492.274	-0.469189	0.151554	-3.09585	0.00196253	0.00705103
2610301B20Rik	1493.5	-0.469474	0.0629812	-7.45419	9.04222e-14	1.74331e-12
Crlf3	595.393	-0.470165	0.166637	-2.82149	0.00478018	0.015267
Fundc1	1571.74	-0.470171	0.0785665	-5.98438	2.1722e-09	2.40102e-08
Sdhaf2	1426.07	-0.470207	0.0663495	-7.08682	1.37232e-12	2.31895e-11
Zfp868	490.377	-0.470381	0.137576	-3.41906	0.000628382	0.00256816
Bag1	4403.57	-0.470617	0.0731721	-6.43165	1.26227e-10	1.65407e-09
Ddx55	664.275	-0.470764	0.156204	-3.01377	0.0025802	0.00896137
Jpt1	2213.04	-0.471022	0.0816883	-5.76608	8.11345e-09	8.32988e-08
Rnf149	1306.23	-0.471585	0.0868592	-5.42931	5.65731e-08	5.13207e-07
Exosc2	458.789	-0.47166	0.164237	-2.87182	0.00408112	0.0133241
Rasgrp2	189.62	-0.471698	0.178507	-2.64247	0.00823037	0.0242659
Arf4-2	2425.59	-0.471751	0.0608837	-7.7484	9.30601e-15	2.03379e-13
Iqcc	470.076	-0.472035	0.155825	-3.02925	0.00245158	0.00857805
Suclg1	4169.47	-0.47228	0.0604438	-7.81355	5.55988e-15	1.25432e-13
Eola1	257.014	-0.472428	0.144367	-3.27242	0.0010663	0.00412263
Chga	6244.18	-0.47283	0.083954	-5.63201	1.78116e-08	1.74764e-07
Gng3	6401.15	-0.472945	0.0952055	-4.96762	6.77797e-07	5.13742e-06
Uckl1	680.62	-0.473084	0.138408	-3.41804	0.000630727	0.00257681
Slc33a1	1031.84	-0.473315	0.101008	-4.68592	2.78707e-06	1.89275e-05
Pdhb	4512.09	-0.473471	0.0648448	-7.30161	2.84348e-13	5.18445e-12
Mrpl54	541.406	-0.473747	0.144796	-3.27182	0.00106859	0.00412964
Rrnad1	590.125	-0.474146	0.112475	-4.21558	2.4914e-05	0.000140793
Atp6v1e1-2	4862.71	-0.47423	0.0629802	-7.52983	5.08049e-14	1.00884e-12
Eif3h	4492.68	-0.474275	0.0570608	-8.31176	9.42948e-17	2.60738e-15
Pex3	948.802	-0.474415	0.118099	-4.01709	5.89217e-05	0.000309312
Rps18	1315.29	-0.474431	0.0770933	-6.15399	7.55575e-10	8.93216e-09
Dctn6	2000.7	-0.474482	0.0725694	-6.53831	6.22161e-11	8.51527e-10
Dcaf13-2	176.05	-0.474514	0.168497	-2.81615	0.00486025	0.0154712
Zbtb46	287.875	-0.474526	0.177475	-2.67377	0.00750046	0.0224493
Ran	6761.61	-0.474729	0.0726748	-6.53224	6.47954e-11	8.85891e-10
Actr6	573.009	-0.474735	0.105215	-4.51204	6.42065e-06	4.07681e-05
Rwdd1	1501.1	-0.474764	0.0848212	-5.59724	2.17796e-08	2.11132e-07
Selenos	1319.6	-0.474853	0.0951581	-4.99015	6.03316e-07	4.60802e-06
Ftsj1	881.46	-0.474947	0.101604	-4.67447	2.94709e-06	1.99305e-05
Rars2	548.733	-0.475045	0.108554	-4.37612	1.20808e-05	7.2772e-05
Sdhd	2488.23	-0.475169	0.108787	-4.36789	1.25454e-05	7.53251e-05
Fh1	2821.6	-0.475265	0.0701358	-6.77635	1.23252e-11	1.85589e-10
Lyrm7	517.31	-0.475464	0.152376	-3.12032	0.00180652	0.00656348
Pmm2	476.033	-0.47558	0.174693	-2.72238	0.00648137	0.0197792
Tuba1a	42192.6	-0.475635	0.0649976	-7.31773	2.52208e-13	4.62125e-12
Ccdc34	745.809	-0.47569	0.156469	-3.04016	0.00236454	0.00831854
Brd9	3458.26	-0.475799	0.0705533	-6.74382	1.54275e-11	2.29099e-10
Ngdn	582.553	-0.475816	0.148452	-3.20519	0.00134975	0.00508768
Tm2d1	638.194	-0.475837	0.107885	-4.4106	1.03085e-05	6.29315e-05
Rnf11	8672.67	-0.476375	0.059568	-7.99715	1.27328e-15	3.09103e-14
Dph7	675.774	-0.476535	0.116375	-4.09483	4.22474e-05	0.000228078
Zfp781	336.871	-0.476566	0.169782	-2.80693	0.0050016	0.0158528
Sdf2	1361.99	-0.476686	0.090214	-5.28395	1.26428e-07	1.09114e-06
Golga7	4044.41	-0.476718	0.0787717	-6.05189	1.43153e-09	1.62828e-08
Med19	1149.41	-0.476887	0.126213	-3.77844	0.000157813	0.000747135
Ifngr1	570.988	-0.477074	0.195582	-2.43925	0.0147176	0.0399155
Lysmd4	1047.25	-0.477173	0.150582	-3.16886	0.00153037	0.00567744
Micos10	1775.38	-0.477301	0.0846902	-5.63585	1.742e-08	1.71572e-07
Nprl2	1007.4	-0.477664	0.104994	-4.54942	5.37935e-06	3.46309e-05
Rabggtb	1533.33	-0.477705	0.0723988	-6.59824	4.16062e-11	5.82396e-10
Dars	2586.03	-0.478235	0.0619506	-7.71962	1.16676e-14	2.51168e-13
Rpe	793.411	-0.47831	0.121638	-3.93226	8.41515e-05	0.000423609
Mrpl55	804.49	-0.478487	0.128114	-3.73486	0.000187817	0.00087225
Bmt2	1329.24	-0.478518	0.0951767	-5.02769	4.96434e-07	3.84737e-06
Zrsr2	1912.48	-0.478618	0.104048	-4.59998	4.22524e-06	2.77892e-05
Ttc5	1151.31	-0.478809	0.0975658	-4.90755	9.22204e-07	6.84441e-06
Timm23	1999.88	-0.478942	0.0574189	-8.34121	7.35372e-17	2.06207e-15
Ddah2	136.103	-0.479021	0.17216	-2.78242	0.00539559	0.0169561
Gm6682	432.216	-0.479304	0.12972	-3.6949	0.000219972	0.00100201
Ing3	758.905	-0.479399	0.0876796	-5.46763	4.56097e-08	4.19941e-07
Klhdc1	675.971	-0.479547	0.0893067	-5.36966	7.88852e-08	7.01099e-07
Ube2v2	2394.69	-0.479996	0.0740912	-6.47845	9.26698e-11	1.24075e-09
Mthfd1l	513.502	-0.480034	0.143772	-3.33886	0.000841245	0.00333684
Ccdc106	1476.85	-0.480144	0.0814077	-5.89802	3.67894e-09	3.95161e-08
Olfm3	949.732	-0.480335	0.116539	-4.12165	3.76165e-05	0.000204874
Spata33	274.86	-0.480456	0.149716	-3.20912	0.00133142	0.00502593
Mccc2	907.881	-0.480588	0.105176	-4.56939	4.89154e-06	3.17275e-05
Itpa	1529.05	-0.480943	0.123638	-3.88992	0.000100278	0.000495997
Nsun4	369.449	-0.481327	0.163672	-2.9408	0.00327367	0.0110406
Mterf4	362.442	-0.481847	0.144914	-3.32505	0.000884025	0.00348727
Brk1	4209.2	-0.481901	0.0627777	-7.67631	1.63741e-14	3.44737e-13
Tcea1	3575.63	-0.481957	0.0569458	-8.46344	2.59609e-17	7.60129e-16
Arhgdig	1415.88	-0.482054	0.16335	-2.95105	0.00316695	0.0107255
Tmem120a	434.113	-0.482093	0.143456	-3.36056	0.000777848	0.00311115
BC003965	1217.99	-0.482141	0.095309	-5.05872	4.22088e-07	3.325e-06
Plekhn1	151.957	-0.482216	0.196836	-2.44984	0.014292	0.038924
Stn1	456.587	-0.482313	0.147337	-3.27355	0.00106207	0.00410752
Rab3b	1667.8	-0.482373	0.141729	-3.40349	0.000665298	0.00270535
Gm6145	872.297	-0.482394	0.165412	-2.91633	0.00354177	0.0118093
1110038F14Rik	654.988	-0.48256	0.149703	-3.22346	0.00126653	0.00480412
Rp9	950.989	-0.482572	0.0951314	-5.07268	3.92243e-07	3.10599e-06
Pacrg	451.865	-0.482572	0.133594	-3.61222	0.000303585	0.00133575
Uba3	2788.65	-0.482612	0.0529545	-9.11372	7.96064e-20	3.01339e-18
Vrk3	1054.43	-0.482695	0.0987616	-4.88748	1.02137e-06	7.52321e-06
Tuba1b	18166.8	-0.482723	0.107677	-4.48307	7.35775e-06	4.61493e-05
Ddah2-2	104.735	-0.48282	0.18609	-2.59455	0.00947139	0.0273877
Bmp4	220.239	-0.482881	0.191186	-2.52572	0.0115462	0.0324367
A230045G11Rik	775.404	-0.483052	0.093649	-5.15811	2.49453e-07	2.04872e-06
Tagln3	6350.96	-0.483159	0.0811956	-5.95056	2.67227e-09	2.91883e-08
B4galt7	791.786	-0.483367	0.0932686	-5.18252	2.18909e-07	1.81226e-06
Prkrip1	617.04	-0.483615	0.112502	-4.29873	1.71776e-05	0.000100364
Rpf1	396.441	-0.483932	0.133315	-3.62999	0.000283436	0.00125888
Hdgfl2	3677.21	-0.484041	0.0624817	-7.74691	9.41534e-15	2.05595e-13
Sirt5	388.091	-0.484117	0.164789	-2.9378	0.00330553	0.0111278
Rpl35	2695.19	-0.484161	0.099071	-4.88701	1.02379e-06	7.53891e-06
Serpini1	6988.92	-0.484247	0.104552	-4.63165	3.62771e-06	2.41916e-05
Rpl13	9955.12	-0.484359	0.0674498	-7.18103	6.91892e-13	1.2054e-11
Dhfr	226.888	-0.484647	0.180757	-2.6812	0.00733579	0.0220358
Zfp956	767.13	-0.484688	0.135592	-3.57461	0.000350757	0.00152258
Drap1	4184.92	-0.484708	0.0719704	-6.73482	1.64131e-11	2.43177e-10
Ngrn	1155.28	-0.484768	0.122648	-3.95253	7.73301e-05	0.000393562
Gm1976	663.444	-0.484928	0.131763	-3.68031	0.000232955	0.0010548
Lix1	3160.16	-0.48526	0.0864414	-5.61375	1.97987e-08	1.92797e-07
Ift22	1429.82	-0.485562	0.119671	-4.05747	4.96081e-05	0.000264501
Fbxo30	386.819	-0.485595	0.142876	-3.39872	0.000677028	0.00274571
Rhoa	6514.5	-0.485631	0.0633516	-7.66565	1.77929e-14	3.72786e-13
Med30	494.17	-0.485672	0.113981	-4.26099	2.03524e-05	0.000117166
Dimt1	354.022	-0.485864	0.155868	-3.11715	0.00182608	0.00662616
Rpl3	16705.9	-0.485909	0.0586285	-8.28793	1.15237e-16	3.15609e-15
Chchd3	2116.86	-0.485968	0.0742728	-6.54302	6.02904e-11	8.26922e-10
Yipf5	1839.54	-0.486067	0.0856543	-5.67475	1.38888e-08	1.38374e-07
Alkbh7	275.235	-0.486104	0.158106	-3.07455	0.00210822	0.00750769
Nsun6	327.783	-0.486117	0.168801	-2.87983	0.00397895	0.0130415
Acyp2	386.467	-0.486124	0.12683	-3.83287	0.000126659	0.00061323
Ovca2	551.358	-0.486435	0.139824	-3.47891	0.000503451	0.0021096
Ndufs2	7410.2	-0.486603	0.0617769	-7.87679	3.3591e-15	7.79589e-14
Chchd6	1200.28	-0.486688	0.127844	-3.8069	0.000140721	0.000672742
Stoml2	1617.27	-0.48695	0.0698611	-6.97025	3.16376e-12	5.10585e-11
Pnck	1688.56	-0.487082	0.16057	-3.03346	0.00241764	0.0084765
F8	128.921	-0.48709	0.183453	-2.65512	0.007928	0.0235085
Rab7-ps1	355.808	-0.487109	0.179034	-2.72077	0.00651307	0.0198619
Morf4l1	14310.6	-0.487163	0.0454887	-10.7096	9.17985e-27	6.7617e-25
Hook2	353.719	-0.487307	0.144961	-3.36164	0.000774811	0.00310093
Fam161b	528.523	-0.4875	0.182189	-2.6758	0.00745518	0.022337
Ints6	1271.18	-0.487518	0.110468	-4.4132	1.01853e-05	6.22681e-05
Gtf2h3	524.008	-0.487537	0.15773	-3.09096	0.00199513	0.00714831
Mnat1	650.391	-0.487599	0.126243	-3.86237	0.000112292	0.000549742
Prxl2c	574.09	-0.487689	0.131189	-3.71745	0.00020124	0.000925778
Igfbp3	561.264	-0.487799	0.170062	-2.86836	0.00412606	0.013447
Ypel5	3636.52	-0.487801	0.0704916	-6.91999	4.51677e-12	7.173e-11
Zfp874a	518.786	-0.487928	0.120601	-4.04582	5.21402e-05	0.00027652
Apoe	72807.9	-0.488047	0.0732618	-6.66168	2.70716e-11	3.89054e-10
Blvra	419.588	-0.488185	0.148792	-3.28099	0.00103444	0.00401387
Erg28	1330.7	-0.488209	0.0822555	-5.93527	2.93357e-09	3.18674e-08
Dr1	2259.3	-0.488362	0.0886564	-5.50848	3.61939e-08	3.38919e-07
Lsm1	527.061	-0.488467	0.109136	-4.47575	7.61445e-06	4.75977e-05
Prxl2a	5219.14	-0.488488	0.0860135	-5.6792	1.35328e-08	1.35088e-07
Rnf32	467.344	-0.488967	0.134907	-3.62447	0.000289552	0.00128205
Rps19	2983.16	-0.488982	0.0545079	-8.97085	2.94233e-19	1.05797e-17
Rpl10-ps6	96.9415	-0.488987	0.199321	-2.45327	0.0141565	0.0386119
Borcs7	974.32	-0.489108	0.0878657	-5.56655	2.59837e-08	2.48532e-07
Coq3	551.543	-0.489169	0.113052	-4.32692	1.51207e-05	8.93146e-05
Commd8	1795.96	-0.489227	0.0960454	-5.0937	3.51138e-07	2.80369e-06
Smn1	325.91	-0.48963	0.118268	-4.13999	3.47317e-05	0.000190446
Gm10705	290.33	-0.489706	0.126854	-3.8604	0.000113201	0.00055367
Trmt1	1833.03	-0.490239	0.102192	-4.79723	1.60876e-06	1.14266e-05
Psmb3	1639.62	-0.490768	0.0885573	-5.54182	2.99348e-08	2.84117e-07
Ttpa	193.433	-0.490938	0.201196	-2.4401	0.0146834	0.0398389
Ndufa7-2	251.677	-0.491045	0.147668	-3.32534	0.00088312	0.00348476
Dctpp1	233.386	-0.491159	0.139256	-3.52702	0.000420262	0.00178973
Rwdd2a	494.209	-0.491241	0.18712	-2.62528	0.00865784	0.0253729
Bbs10	187.072	-0.491245	0.192138	-2.55673	0.010566	0.0300682
Ndufa8	2670.98	-0.491252	0.0723774	-6.78736	1.14201e-11	1.72462e-10
Smpd4	1682.26	-0.491559	0.14208	-3.45974	0.000540702	0.0022511
Gm12184	540.958	-0.491908	0.150716	-3.2638	0.00109927	0.0042362
Dtnbp1	2080.09	-0.491919	0.102145	-4.81588	1.4655e-06	1.04753e-05
Nrep	2498.9	-0.492033	0.166868	-2.94863	0.00319183	0.0107935
Snx16	1033.21	-0.492305	0.0853228	-5.76992	7.93094e-09	8.15618e-08
Zc3h7a	1171.64	-0.492318	0.106299	-4.63145	3.63115e-06	2.42083e-05
Serpinb9	334.144	-0.492433	0.163252	-3.01639	0.00255802	0.0088963
Rpp30	322.485	-0.492681	0.140307	-3.51145	0.000445676	0.00188894
Cck	12529.1	-0.492912	0.0714486	-6.89884	5.24301e-12	8.23528e-11
Maoa	1183.2	-0.493585	0.087422	-5.646	1.64219e-08	1.61927e-07
Tmem145	929.062	-0.493655	0.173436	-2.84633	0.00442263	0.0142836
Stambp	1398.22	-0.494452	0.0620143	-7.97319	1.54624e-15	3.72915e-14
Sri	2304.16	-0.494521	0.103738	-4.76703	1.86959e-06	1.31171e-05
Rnf128	1399.53	-0.494668	0.093023	-5.31769	1.05091e-07	9.1791e-07
Vps26a	2401.71	-0.495031	0.0662491	-7.47226	7.8828e-14	1.5289e-12
Gm14150	1567.67	-0.495253	0.126305	-3.92109	8.81511e-05	0.000441606
Thap3	406.449	-0.495813	0.119015	-4.16597	3.10038e-05	0.0001719
Taf7	361.046	-0.49598	0.168394	-2.94536	0.0032258	0.0108956
Dand5	361.817	-0.496011	0.178298	-2.78192	0.0054039	0.0169709
Ssh3	859.58	-0.496034	0.100105	-4.95512	7.22859e-07	5.45659e-06
Rpl35a	2544.83	-0.496178	0.0795517	-6.23717	4.45556e-10	5.4491e-09
Fbxo2-2	554.061	-0.496612	0.115206	-4.31066	1.62768e-05	9.55326e-05
Guk1	2566.23	-0.496749	0.0652343	-7.61485	2.63999e-14	5.42131e-13
Reck	341.062	-0.496797	0.135235	-3.67359	0.000239169	0.00108027
Aplf	261.424	-0.496804	0.158827	-3.12795	0.0017603	0.00642081
Csf2ra	715.928	-0.497032	0.168021	-2.95815	0.00309494	0.0105133
B3galnt1	1544.74	-0.497051	0.0866898	-5.73367	9.82805e-09	9.95278e-08
Slc26a4	625.041	-0.49745	0.168843	-2.94622	0.00321684	0.0108688
Nsg2	27117.4	-0.497573	0.0755195	-6.58867	4.43776e-11	6.19178e-10
Eif1	11263.8	-0.497788	0.056028	-8.88461	6.41429e-19	2.21409e-17
Pank4	1092.5	-0.497833	0.138219	-3.60177	0.000316052	0.00138566
Dld	4683.84	-0.498025	0.0508196	-9.79986	1.12736e-22	5.63769e-21
Ahsa2	665.368	-0.498072	0.147739	-3.37129	0.000748164	0.00300544
Rtn4ip1	590.117	-0.498096	0.113148	-4.40218	1.07168e-05	6.51512e-05
Tmem126a	526.63	-0.49848	0.146444	-3.40389	0.000664336	0.00270229
Gpcpd1	3343.43	-0.498516	0.100915	-4.93996	7.81371e-07	5.86743e-06
Cdk5rap3	1043.01	-0.498747	0.116714	-4.27326	1.92634e-05	0.000111517
Coa8	699.626	-0.498768	0.0751893	-6.63349	3.27838e-11	4.64688e-10
Rbm26	2663.15	-0.498775	0.0918843	-5.42829	5.68957e-08	5.15952e-07
Tspan13	10229.5	-0.498946	0.0892085	-5.59303	2.23143e-08	2.1583e-07
Med10	914.395	-0.498955	0.0934983	-5.33651	9.47524e-08	8.32957e-07
Bad	756.823	-0.499202	0.135099	-3.69508	0.000219821	0.00100191
Cuedc2	3216.3	-0.499339	0.0723378	-6.90288	5.09595e-12	8.01402e-11
4930445K14Rik	234.671	-0.499346	0.158843	-3.14365	0.00166856	0.00612248
Zfp711	449.031	-0.499376	0.119504	-4.17875	2.93115e-05	0.000163564
Mrpl12	1616.26	-0.499447	0.0794283	-6.28802	3.21536e-10	4.00626e-09
Mrpl44	822.153	-0.499476	0.127167	-3.92771	8.57593e-05	0.000431031
Atp5mpl	1141.82	-0.499599	0.0835507	-5.97959	2.23705e-09	2.46954e-08
Dnajc15	724.213	-0.499667	0.116982	-4.27131	1.94328e-05	0.000112272
Gm10132	166.044	-0.500491	0.17362	-2.88268	0.00394314	0.0129422
Atp6v1d	8975.54	-0.500525	0.0648281	-7.72079	1.15609e-14	2.49287e-13
Diablo	791.865	-0.500687	0.101876	-4.91467	8.89342e-07	6.6167e-06
Zfp160	483.414	-0.50081	0.121178	-4.13284	3.58315e-05	0.000196019
Gm13461	360.453	-0.500942	0.104791	-4.78038	1.74967e-06	1.23259e-05
Coprs	488.219	-0.501034	0.164939	-3.03769	0.00238396	0.00837318
H2bu2	601.137	-0.501286	0.166476	-3.01116	0.00260252	0.00902797
Vdac1	17844.7	-0.501456	0.070529	-7.10992	1.16109e-12	1.98538e-11
Gm10076	982.856	-0.501474	0.138758	-3.61402	0.000301489	0.00132811
Ift27	461.416	-0.501873	0.125978	-3.98381	6.78193e-05	0.00035047
Cmss1	231.028	-0.50202	0.193776	-2.59073	0.00957737	0.0276539
Kin	338.972	-0.502081	0.186173	-2.69685	0.00699998	0.0211323
Eef1a1	98394.8	-0.502489	0.0554067	-9.06909	1.20014e-19	4.47096e-18
Gm14308	599.55	-0.502497	0.101493	-4.95106	7.38114e-07	5.56199e-06
Ccdc191	233.918	-0.502576	0.165107	-3.04394	0.00233503	0.00822703
Fam162a	866.246	-0.502829	0.0752815	-6.67931	2.40067e-11	3.47909e-10
Rpp21	186.091	-0.503036	0.176084	-2.8568	0.00427931	0.0138835
Ints13-2	222.162	-0.503081	0.175386	-2.86842	0.00412533	0.0134463
Arl6ip1	12419.8	-0.50381	0.134003	-3.75969	0.000170126	0.000798555
Uchl1	18177.3	-0.50387	0.0955256	-5.27471	1.32965e-07	1.14054e-06
Trim23	2640.01	-0.504581	0.0665618	-7.58064	3.43864e-14	6.96184e-13
Nme1	3181.09	-0.504636	0.0804851	-6.26993	3.61204e-10	4.4725e-09
9930104L06Rik	582.429	-0.504715	0.164993	-3.05901	0.00222071	0.00786603
Zfp931	245.477	-0.505183	0.151677	-3.33064	0.000866469	0.00342272
Snrnp25	285.007	-0.505301	0.164105	-3.07912	0.0020761	0.00740658
Tppp3	1184.49	-0.505312	0.20313	-2.48763	0.0128597	0.0355968
Lhpp	821.062	-0.505339	0.12616	-4.00554	6.18771e-05	0.000323251
Ccpg1os	177.952	-0.506184	0.203722	-2.48468	0.0129666	0.0358353
Hopx	2259.18	-0.506631	0.0907994	-5.57967	2.40969e-08	2.31513e-07
Eif3m	1959.43	-0.506797	0.0763993	-6.63352	3.27769e-11	4.64688e-10
Tpd52l1	829.128	-0.50699	0.118744	-4.26959	1.95833e-05	0.00011304
Snrpe	431.216	-0.507241	0.202696	-2.50247	0.0123332	0.0343416
Ccdc107	618.816	-0.507618	0.139257	-3.64519	0.000267194	0.00119248
Cct6a	6725.89	-0.507685	0.0571759	-8.87935	6.72495e-19	2.30593e-17
Bin3	369.587	-0.507698	0.146833	-3.45766	0.000544893	0.00226526
Cdk5rap1	309.102	-0.507813	0.150004	-3.38534	0.000710895	0.00287045
Ift46	1340.58	-0.507958	0.0770549	-6.59216	4.33477e-11	6.05136e-10
Zfp386	722.864	-0.508051	0.139339	-3.64615	0.000266203	0.00118888
Zfp277	861.991	-0.50829	0.106253	-4.78378	1.72031e-06	1.21422e-05
Ddx31	298.567	-0.50834	0.198767	-2.55747	0.0105438	0.0300187
Rps19bp1	517.457	-0.508562	0.0863804	-5.88747	3.92145e-09	4.19467e-08
Gabarap	2149.76	-0.508705	0.071778	-7.08721	1.36847e-12	2.31396e-11
Pfdn1	1086.7	-0.508716	0.132943	-3.82656	0.000129946	0.000627149
8430429K09Rik	243.34	-0.508785	0.202049	-2.51813	0.011798	0.0330508
Tardbp-2	1930.9	-0.509196	0.0710287	-7.16888	7.56136e-13	1.31467e-11
Hnrnpa3	13421	-0.509653	0.0649667	-7.84483	4.3353e-15	9.9278e-14
Agbl3	279.837	-0.509834	0.175325	-2.90793	0.00363827	0.0120765
Polr2c	1441.83	-0.509943	0.0922997	-5.52487	3.29737e-08	3.11132e-07
Gm40578	297.181	-0.509951	0.194997	-2.61517	0.00891825	0.0260181
Dusp23	262.37	-0.510068	0.16885	-3.02084	0.00252071	0.00878427
Nasp	792.007	-0.5103	0.108676	-4.69562	2.658e-06	1.81081e-05
Washc3	356.824	-0.510315	0.144133	-3.54058	0.000399251	0.00171068
Rpl6	10612.5	-0.510418	0.0568917	-8.97175	2.91831e-19	1.0523e-17
Llph	765.909	-0.510651	0.137711	-3.70814	0.000208788	0.000956753
Atp11b	2049.53	-0.510683	0.104344	-4.89422	9.86988e-07	7.28866e-06
Naa10	814.004	-0.510942	0.0992333	-5.1489	2.62019e-07	2.14103e-06
Wdr54	314.856	-0.511132	0.181945	-2.80927	0.00496545	0.0157633
Id2	2930.69	-0.511226	0.0905978	-5.64281	1.673e-08	1.64839e-07
Gabpb1	850.19	-0.511595	0.15474	-3.30616	0.000945827	0.00370394
Bbs2	724.522	-0.511782	0.132277	-3.86903	0.00010927	0.000536779
Cep44	296.751	-0.511995	0.217531	-2.35367	0.0185891	0.0487179
Dram2	766.564	-0.512094	0.139937	-3.65945	0.000252757	0.00113589
Psmb4	3878.77	-0.512204	0.0862246	-5.94035	2.84412e-09	3.09738e-08
Trmu	360.79	-0.512541	0.1749	-2.93049	0.00338427	0.0113529
Mydgf	693.714	-0.512551	0.134179	-3.8199	0.000133508	0.000642537
Ppox	416.039	-0.513019	0.151037	-3.39664	0.00068218	0.0027653
Rpsa	14613.7	-0.513045	0.0591354	-8.67577	4.10775e-18	1.29199e-16
Atxn7l2	602.394	-0.513476	0.153764	-3.33938	0.000839655	0.00333207
Kcnt1	1359.34	-0.513804	0.159975	-3.21178	0.00131917	0.00498549
Nop58	1291.81	-0.513811	0.0978828	-5.24925	1.5272e-07	1.29754e-06
Gm12537	650.249	-0.513914	0.103294	-4.97523	6.51686e-07	4.95841e-06
Ddt	558.778	-0.513951	0.139992	-3.67129	0.000241328	0.0010885
Psma7	2668.55	-0.51399	0.0702117	-7.32057	2.46914e-13	4.53067e-12
Bcap31	1911.9	-0.514114	0.0877635	-5.85795	4.68608e-09	4.94102e-08
Ndufaf2	349.908	-0.514416	0.11415	-4.50649	6.59074e-06	4.17537e-05
Pir	147.862	-0.514574	0.196227	-2.62233	0.00873296	0.0255554
Atr	511.773	-0.514667	0.164023	-3.13777	0.00170241	0.00623163
Eif6	1382.77	-0.514753	0.0801268	-6.42423	1.32537e-10	1.73149e-09
Fdx1	343.952	-0.514783	0.16567	-3.10729	0.00188812	0.00682075
Psmd13	2802.75	-0.514933	0.0612225	-8.41085	4.07055e-17	1.16933e-15
Mrps33	1300.81	-0.515022	0.0779171	-6.60987	3.84663e-11	5.41377e-10
Cib2	432.684	-0.515357	0.173503	-2.97031	0.00297503	0.010154
Yaf2	4309.62	-0.515362	0.0660556	-7.80195	6.09566e-15	1.36212e-13
Cep192	307.824	-0.515373	0.1753	-2.93995	0.0032827	0.011065
Commd9	689.431	-0.515775	0.0944594	-5.46028	4.75383e-08	4.36765e-07
Mettl17	412.236	-0.515797	0.170628	-3.02293	0.00250341	0.00873794
Rack1-2	2397.97	-0.515907	0.06934	-7.44026	1.00488e-13	1.92445e-12
Scrg1	1239.97	-0.51628	0.112968	-4.57013	4.87411e-06	3.16303e-05
Riok1	457.341	-0.516365	0.154453	-3.34317	0.000828264	0.00329091
Clic1-4	111.726	-0.516599	0.209523	-2.46559	0.0136786	0.0374943
Itga8	618.725	-0.516619	0.18889	-2.73502	0.00623768	0.019129
Mzt2	691.714	-0.517162	0.0918552	-5.63018	1.80019e-08	1.76497e-07
Higd1a	2028.78	-0.517454	0.0682621	-7.58041	3.4447e-14	6.96864e-13
Phf20l1	2993.57	-0.51746	0.0802291	-6.44978	1.12011e-10	1.47903e-09
Guf1	766.513	-0.517549	0.105752	-4.89399	9.88119e-07	7.29493e-06
Mrps18b	227.98	-0.517783	0.135206	-3.82959	0.000128357	0.000620637
H2bc4	2214.03	-0.517846	0.150465	-3.44164	0.000578195	0.00238432
Gcdh	970.25	-0.517849	0.131048	-3.95161	7.76269e-05	0.000394606
Ube2g1	2420.46	-0.517909	0.0926052	-5.59266	2.2362e-08	2.16211e-07
Bend6	3675.47	-0.517922	0.0886887	-5.83977	5.22721e-09	5.48253e-08
Pdss2	520.582	-0.517928	0.132494	-3.90907	9.26511e-05	0.000461898
Pot1b	105.015	-0.518171	0.198138	-2.61521	0.00891729	0.0260181
Gm2026	524.528	-0.519097	0.11562	-4.48969	7.13261e-06	4.48677e-05
Rmi1	645.248	-0.519362	0.123455	-4.2069	2.58896e-05	0.000145892
Gm2296	608.658	-0.519441	0.111823	-4.64519	3.39765e-06	2.27631e-05
Dmac2l	568.835	-0.51999	0.133861	-3.88456	0.000102513	0.000506543
Eif5a-2	5204.91	-0.520084	0.0627027	-8.29445	1.09091e-16	2.9941e-15
Hpcal1	1545.99	-0.52011	0.139364	-3.73204	0.000189938	0.000880362
Rack1	3492.55	-0.520285	0.0714597	-7.28081	3.31818e-13	5.99499e-12
Pcgf6	469.15	-0.520341	0.151342	-3.43818	0.000585647	0.00241065
Psmd7	3459.23	-0.520485	0.0587367	-8.86133	7.9068e-19	2.67919e-17
Zmat1	440.826	-0.520527	0.150381	-3.46139	0.000537385	0.00223909
Hsd17b12	2994.05	-0.521075	0.0750881	-6.93951	3.93457e-12	6.29093e-11
Taf1b	549.088	-0.521761	0.117655	-4.43465	9.22202e-06	5.68493e-05
Tubb4b-ps1	375.687	-0.522108	0.144409	-3.61549	0.000299776	0.00132147
Zfp383	324.805	-0.52237	0.137631	-3.79544	0.000147381	0.000702245
Gm32687	138.135	-0.522665	0.207265	-2.52172	0.0116781	0.0327717
Atp6v1e1	5260.12	-0.523023	0.0551084	-9.4908	2.29271e-21	9.97909e-20
Zfp955a	443.986	-0.523106	0.147966	-3.53532	0.000407286	0.00174078
Mrpl24	528.446	-0.523225	0.102751	-5.09219	3.5395e-07	2.82526e-06
Dmap1	977.105	-0.523439	0.129345	-4.04684	5.19127e-05	0.000275426
Rps27a	4944.76	-0.523551	0.067978	-7.70176	1.34203e-14	2.86751e-13
Armc10	880.582	-0.523585	0.108205	-4.83884	1.306e-06	9.43656e-06
Crcp	995.51	-0.5236	0.136553	-3.83442	0.000125863	0.000609944
Ptpn2	742.439	-0.523603	0.117282	-4.46446	8.027e-06	5.00072e-05
Psmd4	3736.28	-0.523653	0.0537742	-9.73801	2.07578e-22	1.01259e-20
Gyg	1302.21	-0.523726	0.117986	-4.43889	9.0422e-06	5.5834e-05
Spag6l	357.877	-0.523861	0.186264	-2.81246	0.00491634	0.0156266
Rnf2	1650.86	-0.524	0.082384	-6.36046	2.01151e-10	2.55933e-09
Vcpkmt	534.29	-0.524073	0.0983654	-5.32782	9.9401e-08	8.71748e-07
Morf4l2	9698.37	-0.524315	0.0544345	-9.63204	5.85529e-22	2.77766e-20
Dclre1c	398.183	-0.524503	0.193404	-2.71195	0.00668879	0.0203163
Ddah2-4	143.345	-0.524579	0.163254	-3.21327	0.00131232	0.00496106
Sf3a3	1244.05	-0.524807	0.115709	-4.53559	5.74421e-06	3.67874e-05
Tipin	382.297	-0.524911	0.216663	-2.42271	0.0154054	0.041519
Serpine2	6123.97	-0.525082	0.0769705	-6.82186	8.98688e-12	1.37728e-10
Fcer1g	218.169	-0.525154	0.175602	-2.99059	0.00278438	0.00957533
Ndufs6	1021.43	-0.525718	0.108171	-4.86007	1.17344e-06	8.54591e-06
Rpl36a	1680.05	-0.525728	0.0999061	-5.26222	1.42323e-07	1.2152e-06
Stx8	631.266	-0.525864	0.113284	-4.64199	3.45064e-06	2.30828e-05
Asah1-2	248.579	-0.526021	0.124508	-4.2248	2.39151e-05	0.00013586
Pfdn6-2	379.71	-0.526187	0.111891	-4.70267	2.56779e-06	1.75768e-05
Gpm6a	60209.2	-0.526328	0.0466452	-11.2836	1.58077e-29	1.51367e-27
Fam117a	304.032	-0.526659	0.17098	-3.08024	0.00206834	0.00738706
Ssr4	819.173	-0.52692	0.11529	-4.57039	4.86821e-06	3.16079e-05
Tm2d3	802.046	-0.526939	0.128852	-4.0895	4.32298e-05	0.00023275
Paxbp1	1232.39	-0.527198	0.0959883	-5.49231	3.96706e-08	3.69468e-07
Pigx	289.325	-0.527248	0.150759	-3.49728	0.000470028	0.00198078
Crls1	2028.06	-0.527306	0.0960728	-5.48861	4.05112e-08	3.76483e-07
Znhit6	468.908	-0.527764	0.107271	-4.91989	8.65917e-07	6.45729e-06
Trim39	307.269	-0.527843	0.148225	-3.56109	0.000369315	0.00159484
Nop56	2540.09	-0.527894	0.0674982	-7.82086	5.24624e-15	1.19293e-13
Ckmt1	6702.76	-0.528089	0.0940098	-5.61739	1.93868e-08	1.88928e-07
Snap23	442.629	-0.528314	0.16194	-3.2624	0.00110474	0.00425318
Zfand5	7139.99	-0.528682	0.0693161	-7.62712	2.40061e-14	4.95335e-13
Spag1	399.289	-0.529334	0.13914	-3.80432	0.000142195	0.00067891
Pam16	582.147	-0.52936	0.150843	-3.50933	0.000449233	0.00190214
Gm7816	143.201	-0.529567	0.180916	-2.92715	0.00342089	0.0114634
Rmnd1	821.043	-0.530165	0.127925	-4.14434	3.40799e-05	0.000187349
Gstm5	4015.65	-0.530233	0.0652823	-8.12215	4.57985e-16	1.17003e-14
Mien1	1079.78	-0.530536	0.0857017	-6.1905	5.99745e-10	7.20195e-09
Cfdp1	2650.17	-0.53066	0.0880511	-6.02672	1.67319e-09	1.88573e-08
Nrbp2	4067.44	-0.530971	0.0638141	-8.32058	8.7534e-17	2.42562e-15
Micu2	985.952	-0.531584	0.154331	-3.44443	0.000572262	0.00236346
Zfp207	4369.24	-0.532584	0.0882636	-6.03402	1.59934e-09	1.80644e-08
Ctso	1124.87	-0.532607	0.0928023	-5.73916	9.51488e-09	9.66213e-08
Metrnl	271.673	-0.532898	0.204401	-2.60712	0.00913076	0.0265572
Jtb	1031.2	-0.532971	0.116457	-4.57654	4.72729e-06	3.07693e-05
Lsm6	1149.98	-0.533499	0.106239	-5.0217	5.12153e-07	3.95614e-06
Eif2s1	1610.83	-0.533679	0.0884399	-6.03437	1.59588e-09	1.80331e-08
Tmem97	422.23	-0.533764	0.188692	-2.82876	0.00467287	0.0149799
Bet1	585.27	-0.533804	0.17352	-3.07633	0.00209566	0.0074683
Ndufb3	1706.06	-0.533813	0.106312	-5.02119	5.13535e-07	3.96445e-06
Lpcat2	462.226	-0.533911	0.128932	-4.14103	3.45743e-05	0.000189751
Surf1	1432.99	-0.534606	0.0823781	-6.48967	8.60262e-11	1.15659e-09
Naa40	864.39	-0.534687	0.121068	-4.41641	1.00354e-05	6.14096e-05
Ogt	8874.92	-0.534717	0.0863739	-6.19073	5.9888e-10	7.1949e-09
Tmem186	691.796	-0.534769	0.122358	-4.37054	1.23938e-05	7.45529e-05
Cmas	2935.33	-0.53493	0.083557	-6.40198	1.53379e-10	1.98174e-09
Tmem147	1458.57	-0.535127	0.103968	-5.14704	2.64626e-07	2.16097e-06
Zfp873	284.316	-0.53521	0.192143	-2.78549	0.00534475	0.0168187
Gabarap-2	2174.8	-0.535353	0.0657906	-8.13723	4.04439e-16	1.04147e-14
Ubp1	2493.34	-0.535364	0.0940711	-5.69105	1.2626e-08	1.26475e-07
Spock3	3493.06	-0.535688	0.104699	-5.11647	3.11303e-07	2.50652e-06
Calhm5	307.995	-0.535765	0.176967	-3.02749	0.00246594	0.0086248
Fbxo3	2753.32	-0.536154	0.0648579	-8.2666	1.37832e-16	3.74711e-15
Plppr1	660.356	-0.536785	0.0947767	-5.66368	1.48158e-08	1.471e-07
Mrps35	465.18	-0.537085	0.15081	-3.56134	0.000368965	0.00159386
2610008E11Rik	1167.91	-0.537291	0.0806845	-6.65916	2.754e-11	3.95346e-10
Aasdhppt	918.058	-0.537501	0.112672	-4.77049	1.83782e-06	1.29102e-05
Zfand1	530.387	-0.537591	0.147855	-3.63593	0.000276983	0.00123213
Mad2l1	224.155	-0.537597	0.181056	-2.96924	0.00298541	0.0101854
Uqcrh	2943.63	-0.537746	0.0857401	-6.27181	3.56864e-10	4.42299e-09
Lrch2	1123.81	-0.537842	0.095624	-5.62455	1.85988e-08	1.81866e-07
Cbr1	1824.86	-0.538115	0.113008	-4.76174	1.91933e-06	1.34332e-05
Pigl	435.781	-0.538386	0.142913	-3.76722	0.000165076	0.000777815
U2af1l4	844.279	-0.538433	0.0989772	-5.43997	5.3291e-08	4.85992e-07
Supt4a	391.826	-0.538802	0.152607	-3.53065	0.000414536	0.00176913
Qtrt1	332.279	-0.538811	0.148695	-3.62359	0.000290546	0.00128538
Gins4	539.14	-0.539318	0.147945	-3.64538	0.000266993	0.00119179
4430402I18Rik	229.865	-0.539489	0.180945	-2.9815	0.00286837	0.00983277
Btd	554.423	-0.539581	0.186559	-2.89228	0.00382461	0.0126092
Raver1	758.236	-0.539704	0.0928554	-5.81231	6.16172e-09	6.42101e-08
Mrps18b-2	170.104	-0.539849	0.166077	-3.2506	0.0011516	0.00440698
Tmed5	1517.41	-0.540096	0.07022	-7.69148	1.45445e-14	3.08224e-13
Bloc1s5	539.31	-0.540144	0.098956	-5.45842	4.80388e-08	4.41206e-07
Pym1	607.327	-0.540835	0.157268	-3.43893	0.000584021	0.00240434
Lcmt1	2128.86	-0.540886	0.079278	-6.82265	8.9378e-12	1.37057e-10
Rnf227	2973.48	-0.541121	0.081923	-6.60524	3.96886e-11	5.56458e-10
Dpcd	1023.59	-0.541273	0.103174	-5.2462	1.55268e-07	1.31616e-06
Slc7a6os	670.649	-0.541808	0.121034	-4.4765	7.58773e-06	4.74421e-05
Gm14322	440.816	-0.541819	0.157014	-3.45076	0.000559007	0.002315
Hdhd5-2	164.431	-0.541901	0.184465	-2.93769	0.00330665	0.0111297
Oard1	206.825	-0.542134	0.187408	-2.8928	0.00381821	0.0125962
Spag7-2	689.997	-0.542213	0.1158	-4.68232	2.83641e-06	1.92272e-05
Hnrnph2	5803.7	-0.542383	0.065539	-8.27574	1.27665e-16	3.48539e-15
Gm12435	538.026	-0.542386	0.10519	-5.15626	2.51927e-07	2.06575e-06
Ppp3ca	132380	-0.542712	0.104387	-5.19903	2.00326e-07	1.66588e-06
Aamdc	789.688	-0.542732	0.131448	-4.12886	3.6457e-05	0.000199146
Hsf4	314.805	-0.542803	0.186749	-2.90659	0.00365392	0.0121253
Msantd2	540.173	-0.54285	0.175205	-3.09837	0.00194591	0.00700254
Rhpn1	370.061	-0.543034	0.161025	-3.37236	0.000745257	0.00299516
Dus2	408.352	-0.543203	0.119636	-4.54046	5.6131e-06	3.60013e-05
Atp6ap2	8581.44	-0.543288	0.076419	-7.10933	1.1661e-12	1.99131e-11
Eif4e	4308.32	-0.543296	0.0612366	-8.87208	7.17926e-19	2.44872e-17
Gm7334	211.452	-0.543297	0.165892	-3.275	0.0010566	0.00408825
Ube2d1	2262.68	-0.543518	0.0869446	-6.25131	4.07032e-10	4.99925e-09
Nelfe-2	256.705	-0.543712	0.127261	-4.27242	1.93359e-05	0.000111878
Sucla2	6571.66	-0.544394	0.0475264	-11.4546	2.23096e-30	2.29559e-28
Adck5	421.122	-0.544686	0.140982	-3.86353	0.000111762	0.000547461
Vmp1	3664.43	-0.544891	0.077776	-7.0059	2.45403e-12	4.00293e-11
Snx10	4602.6	-0.544982	0.109394	-4.98183	6.29871e-07	4.80374e-06
Yipf4	2180.05	-0.545159	0.0687696	-7.92733	2.23906e-15	5.3109e-14
Rab5a	4928	-0.545348	0.0591404	-9.22124	2.93673e-20	1.1717e-18
Rpl7	8506.8	-0.545363	0.0738134	-7.38841	1.48599e-13	2.79205e-12
1700066M21Rik	1122.97	-0.545692	0.0826006	-6.60639	3.93802e-11	5.53334e-10
Bend5	240.803	-0.545765	0.178505	-3.05742	0.00223249	0.00790309
Gtf2e2	583.403	-0.546076	0.13049	-4.1848	2.85412e-05	0.00015965
Nipsnap1	2440.37	-0.546086	0.0980808	-5.56772	2.58091e-08	2.47045e-07
Dpm1	183.621	-0.546669	0.199823	-2.73577	0.00622353	0.0190938
Ptpmt1	384.973	-0.547081	0.110191	-4.96483	6.87624e-07	5.20733e-06
Gm40841	732.359	-0.547187	0.16466	-3.32314	0.00089011	0.00350646
Eif3e	3500.74	-0.547266	0.0651883	-8.39517	4.65239e-17	1.33351e-15
Mov10	298.066	-0.547464	0.194887	-2.80913	0.0049676	0.0157682
Cfap36	3797.12	-0.547632	0.0854923	-6.40563	1.49751e-10	1.93971e-09
Mrps11	594.472	-0.547691	0.135531	-4.04107	5.32076e-05	0.000281718
Atp5j	3228.83	-0.548088	0.0713253	-7.68434	1.53789e-14	3.24576e-13
Zfp811	343.856	-0.548229	0.160776	-3.40989	0.000649899	0.0026494
Mrps14	828.272	-0.548753	0.125851	-4.36033	1.29867e-05	7.76678e-05
Lsm2-3	53.8126	-0.548798	0.223544	-2.45499	0.014089	0.0384643
Rpusd4	374.713	-0.549308	0.142139	-3.86459	0.000111276	0.000545598
Dctn5	2745.73	-0.549351	0.0556961	-9.86338	5.99957e-23	3.05943e-21
Mettl26	659.575	-0.54968	0.185992	-2.95539	0.00312274	0.0105952
Fam98a	1386.6	-0.5501	0.0896179	-6.13828	8.34199e-10	9.7989e-09
Trip10	310.438	-0.550472	0.226863	-2.42645	0.0152473	0.0411399
Pdlim4	375.477	-0.550649	0.224513	-2.45264	0.014181	0.0386666
Scp2	3564.7	-0.550781	0.0608275	-9.05481	1.36808e-19	5.08928e-18
Elp6	366.096	-0.550785	0.185	-2.97722	0.00290879	0.00995681
Tmem263	1294.37	-0.551269	0.0799469	-6.89545	5.36958e-12	8.42385e-11
Rbm48	277.761	-0.551519	0.17486	-3.15407	0.00161012	0.00594345
Ndufaf3	1023.21	-0.551848	0.107092	-5.15304	2.56292e-07	2.09756e-06
Clic1	98.8924	-0.552087	0.227148	-2.43052	0.0150773	0.0407452
Sebox	297.062	-0.552221	0.190692	-2.89587	0.00378105	0.0124847
Rasgrp2-2	164.705	-0.552236	0.191562	-2.8828	0.0039416	0.0129401
Mrpl11	1183.36	-0.552715	0.0745207	-7.41693	1.19866e-13	2.27868e-12
Iqcb1	845.719	-0.552738	0.129759	-4.25974	2.04661e-05	0.000117663
Rpl34	1950.06	-0.552806	0.0666057	-8.29967	1.04398e-16	2.87444e-15
Pgam1-ps2	5738.94	-0.552937	0.0797452	-6.93379	4.09699e-12	6.53849e-11
Lpl	2988.24	-0.553283	0.14534	-3.80682	0.000140768	0.000672844
1110018N20Rik	252.859	-0.553308	0.169941	-3.25589	0.00113037	0.00433469
Tmem106c	1053.27	-0.553915	0.149033	-3.71672	0.000201828	0.00092782
Ctsl	3260.44	-0.55393	0.103885	-5.33214	9.70608e-08	8.52092e-07
4930503L19Rik	315.821	-0.554087	0.15081	-3.67407	0.000238716	0.0010786
Pvr	238.676	-0.554217	0.208708	-2.65547	0.00791983	0.0234923
D030056L22Rik	925.449	-0.554492	0.113327	-4.89286	9.93808e-07	7.33065e-06
Pced1b	304.797	-0.55452	0.208838	-2.65526	0.00792462	0.0235016
Rer1	2203.24	-0.554627	0.0895515	-6.19338	5.88873e-10	7.08786e-09
Psmc6	2699.29	-0.555014	0.0619367	-8.96098	3.21805e-19	1.146e-17
Nqo2	373.342	-0.555101	0.170201	-3.26144	0.00110849	0.00426471
Metap1d	644.395	-0.55531	0.146366	-3.79398	0.000148251	0.00070587
Pdzd11	913.996	-0.555384	0.0889602	-6.24306	4.29083e-10	5.25509e-09
Cyp4f13	265.664	-0.555725	0.146816	-3.78517	0.000153602	0.000728943
Myl12b	9366.78	-0.555735	0.0650073	-8.54881	1.24362e-17	3.72566e-16
Mrfap1	19689.5	-0.555886	0.0704723	-7.88801	3.07046e-15	7.15169e-14
Carmil3	1597.66	-0.555918	0.124152	-4.47774	7.54386e-06	4.7202e-05
Tdg-ps2	142.996	-0.556271	0.165562	-3.35989	0.000779746	0.00311778
Nol7	1630.16	-0.556366	0.108151	-5.14433	2.68481e-07	2.18617e-06
Cdc42	10457.2	-0.55673	0.0496534	-11.2123	3.54735e-29	3.32294e-27
Rbm39	6999.48	-0.557359	0.0691705	-8.05776	7.77039e-16	1.93541e-14
Ak6	219.103	-0.557372	0.191926	-2.90409	0.0036832	0.0122131
Supt3	399.139	-0.557372	0.148964	-3.74165	0.000182812	0.00085207
Hscb	175.801	-0.557402	0.204291	-2.72847	0.00636297	0.0194638
Ubb	56614.5	-0.557684	0.05303	-10.5164	7.26109e-26	4.97953e-24
Cd180	138.679	-0.557963	0.213528	-2.61306	0.00897357	0.0261588
Dynlrb1	3439.58	-0.558264	0.0605551	-9.21911	2.99566e-20	1.19154e-18
9430015G10Rik	420.698	-0.558388	0.140543	-3.97307	7.09526e-05	0.000364694
Mpc2	2084.24	-0.55877	0.0821376	-6.80286	1.02565e-11	1.56075e-10
Cdc123	2302.8	-0.558908	0.0606997	-9.20776	3.33004e-20	1.32047e-18
Ccdc124	2699.16	-0.559025	0.0766449	-7.29371	3.01542e-13	5.48632e-12
Usb1	336.127	-0.559036	0.200379	-2.7899	0.00527251	0.0166157
Cyb5r1	814.749	-0.559055	0.152928	-3.65569	0.000256494	0.00115028
Mecr	511.389	-0.559282	0.179181	-3.12133	0.00180037	0.00654565
Srp19	1038.53	-0.559366	0.101714	-5.49941	3.81062e-08	3.55796e-07
Timm17a	1543.76	-0.559389	0.070214	-7.96692	1.62682e-15	3.89803e-14
Rnd3	456.675	-0.560774	0.131893	-4.25174	2.12116e-05	0.00012176
Isoc2a	555.617	-0.56081	0.125857	-4.45592	8.35338e-06	5.18656e-05
Gm3650	127.999	-0.561033	0.179458	-3.12626	0.00177045	0.00645238
Cwc15	1840.86	-0.561164	0.0887436	-6.32343	2.55816e-10	3.22314e-09
Srsf1-3	1699.06	-0.561369	0.0658057	-8.5307	1.4546e-17	4.33969e-16
Osgepl1	339.387	-0.561484	0.177911	-3.15598	0.00159961	0.00590972
Zbtb48	314.848	-0.56164	0.142524	-3.94068	8.12507e-05	0.000410605
Gadd45g	775.708	-0.561724	0.204621	-2.74519	0.00604759	0.0186536
Mrps23-2	425.135	-0.561847	0.124851	-4.50016	6.7902e-06	4.28703e-05
Rad52	430.434	-0.562063	0.149898	-3.74965	0.000177084	0.00082791
Phyhd1	425.202	-0.562221	0.162751	-3.45448	0.000551361	0.00228921
Ascc1	701.324	-0.562235	0.10211	-5.50619	3.66677e-08	3.42983e-07
Rpl10	6263.27	-0.562463	0.0648971	-8.66701	4.43634e-18	1.38859e-16
Frg2f1	307.499	-0.562498	0.192276	-2.92547	0.00343933	0.01151
Naa16	202.842	-0.562717	0.214794	-2.6198	0.0087982	0.0257199
Yme1l1	3967.97	-0.562992	0.0797276	-7.06145	1.64779e-12	2.75741e-11
Stmn4	6137.16	-0.563094	0.0593174	-9.4929	2.24698e-21	9.8297e-20
Ccndbp1	1560.43	-0.563164	0.121146	-4.64864	3.34125e-06	2.24376e-05
Snrpa1	683.122	-0.563656	0.0952237	-5.91928	3.23352e-09	3.49685e-08
Gpatch4	810.849	-0.56375	0.120011	-4.69747	2.634e-06	1.79635e-05
Nap1l2	3345.57	-0.563997	0.0777062	-7.25808	3.92634e-13	7.0299e-12
Fam204a	868.934	-0.564319	0.172827	-3.26523	0.00109377	0.00421687
Cgref1	341.213	-0.564855	0.216388	-2.61037	0.00904433	0.0263354
Pqbp1	2075.33	-0.565115	0.0793526	-7.12156	1.06709e-12	1.83312e-11
Acp1	2338.62	-0.565222	0.0594185	-9.51257	1.86012e-21	8.22079e-20
Uchl5	1235.23	-0.565491	0.103618	-5.45747	4.82962e-08	4.43412e-07
Tmem59	5652.52	-0.565885	0.115292	-4.90826	9.18893e-07	6.82282e-06
4833420G17Rik	1156.36	-0.565973	0.0908541	-6.22947	4.68014e-10	5.70219e-09
Dtd1	1856.56	-0.566226	0.088203	-6.41957	1.36656e-10	1.78169e-09
Trappc2l	811.256	-0.566233	0.102513	-5.52351	3.32291e-08	3.13314e-07
Vps29	3357.41	-0.566325	0.100997	-5.60734	2.05464e-08	1.99927e-07
Mrpl46	633.653	-0.566326	0.113917	-4.97138	6.64785e-07	5.0462e-06
Ap2s1	4094.56	-0.566364	0.073932	-7.66062	1.85044e-14	3.86441e-13
BC002059	272.755	-0.566417	0.205089	-2.76181	0.00574819	0.0178794
2010204K13Rik	368.569	-0.566513	0.200854	-2.82052	0.00479457	0.0153092
Thg1l	389.167	-0.566798	0.118798	-4.77111	1.83212e-06	1.2881e-05
Zfp408	460.979	-0.566917	0.157216	-3.60597	0.000310985	0.00136529
Gm14393	863.075	-0.567413	0.135302	-4.19368	2.7447e-05	0.000153996
Trpm4	369.09	-0.567772	0.136955	-4.14568	3.38801e-05	0.00018637
Spag7	692.086	-0.567944	0.10753	-5.28171	1.27987e-07	1.10189e-06
Anp32a	7616.46	-0.568379	0.0660262	-8.60839	7.40908e-18	2.25623e-16
Dync1i2	6006.3	-0.568612	0.0431903	-13.1653	1.39025e-39	2.85267e-37
Gm12397	118.595	-0.568755	0.202864	-2.80362	0.00505318	0.0160065
Tmem150a-2	115.677	-0.569549	0.203116	-2.80407	0.00504627	0.0159885
AW209491	780.943	-0.569727	0.145299	-3.92108	8.81539e-05	0.000441606
Sil1	931.185	-0.569787	0.170061	-3.35048	0.000806713	0.00321368
Gemin8	304.813	-0.57004	0.139281	-4.09274	4.263e-05	0.000229951
Gm8801-2	99.5926	-0.570071	0.186456	-3.0574	0.0022327	0.00790309
Gtf2h2	699.949	-0.570075	0.136424	-4.17871	2.93168e-05	0.000163564
Hspe1	1574.62	-0.570534	0.0876444	-6.50965	7.5325e-11	1.02175e-09
Cops2	4137.64	-0.570671	0.0488796	-11.675	1.71011e-31	1.95633e-29
Rps3	7919.86	-0.570775	0.0727865	-7.84177	4.44234e-15	1.01639e-13
Srp14	2246.34	-0.57079	0.0787042	-7.25235	4.09609e-13	7.3085e-12
Bmp1	2477.18	-0.570835	0.136211	-4.19082	2.7795e-05	0.000155847
Ddc	300.911	-0.572253	0.192058	-2.97959	0.00288638	0.00988533
Alg8	220.55	-0.57229	0.202767	-2.8224	0.00476655	0.0152356
Syap1	1542.83	-0.572324	0.0856302	-6.68367	2.33035e-11	3.38858e-10
Pus10	331.91	-0.572357	0.150203	-3.81055	0.000138656	0.000664469
Gm46735	176.835	-0.572455	0.21833	-2.62197	0.00874219	0.0255766
Polr3gl	812.276	-0.572532	0.10171	-5.62909	1.81165e-08	1.77553e-07
Fam50a	504.422	-0.572617	0.108525	-5.27638	1.31761e-07	1.131e-06
Med7	614.168	-0.572979	0.0995345	-5.75659	8.58305e-09	8.77794e-08
Smim11	190.018	-0.573067	0.175827	-3.25926	0.00111702	0.00429242
Gm10131	151.603	-0.573129	0.179868	-3.18638	0.00144064	0.00538865
Phospho2	897.386	-0.573177	0.0915585	-6.26023	3.84414e-10	4.73268e-09
Rreb1	1317.33	-0.573179	0.169367	-3.38424	0.000713759	0.00288111
Acot13	1705.74	-0.573551	0.0608925	-9.41907	4.55101e-21	1.94483e-19
Psmb2	2115.76	-0.573765	0.0937592	-6.11956	9.38322e-10	1.09375e-08
Ssna1	799.426	-0.573861	0.115635	-4.96271	6.95164e-07	5.25981e-06
D3Ertd751e	562.772	-0.574022	0.203804	-2.81654	0.00485441	0.0154545
Aifm3	2134.33	-0.574061	0.135788	-4.22763	2.36166e-05	0.000134283
Kctd18	378.893	-0.574212	0.152929	-3.75476	0.000173506	0.000812797
Fkbp3	1920.85	-0.574315	0.0835676	-6.87245	6.31063e-12	9.82873e-11
Qrsl1	495.404	-0.574378	0.125895	-4.56236	5.05813e-06	3.2726e-05
Trnau1ap	455.751	-0.574531	0.144472	-3.97676	6.98608e-05	0.000359637
Cfap298	1172.18	-0.574919	0.11609	-4.95234	7.33257e-07	5.52862e-06
Pdcl3	778.188	-0.57543	0.146981	-3.91499	9.04079e-05	0.000451411
Tmem219	350.144	-0.575614	0.217937	-2.6412	0.00826135	0.0243462
2810001G20Rik	270.026	-0.575892	0.15022	-3.83365	0.000126256	0.00061162
Cibar1	1412.91	-0.57607	0.0882072	-6.53087	6.53905e-11	8.93083e-10
Anp32b	2568.42	-0.576546	0.092911	-6.20536	5.45718e-10	6.59298e-09
Myl6	6381.57	-0.576615	0.0752343	-7.66426	1.79866e-14	3.76234e-13
Ppia	22343.7	-0.576619	0.0612445	-9.41503	4.72967e-21	2.01451e-19
Spef2	255.07	-0.576699	0.233312	-2.47179	0.0134437	0.0369266
Arpc5l	2494.83	-0.576895	0.0789057	-7.31121	2.64756e-13	4.8443e-12
Ubb-ps	10051.8	-0.576951	0.0650216	-8.87322	7.10602e-19	2.42693e-17
Zfand2b	726.581	-0.577322	0.109832	-5.25643	1.4688e-07	1.25162e-06
Irf9	305.488	-0.577545	0.187458	-3.08093	0.00206358	0.00737106
Npm1	5598.01	-0.577657	0.063984	-9.02815	1.74602e-19	6.43959e-18
Slc7a6	727.048	-0.577774	0.118471	-4.87691	1.0776e-06	7.9081e-06
Gm3255	182.461	-0.577986	0.18645	-3.09996	0.00193549	0.00696938
Mcfd2	2126.53	-0.578189	0.0985208	-5.8687	4.39222e-09	4.66734e-08
Lca5	411.889	-0.578353	0.163366	-3.54023	0.000399777	0.00171208
Zfp53	389.562	-0.578583	0.144427	-4.00606	6.17403e-05	0.000322667
Tmsb10	3509.3	-0.57868	0.105462	-5.48709	4.08602e-08	3.7959e-07
Ostc	1222.66	-0.57895	0.113969	-5.07991	3.77613e-07	2.99657e-06
Ndfip1	17390.2	-0.579014	0.0631118	-9.17442	4.5403e-20	1.77587e-18
Gpx4	6658.62	-0.579098	0.0790743	-7.32346	2.41654e-13	4.44046e-12
Tra2b	2560.3	-0.579612	0.0741442	-7.81737	5.39398e-15	1.21796e-13
Sec61a2	1992.56	-0.579691	0.0937896	-6.18077	6.37907e-10	7.63539e-09
Ostf1	809.455	-0.579809	0.123747	-4.68544	2.79359e-06	1.89618e-05
Abhd18	211.446	-0.579936	0.159292	-3.6407	0.000271896	0.00121179
Pstk	351.411	-0.58	0.176919	-3.27834	0.00104418	0.00404621
Pfdn6	454.537	-0.58007	0.103192	-5.62127	1.89557e-08	1.85216e-07
Zfp810	708.973	-0.580434	0.149525	-3.88186	0.000103659	0.00051155
Cisd2	2163.92	-0.58057	0.0763889	-7.60019	2.95686e-14	6.04801e-13
Tbrg1	1734.72	-0.58072	0.102745	-5.65203	1.58568e-08	1.56773e-07
Vti1b	3772.45	-0.580726	0.0720289	-8.06241	7.4806e-16	1.87044e-14
Eapp	1925.01	-0.580982	0.0930167	-6.24599	4.21113e-10	5.16727e-09
Nfe2l3	211.864	-0.58135	0.224624	-2.58811	0.00965052	0.0278341
Etfb	1160.29	-0.581406	0.123742	-4.69854	2.6203e-06	1.78936e-05
Srsf3-2	1563.22	-0.58151	0.069938	-8.31465	9.2022e-17	2.54725e-15
Gm5165	221.75	-0.58168	0.242027	-2.40337	0.0162449	0.0434554
Ndufaf4	1049.06	-0.581823	0.108118	-5.38136	7.39237e-08	6.58588e-07
Tatdn3	254.924	-0.582128	0.200694	-2.90058	0.00372477	0.0123272
Ccnl1	1340.36	-0.582136	0.10523	-5.53203	3.1654e-08	2.99445e-07
Nmnat1	242.311	-0.582268	0.212796	-2.73627	0.00621398	0.0190713
Hnrnpc	8849.87	-0.582376	0.0559877	-10.4019	2.43131e-25	1.54066e-23
Tmem242	900.268	-0.582468	0.125754	-4.6318	3.62501e-06	2.41798e-05
Rab18	4991.17	-0.582499	0.0618871	-9.41229	4.85462e-21	2.06433e-19
Trnt1	697.273	-0.58282	0.134407	-4.33625	1.44937e-05	8.58267e-05
Xrcc4	366.679	-0.583266	0.103756	-5.62154	1.89261e-08	1.84996e-07
Tsr3	490.91	-0.583411	0.16926	-3.44683	0.000567201	0.00234443
Ehbp1l1	636.038	-0.583428	0.116846	-4.99315	5.94012e-07	4.54098e-06
Gfm2	934.072	-0.583949	0.0885545	-6.59424	4.27449e-11	5.97042e-10
Tram1l1	1292.9	-0.584024	0.141034	-4.14103	3.45756e-05	0.000189751
Atp5pb	8756.89	-0.584123	0.057772	-10.1108	4.94641e-24	2.76806e-22
Mrps23	439.332	-0.584164	0.106193	-5.50099	3.77666e-08	3.52752e-07
Caml	1101	-0.5846	0.0820552	-7.12448	1.04477e-12	1.79836e-11
Tmod3	1003.65	-0.585318	0.0980687	-5.96845	2.39511e-09	2.63503e-08
Dctn3	1998.39	-0.586452	0.0819768	-7.15387	8.4362e-13	1.46382e-11
Psmd10-2	229.092	-0.586661	0.160002	-3.66659	0.000245803	0.00110695
A430005L14Rik	455.067	-0.586674	0.152094	-3.85731	0.00011464	0.000560392
Rab1a	7815.56	-0.587334	0.0379547	-15.4746	5.14937e-54	2.71698e-51
Kyat3	193.092	-0.587472	0.212745	-2.76139	0.00575557	0.0178981
Btg1	1936.76	-0.587508	0.0846568	-6.93988	3.92428e-12	6.27837e-11
Nubpl	112.688	-0.587515	0.194759	-3.01663	0.00255603	0.00889147
Gm3325	163.027	-0.587519	0.192307	-3.05511	0.00224976	0.00795367
Aimp2	703.323	-0.587582	0.125771	-4.67185	2.98506e-06	2.01746e-05
Capn3	542.183	-0.587736	0.190639	-3.08297	0.00204943	0.00732459
Opalin	2033.49	-0.587761	0.180793	-3.25102	0.00114993	0.00440122
Khk	267.459	-0.587775	0.176508	-3.33001	0.000868426	0.0034294
Psmg2	490.209	-0.587878	0.113148	-5.19566	2.03998e-07	1.69533e-06
Zfp943	729.989	-0.588048	0.108814	-5.40416	6.51121e-08	5.85533e-07
Gm10231	157.203	-0.58861	0.189373	-3.1082	0.00188231	0.00680443
Cthrc1-2	81.8876	-0.588723	0.231084	-2.54765	0.010845	0.0307475
Snap25	94627.1	-0.588731	0.0681892	-8.63379	5.93516e-18	1.82893e-16
Mrgbp	430.056	-0.588859	0.153507	-3.83605	0.000125029	0.00060687
Naa20	1319.49	-0.589073	0.0934528	-6.30343	2.91121e-10	3.64755e-09
Pdrg1	733.148	-0.589114	0.120924	-4.87178	1.10595e-06	8.10052e-06
Rps2-ps10	234.075	-0.589731	0.139118	-4.23908	2.24438e-05	0.000128093
Cnot8-2	490.997	-0.590319	0.0912254	-6.471	9.73554e-11	1.29659e-09
Kcnip4	2246.49	-0.590396	0.108066	-5.4633	4.67361e-08	4.29699e-07
Cstf3	1321.16	-0.590687	0.0703843	-8.39231	4.76684e-17	1.36179e-15
Cox6c	4070.31	-0.590995	0.0975311	-6.05955	1.36499e-09	1.55739e-08
Cox7b	2767.57	-0.591157	0.0879103	-6.72455	1.76141e-11	2.59781e-10
Hypk	985.69	-0.591702	0.114764	-5.1558	2.52555e-07	2.06959e-06
Sdhb	3608.16	-0.591858	0.0922727	-6.41423	1.41536e-10	1.8416e-09
Pdcd4	3900.2	-0.591885	0.0735475	-8.04766	8.43906e-16	2.08988e-14
Hmgb3	495.123	-0.592537	0.200475	-2.95566	0.00312	0.0105873
Gm9843	247.916	-0.592818	0.143091	-4.14294	3.4288e-05	0.000188373
Zkscan6	663.263	-0.592821	0.125911	-4.70824	2.49863e-06	1.71716e-05
Asl	443.206	-0.592843	0.177663	-3.33689	0.000847221	0.00335643
Ift20	1379.25	-0.593077	0.0795254	-7.4577	8.80444e-14	1.70127e-12
Stx3	875.35	-0.593518	0.0917947	-6.46572	1.00819e-10	1.33945e-09
Ube2w	3518.16	-0.593537	0.0971365	-6.11034	9.94177e-10	1.15521e-08
Hsbp1	5726.88	-0.593716	0.0890214	-6.66936	2.56926e-11	3.70472e-10
Tmem128	609.295	-0.59408	0.110295	-5.38628	7.19293e-08	6.42591e-07
Atpif1	2196.48	-0.594314	0.106547	-5.57796	2.43358e-08	2.33722e-07
Gm4366	373.061	-0.59466	0.135163	-4.39959	1.08456e-05	6.58992e-05
Mtfp1	2377.95	-0.594672	0.126523	-4.70009	2.60043e-06	1.77767e-05
Lsm10	201.537	-0.594685	0.155812	-3.81669	0.000135257	0.000649865
2810013P06Rik	758.513	-0.594821	0.137601	-4.32279	1.54065e-05	9.08334e-05
Fbxo6	427.062	-0.594986	0.149197	-3.98792	6.66546e-05	0.000345072
Ilkap	1272.79	-0.595064	0.0901184	-6.60313	4.02558e-11	5.64104e-10
Rps15	6754.67	-0.595279	0.0723904	-8.22317	1.98189e-16	5.29338e-15
Hdhd3	195.001	-0.595352	0.226213	-2.63182	0.00849281	0.0249381
Gabra3	1792	-0.595386	0.250909	-2.37291	0.0176484	0.0466402
Ppa2	1266.31	-0.595605	0.101717	-5.85548	4.75635e-09	5.01103e-08
Ufc1	1591.33	-0.595977	0.126694	-4.70407	2.55028e-06	1.74708e-05
Mrpl53	678.671	-0.596142	0.0891229	-6.68899	2.24716e-11	3.27683e-10
Ccnl2	2379.59	-0.596295	0.10162	-5.86791	4.4133e-09	4.68397e-08
Bphl	987.538	-0.596339	0.129185	-4.61616	3.90906e-06	2.59074e-05
Trim39-4	161.142	-0.596345	0.173534	-3.43648	0.000589336	0.00242468
Bnip2	1109.92	-0.596456	0.0846057	-7.04983	1.79135e-12	2.97645e-11
Smim19	760.337	-0.596521	0.099942	-5.96867	2.39192e-09	2.63264e-08
Rpl7l1	1634.33	-0.596674	0.0716406	-8.3287	8.17339e-17	2.27485e-15
Smim10l1	6146.7	-0.596885	0.073665	-8.10269	5.37556e-16	1.36791e-14
Kcnmb4os2	141.615	-0.596913	0.246199	-2.42452	0.0153288	0.0413426
Rac3	365.968	-0.596965	0.149262	-3.99944	6.34931e-05	0.000330825
P2ry12	1456.28	-0.596989	0.0937022	-6.37112	1.87649e-10	2.3958e-09
Elof1	848.227	-0.597027	0.128516	-4.64555	3.39176e-06	2.27354e-05
Pbdc1	555.59	-0.598034	0.091721	-6.52014	7.02432e-11	9.55824e-10
Mdm1	238.555	-0.598055	0.175758	-3.40271	0.000667216	0.00271144
Cd2ap	968.983	-0.598189	0.160087	-3.73665	0.00018649	0.000867023
Gm10819	1170.4	-0.598396	0.0840528	-7.11929	1.08487e-12	1.86119e-11
Mcts2	105.301	-0.598538	0.193048	-3.10046	0.00193221	0.00695855
Tomm22	1924.71	-0.598551	0.066942	-8.94134	3.84489e-19	1.35615e-17
Vps25	1839.83	-0.598885	0.109324	-5.47809	4.29946e-08	3.97704e-07
Ndufa4	4388.76	-0.599047	0.0728437	-8.22374	1.97256e-16	5.2739e-15
Gm10273	167.434	-0.599088	0.20652	-2.90087	0.00372134	0.012319
Eef1akmt1	558.716	-0.599294	0.0958119	-6.2549	3.97765e-10	4.89007e-09
Snapc4	932.492	-0.600091	0.120944	-4.96171	6.98738e-07	5.28376e-06
Magoh	424.835	-0.600685	0.144306	-4.16256	3.14695e-05	0.000174184
Gm2824	444.872	-0.601222	0.159782	-3.76277	0.000168045	0.000790363
Mis18a	245.746	-0.601272	0.1909	-3.14967	0.00163457	0.00601998
Fam174a	1937.01	-0.60138	0.0677038	-8.88252	6.53651e-19	2.25027e-17
Fcf1	282.516	-0.601561	0.154319	-3.89817	9.69206e-05	0.000480772
Rarg	317.907	-0.601866	0.217411	-2.76833	0.00563441	0.0175911
Oaz2-ps	450.78	-0.601888	0.17095	-3.52085	0.000430167	0.0018268
Mycbp	181.935	-0.603325	0.233012	-2.58925	0.00961866	0.0277545
Prorsd1	112.665	-0.603455	0.231954	-2.60161	0.00927862	0.0269176
Cxadr	810.026	-0.603562	0.145774	-4.14039	3.46714e-05	0.000190196
Gm38396	188.031	-0.603663	0.233201	-2.58859	0.00963691	0.0277979
Supt4a-2	397.421	-0.60375	0.133374	-4.52676	5.98943e-06	3.82537e-05
Fbl	887.664	-0.60387	0.0936573	-6.44765	1.13594e-10	1.49611e-09
Hmgb1	8669.4	-0.604059	0.0961581	-6.28194	3.34379e-10	4.15827e-09
Txndc9	1765.18	-0.604122	0.081268	-7.4337	1.056e-13	2.01937e-12
Gm6863	88.1651	-0.604292	0.239338	-2.52484	0.011575	0.0325071
Pcp4	3095.07	-0.604952	0.14609	-4.14097	3.45846e-05	0.00018976
Hnmt	639.548	-0.605093	0.136369	-4.43716	9.11542e-06	5.62563e-05
Epb41l4aos	142.98	-0.605173	0.21225	-2.85123	0.00435503	0.0140955
Coa3	1625.13	-0.605268	0.0764904	-7.913	2.51266e-15	5.90567e-14
Coq7	871.549	-0.605339	0.11969	-5.05757	4.24635e-07	3.34201e-06
Pnn	2283.31	-0.605379	0.112494	-5.38142	7.3899e-08	6.58588e-07
Sra1	957.565	-0.605403	0.094957	-6.37555	1.82307e-10	2.33451e-09
Rpl32	2137.26	-0.605627	0.0661683	-9.15282	5.54666e-20	2.14676e-18
Gm13363	377.888	-0.605665	0.133386	-4.54069	5.60694e-06	3.59796e-05
Rchy1	1287.04	-0.605701	0.109486	-5.5322	3.16233e-08	2.99264e-07
Rps6	7367.4	-0.60633	0.060119	-10.0855	6.40423e-24	3.53793e-22
Mrpl22	218.968	-0.606437	0.153388	-3.95361	7.69796e-05	0.000391855
Ndufb5	2279.71	-0.606642	0.0907726	-6.6831	2.33944e-11	3.39988e-10
Atp5o	5130.39	-0.607302	0.0958345	-6.33699	2.343e-10	2.9636e-09
Fra10ac1	506.572	-0.607321	0.146146	-4.15557	3.24475e-05	0.000179175
Pus1	482.682	-0.607604	0.150215	-4.0449	5.23448e-05	0.000277548
Trim13	438.125	-0.607675	0.111018	-5.47366	4.40838e-08	4.06905e-07
Zfp994	331.766	-0.607744	0.175943	-3.45421	0.000551899	0.00229107
Fhl1	2771.44	-0.607755	0.0775652	-7.83541	4.67321e-15	1.06544e-13
Lrrc57	1215.76	-0.608157	0.134359	-4.52636	6.00094e-06	3.83177e-05
Gm10145	125.063	-0.608664	0.240307	-2.53286	0.0113137	0.0318668
Gm13446	186.96	-0.608832	0.245547	-2.47949	0.0131571	0.0362688
Bex2	7480.05	-0.60886	0.090221	-6.74854	1.49338e-11	2.22406e-10
Bnip3	3669.43	-0.609201	0.0745741	-8.16907	3.10783e-16	8.11614e-15
Tmem255a	750.45	-0.609283	0.236503	-2.57622	0.00998863	0.028659
Gm14434	470.229	-0.609318	0.101979	-5.97493	2.30185e-09	2.53891e-08
Erh	1249.63	-0.609333	0.0910392	-6.69308	2.1852e-11	3.19549e-10
Magef1	297.286	-0.610013	0.201165	-3.03239	0.00242623	0.00850199
Dnajc4	472.569	-0.610091	0.134933	-4.52143	6.14246e-06	3.91536e-05
Tbc1d7	503.31	-0.610208	0.115274	-5.29353	1.19976e-07	1.03915e-06
Krt9	358.974	-0.610244	0.233033	-2.6187	0.00882648	0.0257911
Mdp1	1640.97	-0.610479	0.0952058	-6.4122	1.43431e-10	1.86345e-09
Trim12c	145.094	-0.610602	0.242227	-2.52079	0.0117093	0.0328344
Tram1	1318.52	-0.61068	0.104459	-5.8461	5.0324e-09	5.28893e-08
U2af1	1301.96	-0.611048	0.0813808	-7.5085	5.98086e-14	1.17499e-12
Mid1-ps1	455.334	-0.611441	0.216067	-2.82987	0.00465671	0.0149354
Alg5	538.426	-0.611514	0.130017	-4.70334	2.55937e-06	1.75238e-05
Zfp689	364.921	-0.611626	0.161972	-3.77611	0.000159294	0.000753594
Ring1	381.787	-0.611946	0.122099	-5.0119	5.38954e-07	4.14954e-06
Pbx4	211.648	-0.612479	0.189968	-3.22412	0.00126361	0.00479516
Alkbh6	876.233	-0.612699	0.1364	-4.49193	7.05813e-06	4.44425e-05
Lamtor5	848.889	-0.612708	0.118856	-5.15504	2.53583e-07	2.07736e-06
Rps7	6731.64	-0.612834	0.0797634	-7.68315	1.55222e-14	3.27334e-13
Sap18b	349.475	-0.613414	0.113721	-5.39404	6.88915e-08	6.16732e-07
Fkbp1b	1013.8	-0.613464	0.115002	-5.33436	9.58807e-08	8.4259e-07
Nxt1	227.521	-0.613663	0.186867	-3.28396	0.0010236	0.00397719
Rpgr	540.468	-0.61368	0.154318	-3.97672	6.98714e-05	0.000359637
Dpy30	492.817	-0.613783	0.133464	-4.59885	4.24821e-06	2.78977e-05
Tsen15	557.12	-0.613786	0.123102	-4.98598	6.16472e-07	4.70294e-06
Naxd	1512.18	-0.613878	0.0800088	-7.67263	1.68507e-14	3.54193e-13
Gpx1	1650.34	-0.613902	0.118229	-5.19248	2.07512e-07	1.72231e-06
Znrd1	110.611	-0.613994	0.216462	-2.8365	0.00456104	0.0146614
Ramac	2040.88	-0.614173	0.0585534	-10.4891	9.69349e-26	6.44256e-24
Uqcrb	1827.73	-0.614186	0.0964341	-6.36897	1.90297e-10	2.42841e-09
Slx1b	474.508	-0.614453	0.171857	-3.57537	0.000349727	0.00151862
Lage3	338.614	-0.614593	0.194104	-3.16631	0.00154385	0.00572255
Oard1-2	191.809	-0.614623	0.180681	-3.4017	0.000669688	0.00271935
Mkrn3	83.3106	-0.614769	0.252027	-2.4393	0.0147159	0.0399155
Cfap20	1179.75	-0.615478	0.101603	-6.05766	1.38113e-09	1.57441e-08
Gm13394	2520.98	-0.615488	0.0718706	-8.56384	1.09173e-17	3.28587e-16
Tmco1	1439.39	-0.615641	0.059509	-10.3454	4.39278e-25	2.68489e-23
Fahd1	554.102	-0.61567	0.133178	-4.62293	3.78361e-06	2.5134e-05
Dync2li1	599.947	-0.615726	0.128568	-4.7891	1.67534e-06	1.18507e-05
Gm8741-4	77.1676	-0.615923	0.18767	-3.28195	0.00103094	0.00400148
Atraid	1491.09	-0.616438	0.115875	-5.31987	1.03844e-07	9.07328e-07
Cdkl3	490.086	-0.616499	0.127606	-4.83126	1.35671e-06	9.77876e-06
Trappc2	1386.2	-0.616765	0.100176	-6.1568	7.42282e-10	8.78305e-09
Fgf9	812.71	-0.617112	0.128714	-4.79443	1.63139e-06	1.15683e-05
Cd24a	672.069	-0.61724	0.17488	-3.5295	0.00041634	0.00177537
Nsmce1	314.296	-0.617266	0.146144	-4.2237	2.40329e-05	0.00013638
Nit1	807.258	-0.617384	0.165995	-3.71929	0.000199783	0.000919727
Orc4	1206.34	-0.61742	0.131833	-4.68336	2.82216e-06	1.91356e-05
Nhp2	940.839	-0.61771	0.114375	-5.40075	6.63625e-08	5.95742e-07
Ppp1r11	1369.99	-0.617812	0.0897883	-6.88076	5.95334e-12	9.28334e-11
Rnaseh2c	502.727	-0.617818	0.18525	-3.33504	0.000852856	0.00337565
Cox7a2l	4307.32	-0.617966	0.0612041	-10.0968	5.7075e-24	3.18021e-22
Ly6h	6625.18	-0.618132	0.159261	-3.88126	0.000103917	0.000512625
Pagr1a	1211.09	-0.618424	0.122033	-5.06766	4.02735e-07	3.18322e-06
Rps10-ps2	123.74	-0.618939	0.211979	-2.91981	0.00350242	0.0116961
Pot1b-2	95.728	-0.619027	0.226577	-2.73208	0.00629357	0.0192812
Use1	1281.39	-0.619278	0.0970739	-6.37945	1.77721e-10	2.27804e-09
Ptrhd1	224.457	-0.619285	0.170978	-3.62202	0.000292311	0.00129231
Myo19	148.873	-0.619289	0.224495	-2.75859	0.00580514	0.0180262
Bves	216.435	-0.620078	0.237868	-2.60682	0.00913879	0.0265746
Mrps25	1152.17	-0.620175	0.0743395	-8.34247	7.2754e-17	2.04233e-15
Bcs1l	719.744	-0.620428	0.086854	-7.14334	9.1087e-13	1.57628e-11
Reep4	95.2465	-0.620512	0.223712	-2.77371	0.00554217	0.0173427
Gm31087	199.001	-0.620583	0.21	-2.95515	0.00312512	0.0106019
Hebp1	1298.57	-0.621167	0.0780364	-7.95997	1.72082e-15	4.10804e-14
Hnrnpa1	9280.69	-0.621828	0.06962	-8.93175	4.19331e-19	1.47102e-17
Spcs1	1526.34	-0.622355	0.106367	-5.85099	4.88655e-09	5.1461e-08
Ndufb9	3714.03	-0.62248	0.0739888	-8.41316	3.99099e-17	1.14903e-15
Gtf2h5	2000.91	-0.622589	0.0888946	-7.00368	2.49332e-12	4.06445e-11
Matk	6420.98	-0.622882	0.0728435	-8.55097	1.22059e-17	3.66092e-16
Dcaf13	470.072	-0.622955	0.109825	-5.67224	1.40946e-08	1.40316e-07
Dpp7	607.759	-0.623005	0.195977	-3.17896	0.00147803	0.00551415
Mrps18b-3	186.716	-0.623053	0.119124	-5.23028	1.69254e-07	1.42491e-06
Snrpb2	836.933	-0.623206	0.113863	-5.47332	4.41681e-08	4.07538e-07
B230303A05Rik	367.864	-0.623245	0.162508	-3.83516	0.000125484	0.00060868
Ywhae	31751.5	-0.623611	0.0392548	-15.8862	7.89271e-57	5.10145e-54
Snrnp35	476.542	-0.623841	0.142482	-4.37838	1.19567e-05	7.21253e-05
Gm21378	75.8675	-0.624044	0.212266	-2.93991	0.00328304	0.011065
Smndc1	1144.37	-0.624464	0.0929851	-6.71574	1.87109e-11	2.75485e-10
Trim59	965.358	-0.624765	0.153607	-4.0673	4.75607e-05	0.000254162
Rab36	852.913	-0.624974	0.111045	-5.6281	1.82206e-08	1.78505e-07
Snf8	1757.65	-0.625033	0.059874	-10.4391	1.64298e-25	1.07267e-23
Asah1	1215.19	-0.625056	0.0720833	-8.67131	4.27191e-18	1.33874e-16
Cdca7	118.678	-0.625115	0.245163	-2.5498	0.0107786	0.0305962
Rad51c-2	70.0437	-0.625277	0.242209	-2.58156	0.00983551	0.0282856
Cnih1	2227.37	-0.625541	0.0623568	-10.0316	1.10668e-23	5.97331e-22
Slc35g2	507.359	-0.625908	0.153433	-4.07936	4.5159e-05	0.00024243
Rpl29	4529.69	-0.625947	0.0610291	-10.2565	1.10607e-24	6.55881e-23
Lyrm1	237.139	-0.626025	0.213887	-2.9269	0.00342363	0.0114701
Cox4i1	11960.8	-0.626053	0.0743688	-8.41823	3.8223e-17	1.10539e-15
Rps10	1574.53	-0.626108	0.0680477	-9.20101	3.54589e-20	1.40391e-18
Ntpcr	633.857	-0.626275	0.114044	-5.49152	3.98489e-08	3.70595e-07
Memo1	1016.71	-0.626369	0.0757283	-8.27127	1.32539e-16	3.61081e-15
Lyar	463.534	-0.62641	0.148661	-4.21367	2.51255e-05	0.000141833
Atp6v1g1	2442.22	-0.626448	0.0870696	-7.1948	6.25531e-13	1.0957e-11
Psma2	2459.35	-0.626465	0.0565705	-11.0741	1.6764e-28	1.47924e-26
Mrpl41	1051.65	-0.626952	0.114446	-5.47814	4.29815e-08	3.97704e-07
S100a1	1042.03	-0.627029	0.102563	-6.11361	9.74004e-10	1.13381e-08
Gm26644	406.478	-0.627727	0.2188	-2.86895	0.00411832	0.0134286
Tvp23b	799.066	-0.627917	0.0985484	-6.37166	1.86994e-10	2.38861e-09
Rps25	3485.57	-0.628258	0.0707576	-8.87903	6.74484e-19	2.30968e-17
Hmgn5	813.663	-0.628262	0.15181	-4.13846	3.49642e-05	0.000191477
Mitd1	163.02	-0.628333	0.204839	-3.06745	0.00215896	0.00767042
Lsm8	856.535	-0.62848	0.102919	-6.10652	1.01825e-09	1.18e-08
Gale	393.25	-0.628604	0.142452	-4.41274	1.0207e-05	6.23856e-05
Hook1	1436.22	-0.628846	0.119717	-5.25276	1.49837e-07	1.27514e-06
Clasrp	1462.58	-0.629386	0.0865721	-7.27007	3.5929e-13	6.46872e-12
Tmem138	321.633	-0.62999	0.218164	-2.88768	0.00388089	0.0127639
Tgif2	110.241	-0.630298	0.224809	-2.8037	0.00505193	0.0160045
Frmd3	143.369	-0.630535	0.266293	-2.36783	0.0178929	0.047166
Lgals9	227.649	-0.63096	0.201657	-3.12888	0.00175475	0.00640328
Nudt14	178.989	-0.631214	0.261678	-2.41218	0.0158575	0.0425687
Sec11a	713.192	-0.63144	0.101653	-6.21169	5.24163e-10	6.34443e-09
Gm10171	130.337	-0.631876	0.222139	-2.84451	0.00444803	0.0143513
Gtf2a2	619.943	-0.631934	0.0937252	-6.74242	1.55775e-11	2.31062e-10
Dbi	3595.62	-0.632132	0.0966267	-6.542	6.06997e-11	8.32094e-10
Anxa5	1548.62	-0.632494	0.117098	-5.40139	6.61282e-08	5.93961e-07
Araf	5067.32	-0.632757	0.0455024	-13.906	5.82246e-44	1.71061e-41
Mrpl49	1195.28	-0.632989	0.101433	-6.24046	4.36287e-10	5.33826e-09
Rbm7	1092.41	-0.633279	0.0813036	-7.78906	6.75094e-15	1.4969e-13
Cfap43	247.85	-0.633919	0.24579	-2.57911	0.00990562	0.0284555
Mrpl50	1437.6	-0.634415	0.0818677	-7.74928	9.24151e-15	2.02312e-13
Synpr	6114.99	-0.634508	0.0985695	-6.43717	1.21724e-10	1.59831e-09
Emc2	1989.2	-0.634849	0.121404	-5.22921	1.7024e-07	1.43228e-06
Mmaa	913.453	-0.634858	0.11217	-5.65981	1.51545e-08	1.50231e-07
Hmgn1-2	1155.51	-0.635324	0.0960521	-6.61437	3.73137e-11	5.26014e-10
Chrac1	345.403	-0.635618	0.181023	-3.51126	0.000445985	0.00188963
Col19a1	534.271	-0.63591	0.223102	-2.85032	0.00436758	0.0141291
Nkain4	806.154	-0.63601	0.135361	-4.69862	2.61931e-06	1.78916e-05
Ifi27	1009.23	-0.636146	0.2481	-2.56407	0.0103454	0.0295253
Zmat2	6289.69	-0.636233	0.075078	-8.47429	2.36513e-17	6.94074e-16
Mif-ps	134.114	-0.636494	0.236714	-2.68887	0.00716943	0.0215859
Zkscan2	653.473	-0.636535	0.17222	-3.69606	0.000218976	0.000999011
Mrto4	817.269	-0.636699	0.11734	-5.42609	5.76033e-08	5.21637e-07
Gm8203	278.014	-0.636773	0.114021	-5.58468	2.34133e-08	2.25532e-07
Rpl15-ps6	212.027	-0.637056	0.146588	-4.3459	1.38704e-05	8.24581e-05
Txn1	1473.04	-0.637134	0.0912586	-6.98163	2.91765e-12	4.72341e-11
Dtwd1	310.926	-0.637646	0.115747	-5.50897	3.6093e-08	3.38097e-07
Htatip2	233.884	-0.63781	0.187212	-3.40689	0.000657081	0.00267615
Zfp420	586.575	-0.638006	0.18595	-3.43105	0.000601243	0.00246935
Snrpn	414.736	-0.638309	0.194141	-3.28786	0.00100951	0.00392833
Hirip3	804.68	-0.638371	0.118774	-5.37469	7.67161e-08	6.82525e-07
Eid1	10549.8	-0.638479	0.0490287	-13.0226	9.10727e-39	1.75716e-36
Dynlt3	5185.24	-0.638637	0.0922454	-6.92324	4.41441e-12	7.0234e-11
Paf1	2600.11	-0.638641	0.0698771	-9.13949	6.27449e-20	2.4176e-18
Mrps27	722.687	-0.638815	0.18167	-3.51634	0.000437543	0.00185629
Slc15a2	799.976	-0.63889	0.196198	-3.25636	0.0011285	0.00432882
Lamtor3	1224.03	-0.638921	0.0830493	-7.69328	1.43408e-14	3.04656e-13
Rps10-2	1593.83	-0.639293	0.0652541	-9.79697	1.16015e-22	5.78898e-21
Lyrm2	592.946	-0.639559	0.186691	-3.42576	0.000613076	0.00251316
Etfrf1	422.905	-0.63992	0.165388	-3.86921	0.00010919	0.000536487
Sirt7	902.921	-0.640113	0.0913545	-7.00691	2.4364e-12	3.97668e-11
Mrps31	703.837	-0.640187	0.104346	-6.1352	8.50503e-10	9.96326e-09
Gm5499	612.411	-0.640385	0.111171	-5.76036	8.39327e-09	8.59405e-08
Rhebl1	99.5102	-0.641146	0.272194	-2.35548	0.018499	0.0485162
Hmgn1	1168.46	-0.641161	0.0975327	-6.5738	4.90478e-11	6.80301e-10
Rpl19	8519.73	-0.64117	0.0625658	-10.2479	1.20912e-24	7.13711e-23
Stk38	579.734	-0.641331	0.12473	-5.14175	2.72197e-07	2.21232e-06
Fundc2	1379.88	-0.642539	0.0759241	-8.46291	2.60786e-17	7.62711e-16
Adam1a	236.279	-0.642827	0.222672	-2.88688	0.00389081	0.0127932
Coq10b	528.329	-0.642982	0.139105	-4.62226	3.79577e-06	2.52018e-05
Prrg2	188.307	-0.643229	0.19806	-3.24765	0.00116361	0.00444964
Dstn	7796.04	-0.643252	0.0640212	-10.0475	9.42463e-24	5.10827e-22
Rccd1	205.27	-0.643488	0.26325	-2.4444	0.0145093	0.0394286
Prpsap2	1315.18	-0.643722	0.0991642	-6.49147	8.50001e-11	1.14339e-09
Zfp637	789.008	-0.644062	0.0951253	-6.77067	1.28188e-11	1.92572e-10
Rsph9	446.571	-0.644545	0.266899	-2.41494	0.0157379	0.0423062
Abhd10	533.947	-0.645137	0.11864	-5.43777	5.39519e-08	4.91498e-07
Rpl5	6773.62	-0.645826	0.0758851	-8.51059	1.73055e-17	5.12504e-16
Commd4	791.829	-0.646114	0.103704	-6.23039	4.6529e-10	5.67167e-09
Prpf38b	1678.05	-0.646672	0.115553	-5.5963	2.18976e-08	2.12196e-07
2810029C07Rik	344.804	-0.646954	0.191584	-3.37687	0.000733168	0.00295071
Zup1	260.337	-0.647179	0.170911	-3.78664	0.000152696	0.000725301
Prpf38a	647.221	-0.647379	0.0917443	-7.05633	1.70954e-12	2.84968e-11
Gm2451	53.0816	-0.647387	0.236075	-2.7423	0.00610115	0.0187852
Fam136a	899.838	-0.647469	0.124109	-5.21692	1.81923e-07	1.52165e-06
Taf9	1950.92	-0.647596	0.0837135	-7.73586	1.02705e-14	2.22018e-13
Lysmd3	363.282	-0.648013	0.159625	-4.05959	4.91584e-05	0.000262266
Slc39a8	160.402	-0.648176	0.232162	-2.79191	0.00523984	0.0165309
Sod1	5083.56	-0.648234	0.097391	-6.65599	2.81397e-11	4.02904e-10
Psma5	1927.04	-0.648285	0.0610666	-10.616	2.51014e-26	1.77315e-24
Ptbp2	3997.55	-0.648611	0.062286	-10.4134	2.15289e-25	1.37434e-23
Trem2	161.687	-0.648896	0.182998	-3.54591	0.000391259	0.00167938
Polr2g	1447.81	-0.648942	0.0745385	-8.70613	3.14439e-18	1.00117e-16
Gm8355	1209.3	-0.649136	0.109441	-5.93137	3.00425e-09	3.26078e-08
Gdpd2	215.593	-0.649617	0.163283	-3.97848	6.93559e-05	0.000357268
Gm9797	203.487	-0.649812	0.170654	-3.80778	0.000140221	0.000670724
Helq	336.512	-0.649843	0.180572	-3.5988	0.000319693	0.00140019
Lsm2	85.4521	-0.6503	0.207082	-3.1403	0.00168772	0.00618488
Cept1	1335.38	-0.65043	0.0997612	-6.51987	7.03699e-11	9.57046e-10
Nppc	115.872	-0.650747	0.243768	-2.66954	0.00759561	0.0226737
Polr2d	485.823	-0.650835	0.109088	-5.96617	2.42887e-09	2.6699e-08
Ccdc51	202.221	-0.650977	0.184011	-3.53771	0.000403612	0.00172633
Gcsh	1442.78	-0.651011	0.123913	-5.25379	1.48999e-07	1.26843e-06
Rps4l-2	572.932	-0.651029	0.112198	-5.80252	6.53259e-09	6.78833e-08
Ralyl	2390.8	-0.651218	0.0941154	-6.91936	4.53701e-12	7.19631e-11
Immp1l	438.847	-0.651363	0.127288	-5.11725	3.10016e-07	2.4976e-06
Zfp945	370.897	-0.651386	0.196582	-3.31356	0.000921172	0.00361396
Gng4	1411.26	-0.651845	0.167747	-3.88588	0.000101961	0.000504034
Gm12033	2197.58	-0.651989	0.074526	-8.74847	2.16262e-18	7.00656e-17
Rpl10a-2	1616.14	-0.652053	0.0578872	-11.2642	1.97101e-29	1.87347e-27
Glrx	951.391	-0.652314	0.145104	-4.49549	6.94108e-06	4.37588e-05
Gsta4	1157.47	-0.652514	0.15542	-4.1984	2.68807e-05	0.000151081
Mdk	479.557	-0.653712	0.132921	-4.91805	8.74092e-07	6.51074e-06
Trim68	148.358	-0.653727	0.239191	-2.73308	0.00627457	0.0192253
Clybl	544.457	-0.653937	0.125303	-5.21886	1.8003e-07	1.50754e-06
Gm8399	2523.46	-0.654195	0.0743013	-8.80462	1.31291e-18	4.34066e-17
Serf1	122.433	-0.654704	0.220505	-2.96911	0.00298663	0.0101869
Gm52298	198.953	-0.654994	0.159675	-4.10204	4.09517e-05	0.000221499
Cep19	2407.3	-0.655154	0.0970908	-6.74785	1.50054e-11	2.23271e-10
Rps8	7460.36	-0.655457	0.0430927	-15.2104	3.01614e-52	1.47131e-49
H3f3b	7662.41	-0.655834	0.0733125	-8.94574	3.69477e-19	1.30498e-17
Gm11847	2044.54	-0.655957	0.0884767	-7.41389	1.22644e-13	2.32567e-12
Pdpn	238.155	-0.656184	0.237273	-2.76552	0.0056832	0.0177156
Fcgr2b	104.444	-0.657426	0.239315	-2.74711	0.00601221	0.0185638
Pgrmc1	10104.1	-0.657962	0.0955997	-6.88247	5.88232e-12	9.18367e-11
Trmt11	224.683	-0.658006	0.161711	-4.06903	4.72092e-05	0.000252336
Cox7a2	2216.99	-0.658039	0.0824837	-7.97781	1.48955e-15	3.60251e-14
Slc7a3	151.572	-0.6587	0.250973	-2.62458	0.00867563	0.0254135
Phf5a	653.563	-0.658832	0.139306	-4.72939	2.25199e-06	1.55927e-05
B9d1	283.028	-0.658993	0.146022	-4.51298	6.39225e-06	4.06157e-05
Rbmx2	241.89	-0.659033	0.178391	-3.69432	0.000220472	0.00100354
Psmb1	4160.78	-0.659246	0.0554551	-11.8879	1.36761e-32	1.69991e-30
Aimp1	1705.91	-0.659564	0.0868144	-7.59741	3.02126e-14	6.16617e-13
Ndufv2	3660.6	-0.659585	0.063783	-10.3411	4.59355e-25	2.79439e-23
Ppa1	2825.73	-0.660047	0.063205	-10.443	1.57801e-25	1.03286e-23
Ube2b	5434.31	-0.660187	0.0475701	-13.8782	8.58936e-44	2.46744e-41
Dhrs4	355.073	-0.660292	0.243432	-2.71243	0.00667914	0.0202917
Ncbp2	2132.49	-0.6612	0.088245	-7.49277	6.74351e-14	1.31881e-12
Gabrg1	758.42	-0.661237	0.167757	-3.94164	8.09247e-05	0.000409278
Ndufb4c	229.982	-0.661531	0.149629	-4.42116	9.81744e-06	6.0204e-05
Czib	843.229	-0.661546	0.0964744	-6.85722	7.0214e-12	1.08636e-10
Gm14494	431.185	-0.661549	0.132078	-5.00879	5.47743e-07	4.20842e-06
Tspan6	512.039	-0.661611	0.120056	-5.51085	3.57105e-08	3.35121e-07
Btbd10	2653.5	-0.661919	0.0752369	-8.7978	1.39521e-18	4.58927e-17
Fam76b	508.644	-0.662054	0.164521	-4.02412	5.71886e-05	0.000301009
Zfp58	235.433	-0.662325	0.194569	-3.40407	0.000663905	0.00270096
Olfm4	196.579	-0.662506	0.231169	-2.86589	0.00415835	0.0135403
Hat1	523.094	-0.66297	0.136214	-4.86713	1.13232e-06	8.2674e-06
Skp2-2	74.7482	-0.663014	0.221281	-2.99626	0.00273313	0.00941789
Sarnp	1052.1	-0.663058	0.104493	-6.34548	2.21732e-10	2.81427e-09
Zranb2	4136.22	-0.663437	0.0713287	-9.30113	1.38963e-20	5.72094e-19
Exosc3	333.77	-0.663652	0.145155	-4.57201	4.83066e-06	3.13799e-05
Harbi1	281.67	-0.66394	0.195611	-3.39419	0.000688321	0.00278757
Mllt11	8267.54	-0.664067	0.0731881	-9.07343	1.15327e-19	4.31501e-18
Hilpda	111.932	-0.664185	0.229633	-2.89237	0.00382344	0.0126086
Rps26	3270.35	-0.664202	0.077416	-8.57964	9.51689e-18	2.87777e-16
Bckdhb	879.656	-0.664227	0.123096	-5.396	6.81428e-08	6.10664e-07
Prdx1	3591.59	-0.664382	0.093858	-7.07859	1.4563e-12	2.45445e-11
Trappc3	1788.77	-0.664503	0.0705283	-9.4218	4.43412e-21	1.89801e-19
N6amt1	805.071	-0.664788	0.105001	-6.33125	2.43177e-10	3.07287e-09
Gnl3	644.586	-0.664891	0.108816	-6.11023	9.94904e-10	1.15554e-08
Msrb2	738.293	-0.666129	0.0913422	-7.29267	3.03869e-13	5.52478e-12
Slc16a11	221.318	-0.667048	0.203758	-3.27374	0.00106135	0.00410536
Psma4	2770.79	-0.667166	0.0689867	-9.67095	4.00656e-22	1.93257e-20
Fxyd5	183.741	-0.667473	0.184515	-3.61745	0.000297517	0.00131218
Cnot7	3447.78	-0.667656	0.069966	-9.54258	1.39328e-21	6.28656e-20
2900052L18Rik	257.981	-0.667692	0.203172	-3.28634	0.00101499	0.00394845
Faim	938.428	-0.66817	0.109427	-6.10609	1.02103e-09	1.1827e-08
Zfp326	881.162	-0.668613	0.0966571	-6.91737	4.60097e-12	7.28882e-11
Med6	439.935	-0.669013	0.125334	-5.33785	9.40555e-08	8.27112e-07
Gm9222	789.062	-0.669321	0.137854	-4.85528	1.20219e-06	8.73809e-06
Col16a1	226.235	-0.669533	0.215168	-3.11167	0.00186031	0.0067381
Efna5	335.397	-0.66956	0.273756	-2.44583	0.0144518	0.0393013
Tstd3	638.909	-0.669928	0.1124	-5.96024	2.51873e-09	2.76333e-08
Snhg17	167.608	-0.670016	0.220896	-3.03317	0.00241998	0.00848124
Gabra2	5087.03	-0.670045	0.102909	-6.51106	7.4621e-11	1.01273e-09
Trappc6b	2575.97	-0.670255	0.0712822	-9.40285	5.3106e-21	2.25452e-19
Cfap74	491.095	-0.670338	0.161001	-4.16356	3.13319e-05	0.000173571
Gm9531	308.809	-0.670704	0.14367	-4.66837	3.03592e-06	2.04887e-05
Mrpl20	1400.7	-0.671616	0.0832457	-8.06787	7.15329e-16	1.79729e-14
Ndufb4b	202.129	-0.671693	0.178967	-3.75316	0.000174621	0.000817429
Dnajc8	2830.07	-0.671713	0.063445	-10.5873	3.41199e-26	2.39061e-24
Gm11419	164.079	-0.671807	0.23329	-2.87971	0.00398045	0.0130448
Cfl2	2779.69	-0.673058	0.0673121	-9.99908	1.53825e-23	8.25103e-22
Sub1	6682.96	-0.673681	0.0595052	-11.3214	1.02834e-29	9.95754e-28
Dynlt1f	144.106	-0.673748	0.20911	-3.22198	0.0012731	0.00482691
Ginm1-2	190.267	-0.67407	0.181924	-3.70523	0.000211203	0.000966279
Serf1-2	122.427	-0.674144	0.243659	-2.76675	0.00566182	0.0176682
Rap1a	2363.6	-0.674207	0.109206	-6.17372	6.67003e-10	7.9498e-09
Tmem199	933.127	-0.675035	0.118214	-5.71029	1.12787e-08	1.1364e-07
Arpc3	5077.24	-0.67507	0.0748215	-9.0224	1.84009e-19	6.76724e-18
Sp3os	284.886	-0.675139	0.199512	-3.38394	0.000714533	0.00288379
Cetn3	1299.02	-0.675243	0.117636	-5.74012	9.46109e-09	9.61883e-08
Caprin2-2	77.5274	-0.675306	0.221693	-3.04613	0.00231806	0.00817391
Rps4l	576.455	-0.675383	0.123089	-5.48693	4.08972e-08	3.79797e-07
Aldh3b1	224.822	-0.675401	0.248411	-2.71888	0.00655035	0.0199484
Eif4a2	23356.1	-0.67545	0.0482015	-14.013	1.29728e-44	3.94586e-42
A930024E05Rik	184.965	-0.675676	0.222846	-3.03202	0.0024292	0.00850771
Park7	2490.17	-0.675757	0.0798778	-8.45989	2.6764e-17	7.80989e-16
Shmt1	167.905	-0.67607	0.217583	-3.10718	0.00188881	0.0068222
Serinc1	43678.5	-0.676183	0.057375	-11.7853	4.64635e-32	5.48524e-30
Cryzl1	1637	-0.676252	0.105856	-6.38841	1.6762e-10	2.15605e-09
Tceal3	4482.25	-0.676263	0.074877	-9.03165	1.69103e-19	6.24568e-18
Tceal6	2280.1	-0.67643	0.093807	-7.21087	5.55948e-13	9.81794e-12
Taz	1018.08	-0.676431	0.0880182	-7.68512	1.52851e-14	3.23123e-13
Rfc2	910.045	-0.676857	0.102618	-6.59587	4.22764e-11	5.91137e-10
Sat1	951.953	-0.676989	0.109031	-6.20917	5.32645e-10	6.44408e-09
Ppcs	195.516	-0.677175	0.224918	-3.01076	0.00260595	0.00903868
Gm26944	144.19	-0.677375	0.214388	-3.15958	0.00157997	0.00584385
Rbbp9	1244.37	-0.677562	0.0838506	-8.08059	6.44517e-16	1.62887e-14
2510002D24Rik-2	240.441	-0.67767	0.151468	-4.47401	7.67656e-06	4.79511e-05
Slc25a27	1463.24	-0.67772	0.12154	-5.5761	2.45973e-08	2.3597e-07
H4c9	81.5123	-0.677844	0.266576	-2.54278	0.0109974	0.0310978
Bbip1	1072.01	-0.678389	0.102412	-6.6241	3.49374e-11	4.94672e-10
B3galt4	98.0342	-0.678414	0.220876	-3.07147	0.0021301	0.00757726
Nt5c3	1207.28	-0.678809	0.104417	-6.50094	7.98177e-11	1.07816e-09
Ifitm3	282.481	-0.679032	0.195279	-3.47724	0.000506599	0.00212107
Rheb	3995.31	-0.679246	0.0496429	-13.6826	1.28936e-42	3.30051e-40
Cisd1	2631.44	-0.679509	0.0785191	-8.65406	4.96969e-18	1.54431e-16
Cfap100	265.576	-0.679569	0.284388	-2.38959	0.0168673	0.044851
Rnd1	308.312	-0.679717	0.213166	-3.18867	0.00142928	0.00534768
1700123O20Rik	485.798	-0.679784	0.138388	-4.91216	9.008e-07	6.69617e-06
Rian	6432.55	-0.67981	0.0944917	-7.19439	6.27419e-13	1.09826e-11
9430038I01Rik	65.0857	-0.680287	0.286356	-2.37567	0.0175173	0.0463601
Khdrbs2	378.519	-0.680763	0.148914	-4.57151	4.84214e-06	3.14466e-05
Cbx3	3790.09	-0.680942	0.0628482	-10.8347	2.35714e-27	1.81373e-25
Tmem107	262.355	-0.681057	0.181129	-3.76007	0.000169866	0.00079763
Gtpbp10	398.634	-0.681071	0.110542	-6.16117	7.22081e-10	8.55969e-09
Rnaseh2a	541.113	-0.681365	0.125558	-5.4267	5.74061e-08	5.20034e-07
Emc9	690.119	-0.681393	0.117792	-5.78471	7.26393e-09	7.50007e-08
Gas8	721.176	-0.681472	0.123428	-5.5212	3.36687e-08	3.17111e-07
Zfp119b	121.398	-0.681587	0.266588	-2.5567	0.010567	0.0300682
Ntan1	810.729	-0.6817	0.108777	-6.26695	3.6818e-10	4.54581e-09
Tmem68	1646.02	-0.681774	0.0523767	-13.0168	9.82649e-39	1.87328e-36
Sypl	2083.83	-0.681969	0.0721352	-9.45405	3.25972e-21	1.40696e-19
Psma6	2249.65	-0.682074	0.0965074	-7.06758	1.57656e-12	2.63992e-11
Rpl23	5495.59	-0.682274	0.0741794	-9.19761	3.65986e-20	1.44241e-18
2510002D24Rik	240.269	-0.682442	0.164157	-4.15725	3.22108e-05	0.000177982
Gm38481	974.984	-0.682644	0.116492	-5.86001	4.62838e-09	4.89016e-08
Polr1d	1279.02	-0.682669	0.098745	-6.91346	4.72975e-12	7.4745e-11
Aig1	1561.12	-0.683114	0.115836	-5.89726	3.69578e-09	3.96806e-08
Eva1b	66.9619	-0.68407	0.231305	-2.95743	0.00310212	0.0105321
Pgam2	294.179	-0.684357	0.188028	-3.63965	0.000273006	0.00121632
2310002F09Rik	158.136	-0.684371	0.20186	-3.39033	0.000698094	0.00282434
Chuk	774.465	-0.68443	0.154052	-4.44285	8.87736e-06	5.48948e-05
Plekhj1	887.385	-0.684686	0.201349	-3.4005	0.000672628	0.00272957
Brcc3	1166.67	-0.68518	0.0591078	-11.592	4.52219e-31	4.91246e-29
A2ml1	157.616	-0.685345	0.272871	-2.51161	0.0120181	0.0335837
Bccip	1206.89	-0.685498	0.0714628	-9.59237	8.60824e-22	3.99565e-20
Nap1l5	9090.19	-0.686554	0.114241	-6.00969	1.85878e-09	2.07827e-08
Frat2	564.284	-0.686988	0.156251	-4.39669	1.09913e-05	6.66908e-05
Commd3	1480.1	-0.687296	0.0821169	-8.36973	5.77507e-17	1.63716e-15
Psmd10	225.226	-0.687535	0.17118	-4.01645	5.90824e-05	0.000309841
Kyat1	445.251	-0.687612	0.157747	-4.35895	1.30686e-05	7.80675e-05
Cchcr1	65.1033	-0.687704	0.28907	-2.37902	0.0173587	0.0460017
Trim39-3	145.744	-0.687741	0.171855	-4.00187	6.28436e-05	0.000327639
Tnip2	552.803	-0.687827	0.225486	-3.05042	0.00228518	0.00806567
Ndufaf6	247.256	-0.68816	0.180698	-3.80835	0.0001399	0.000669685
Ss18l2	612.983	-0.688395	0.108166	-6.36427	1.96223e-10	2.50279e-09
D130020L05Rik	84.6874	-0.688522	0.268864	-2.56086	0.0104413	0.0297628
Gm20784	124.146	-0.688556	0.165011	-4.17279	3.00896e-05	0.000167334
Glipr2	106.765	-0.688655	0.230973	-2.98153	0.00286807	0.00983277
Gm46430	320.746	-0.689312	0.188986	-3.64743	0.000264877	0.00118357
Dennd10	971.846	-0.689399	0.125507	-5.49293	3.95319e-08	3.68309e-07
Srsf2	3858.16	-0.68949	0.0713276	-9.66652	4.18344e-22	2.01039e-20
Rbm43	505.156	-0.68962	0.160476	-4.29733	1.72865e-05	0.000100932
Cisd3	564.508	-0.689894	0.109994	-6.2721	3.562e-10	4.41688e-09
1110004F10Rik	3235.27	-0.690337	0.0471556	-14.6396	1.57104e-48	5.80253e-46
2010320M18Rik-2	81.5058	-0.690552	0.259407	-2.66204	0.00776692	0.023113
Rps6kb2	301.488	-0.690605	0.140734	-4.90717	9.23986e-07	6.85277e-06
Ppid	2728.16	-0.69105	0.0777291	-8.89049	6.08386e-19	2.10848e-17
Exosc1	577.036	-0.691171	0.143134	-4.82883	1.37336e-06	9.88497e-06
Pdpn-2	236.287	-0.691248	0.24365	-2.83706	0.00455315	0.0146393
Ube2l6	140.79	-0.691331	0.238298	-2.90112	0.00371837	0.0123108
Rpl35a-ps4	45.3838	-0.691973	0.283814	-2.43812	0.0147639	0.0400321
Mocs2	1675.3	-0.692221	0.086045	-8.04487	8.63354e-16	2.136e-14
Taf15	2065.91	-0.692536	0.129442	-5.35016	8.78788e-08	7.75963e-07
Cdkl1	477.54	-0.693163	0.172216	-4.02496	5.69847e-05	0.000299996
Cd63	2084.56	-0.693772	0.254114	-2.73016	0.00633034	0.0193778
Eef1e1	655.208	-0.693859	0.120015	-5.78144	7.40636e-09	7.63797e-08
Fis1	2993.22	-0.694029	0.0754318	-9.20076	3.5543e-20	1.40509e-18
Nudt2	386.961	-0.694151	0.191152	-3.63142	0.000281869	0.00125278
Mindy3	2397.49	-0.69439	0.0979864	-7.0866	1.37451e-12	2.32113e-11
Rpl10-ps6-2	88.5044	-0.694782	0.179907	-3.86189	0.000112515	0.000550525
Ankrd10	1267.11	-0.694896	0.161275	-4.30878	1.6416e-05	9.63055e-05
Shld1	217.88	-0.695723	0.138866	-5.01002	5.44252e-07	4.18533e-06
Tmem35b	58.6625	-0.695966	0.276208	-2.51972	0.0117449	0.0329164
Taf13	1046.18	-0.696585	0.14167	-4.91694	8.79064e-07	6.54589e-06
Cgrrf1	454.217	-0.697083	0.132489	-5.26143	1.42942e-07	1.22008e-06
Apoo	1075.77	-0.697165	0.102275	-6.81655	9.32524e-12	1.42575e-10
Ddah2-3	85.1098	-0.697301	0.216886	-3.21506	0.00130416	0.00493456
S100a13	317.359	-0.697801	0.174311	-4.0032	6.24909e-05	0.000325997
Srsf1	2266.01	-0.698834	0.0756566	-9.23692	2.53697e-20	1.01691e-18
Rian-2	6548.8	-0.699162	0.0856669	-8.16141	3.31143e-16	8.60439e-15
Rbm12b2	694.533	-0.699686	0.129583	-5.39952	6.68209e-08	5.9944e-07
Lars2	5950.64	-0.700025	0.174839	-4.00384	6.23231e-05	0.000325253
5330413P13Rik	89.855	-0.700153	0.246214	-2.84368	0.00445958	0.0143799
Rpl21	9166.65	-0.700624	0.0783077	-8.94707	3.65054e-19	1.29466e-17
Rap1b	2345.14	-0.700973	0.0772798	-9.07059	1.18377e-19	4.41632e-18
Gm6158	66.6143	-0.701193	0.281485	-2.49105	0.0127366	0.0352976
Arl4a	1267.86	-0.701714	0.0895378	-7.83708	4.6115e-15	1.05416e-13
Gm12918	505.031	-0.702106	0.129645	-5.4156	6.10848e-08	5.51234e-07
Lipo3	232.333	-0.702467	0.142625	-4.92527	8.42441e-07	6.28948e-06
Nabp1	481.267	-0.703086	0.196923	-3.57036	0.000356489	0.00154513
H2az1	2913.55	-0.703136	0.0801328	-8.77463	1.71463e-18	5.60432e-17
Fam133b	1114.47	-0.703588	0.100563	-6.99646	2.62505e-12	4.26307e-11
Zfp930	374.046	-0.703656	0.200817	-3.50396	0.000458393	0.00193775
Polr2h	389.891	-0.703824	0.134022	-5.25156	1.50818e-07	1.28291e-06
Eef1b2	4148.86	-0.703842	0.0708417	-9.93542	2.91947e-23	1.54041e-21
Anapc13	408.139	-0.703986	0.122429	-5.75016	8.91574e-09	9.10737e-08
Katnbl1	382.425	-0.704268	0.129301	-5.44673	5.13054e-08	4.6954e-07
Zcrb1	1444.81	-0.704487	0.0934812	-7.53613	4.84108e-14	9.64263e-13
Rpl10a	1651.11	-0.704789	0.0611076	-11.5336	8.93463e-31	9.46705e-29
Vip	402.33	-0.705039	0.248351	-2.83888	0.00452726	0.01456
Oma1	283.124	-0.705459	0.139729	-5.04878	4.44638e-07	3.48142e-06
Psmc3ip	106.458	-0.705677	0.24458	-2.88526	0.00391094	0.0128529
Gm17750	63.7342	-0.705744	0.271203	-2.60227	0.00926083	0.026878
Rsl24d1	1693.04	-0.705807	0.0842793	-8.37461	5.54059e-17	1.57241e-15
Cstb	470.855	-0.705931	0.213962	-3.29933	0.00096917	0.0037879
Apip-2	150.35	-0.70649	0.185657	-3.80535	0.000141604	0.000676589
Rnase4	558.966	-0.706519	0.127004	-5.56296	2.65236e-08	2.53314e-07
Rbp4	172.802	-0.70673	0.24695	-2.86183	0.00421202	0.0136806
Tmed1	261.274	-0.706825	0.215442	-3.28081	0.00103508	0.00401575
Mtrf1	256.719	-0.706878	0.266475	-2.6527	0.0079851	0.023648
Chchd7	498.267	-0.707052	0.141339	-5.00251	5.65891e-07	4.33884e-06
Hnrnpdl	5926.09	-0.707553	0.103097	-6.86298	6.74396e-12	1.0472e-10
Chmp2a	2001.39	-0.707994	0.0870296	-8.13509	4.1163e-16	1.05893e-14
Psma1	2625.7	-0.708036	0.0793955	-8.91785	4.75443e-19	1.65885e-17
Rdm1	108.196	-0.708118	0.28501	-2.48453	0.0129722	0.0358392
Ing2	966.139	-0.708192	0.149674	-4.73158	2.22783e-06	1.54543e-05
Ift43	232.072	-0.708196	0.193814	-3.654	0.000258184	0.00115706
Txnrd2-4	100.145	-0.709003	0.249763	-2.8387	0.00452979	0.0145663
Uggt2	1019.18	-0.709253	0.112444	-6.30762	2.83355e-10	3.55796e-09
E2f5	413.564	-0.709779	0.138059	-5.14112	2.73102e-07	2.21828e-06
Cycs	4264.37	-0.710159	0.0537431	-13.214	7.28884e-40	1.54464e-37
Timm8a1	324.19	-0.710411	0.122413	-5.80339	6.49867e-09	6.75579e-08
Eif1a	1412.55	-0.71162	0.0884677	-8.04384	8.70671e-16	2.15204e-14
Cbx8	468.332	-0.712155	0.114246	-6.23351	4.561e-10	5.57015e-09
Rplp1	8535.07	-0.712484	0.0594544	-11.9837	4.32618e-33	5.59245e-31
Atp5l	2278.08	-0.712515	0.0913013	-7.80399	5.99776e-15	1.34256e-13
Rpl17-ps3	37.5824	-0.712584	0.288645	-2.46872	0.0135598	0.037212
Skp2	71.432	-0.713044	0.235592	-3.02661	0.00247316	0.00864771
Hexdc	704.983	-0.714354	0.120132	-5.94643	2.74057e-09	2.98839e-08
Nxt2	1207.06	-0.714385	0.0891504	-8.01326	1.11706e-15	2.72972e-14
Atp6v0e	561.338	-0.714536	0.24163	-2.95715	0.00310493	0.0105403
Glmn	248.584	-0.71477	0.15724	-4.54571	5.47497e-06	3.51852e-05
Clic1-2	86.5436	-0.714779	0.241767	-2.95648	0.00311172	0.010562
Arl1	5133.32	-0.714935	0.0427414	-16.727	8.33443e-63	7.43029e-60
Rgl2	468.427	-0.714951	0.131408	-5.4407	5.30711e-08	4.84498e-07
Rpl26	4216.06	-0.714955	0.0564548	-12.6642	9.33576e-37	1.59846e-34
Zfp330	882.48	-0.714961	0.0785769	-9.09888	9.12709e-20	3.43982e-18
Ccdc138	134.6	-0.715099	0.22664	-3.15522	0.00160379	0.0059228
Fus	8191.88	-0.715346	0.0970918	-7.36773	1.73558e-13	3.24686e-12
Nthl1	78.0475	-0.715395	0.295005	-2.42502	0.0153074	0.0412936
Rpain-2	77.5745	-0.715576	0.281016	-2.54639	0.0108843	0.030842
Irak1bp1	961.504	-0.715667	0.0883601	-8.09943	5.52175e-16	1.402e-14
Gm3764	1125.04	-0.715854	0.148789	-4.81121	1.50017e-06	1.07024e-05
Ring1-2	372.285	-0.716147	0.134087	-5.34093	9.2472e-08	8.14018e-07
Zfp52	189.563	-0.717169	0.239385	-2.99589	0.00273647	0.00942812
Psme2	579.271	-0.717371	0.158101	-4.53743	5.69452e-06	3.65144e-05
Gm10243	72.5311	-0.717445	0.207714	-3.45401	0.000552321	0.00229245
Gm13453	54.9876	-0.718148	0.294218	-2.44087	0.0146521	0.0397664
Bloc1s1	859.309	-0.718223	0.124387	-5.77411	7.73609e-09	7.96214e-08
2610524H06Rik	459.555	-0.718678	0.148751	-4.83143	1.35555e-06	9.77311e-06
Zfp984	159.42	-0.719362	0.292099	-2.46273	0.0137884	0.0377512
Kcnu1	109.034	-0.719603	0.287994	-2.49867	0.012466	0.0346577
Zfp951	106.257	-0.719773	0.282083	-2.55164	0.0107218	0.0304516
Zbtb8a	115.24	-0.719954	0.263185	-2.73555	0.00622763	0.0191041
Ndst3	1075.14	-0.720199	0.132926	-5.41805	6.02529e-08	5.44107e-07
Pfdn6-4	229.815	-0.720232	0.149552	-4.81593	1.46518e-06	1.04753e-05
Rps6kb2-2	289.102	-0.720459	0.14338	-5.02483	5.03889e-07	3.8993e-06
Apip	149.952	-0.720594	0.184846	-3.89835	9.68501e-05	0.000480515
Dennd6b	1300.41	-0.720939	0.0759522	-9.492	2.26643e-21	9.89802e-20
Gm10288	90.7809	-0.721589	0.25925	-2.78338	0.00537962	0.01691
Rpl27	2566.29	-0.722345	0.0984768	-7.33518	2.21424e-13	4.08906e-12
Gm10698	1170.2	-0.722509	0.0728293	-9.92058	3.38765e-23	1.77656e-21
Bcdin3d	165.432	-0.722809	0.187878	-3.84722	0.000119465	0.000582323
Bco2	169.541	-0.723122	0.295225	-2.4494	0.0143096	0.0389637
Cby1	878.072	-0.723836	0.106831	-6.7755	1.23979e-11	1.86574e-10
Pus7l	158.284	-0.72436	0.273132	-2.65205	0.00800037	0.0236851
Slc25a14	1499.1	-0.724457	0.0866166	-8.36395	6.0652e-17	1.71377e-15
Tmem196	400.115	-0.724638	0.150799	-4.80533	1.54497e-06	1.09916e-05
Gm8741	79.33	-0.724807	0.196371	-3.69101	0.000223369	0.00101637
Sult2b1	215.061	-0.725047	0.222481	-3.25891	0.0011184	0.00429581
Vma21	2518.47	-0.725137	0.0570408	-12.7126	5.03198e-37	8.73132e-35
Glt8d1	799.961	-0.725152	0.140927	-5.14558	2.66701e-07	2.17379e-06
Cfap300	369.291	-0.725834	0.153414	-4.73121	2.2318e-06	1.54695e-05
Tmem35a	1970.65	-0.726341	0.10625	-6.83617	8.13409e-12	1.25252e-10
Mtf2	1077.03	-0.727026	0.107484	-6.76406	1.34179e-11	2.00989e-10
Mospd1	437.239	-0.727389	0.247536	-2.93852	0.00329787	0.0111074
Pmvk	1165.64	-0.727964	0.0902822	-8.06321	7.43179e-16	1.86003e-14
Mrps10-2	296.683	-0.728381	0.121308	-6.00441	1.92026e-09	2.13901e-08
Nfyc-ps	130.494	-0.728573	0.297234	-2.45118	0.0142389	0.0387984
Dtymk	784.657	-0.728752	0.0910992	-7.99954	1.24881e-15	3.03732e-14
Ccdc159	175.733	-0.72937	0.185916	-3.92311	8.74137e-05	0.000438323
Letm2	342.272	-0.730151	0.132675	-5.5033	3.72749e-08	3.48411e-07
Pus3	406.022	-0.730627	0.127353	-5.73704	9.63447e-09	9.77972e-08
Rpl12	4772.09	-0.730753	0.078837	-9.26916	1.87617e-20	7.63884e-19
Sgk2	218.851	-0.731577	0.226834	-3.22517	0.00125899	0.00478184
Pdcd10	1166.92	-0.731615	0.0843221	-8.67643	4.08387e-18	1.28605e-16
Oxnad1	500.975	-0.732141	0.161598	-4.53064	5.88053e-06	3.76232e-05
Mrpl13	907.228	-0.732187	0.102999	-7.10867	1.17169e-12	1.99953e-11
Psma3	3152.01	-0.732681	0.0612522	-11.9617	5.63833e-33	7.2165e-31
Ttc32	88.1678	-0.732882	0.254229	-2.88277	0.003942	0.0129401
Hnrnph1	7364.39	-0.732949	0.0673588	-10.8813	1.41582e-27	1.1194e-25
Pvalb	740.781	-0.733219	0.109962	-6.6679	2.59489e-11	3.73959e-10
Crem	467.169	-0.733437	0.14634	-5.01187	5.39027e-07	4.14954e-06
Slc16a11-2	194.991	-0.734063	0.185331	-3.96083	7.46905e-05	0.000382159
Mcee	645.018	-0.734411	0.198026	-3.70865	0.000208364	0.00095498
Cidea	316.657	-0.734541	0.193935	-3.78756	0.000152133	0.000723023
Chaserr	354.475	-0.734749	0.202451	-3.62926	0.000284231	0.00126198
Prelid3b	1487.37	-0.734958	0.0837168	-8.7791	1.6479e-18	5.39301e-17
Rpl13a	9552.32	-0.734962	0.0565753	-12.9909	1.37848e-38	2.60141e-36
Zfp764	219.799	-0.735079	0.140608	-5.22785	1.71497e-07	1.44191e-06
Ppp2r3c	659.459	-0.735201	0.0859547	-8.55336	1.19557e-17	3.59005e-16
Gm8741-2	81.9234	-0.736125	0.211236	-3.48484	0.000492432	0.00206845
Poglut2	267.338	-0.736903	0.207819	-3.54589	0.000391297	0.00167938
Tbca	822.919	-0.73737	0.0931983	-7.91184	2.53602e-15	5.95516e-14
Shld3	66.4786	-0.737602	0.313725	-2.35111	0.0187175	0.04897
2010320M18Rik	81.4632	-0.738281	0.251869	-2.93122	0.00337638	0.0113324
Rgl2-4	201.85	-0.738376	0.169567	-4.35448	1.33383e-05	7.955e-05
Zscan26	2054.37	-0.738448	0.0691998	-10.6712	1.38762e-26	9.96545e-25
Mrpl32	452.524	-0.738876	0.107167	-6.89465	5.39984e-12	8.46106e-11
Mettl25	204.461	-0.739244	0.186026	-3.97387	7.07147e-05	0.000363688
Septin7	13343.8	-0.739661	0.0538838	-13.727	6.99887e-43	1.82777e-40
Cthrc1	79.6563	-0.7402	0.231805	-3.1932	0.00140707	0.00527604
Rabl2	591.078	-0.740429	0.107134	-6.91124	4.80434e-12	7.57849e-11
Loxl3	209.933	-0.740503	0.218844	-3.38371	0.00071514	0.00288533
Hdac8	508.501	-0.740863	0.154679	-4.78969	1.6704e-06	1.18261e-05
Tbce	855.622	-0.741005	0.120439	-6.15253	7.62546e-10	9.01045e-09
Ankrd49	495.101	-0.741076	0.115384	-6.42267	1.33907e-10	1.74762e-09
Selenok	2944.01	-0.741164	0.105775	-7.00701	2.43465e-12	3.97635e-11
Gm26721	113.919	-0.741181	0.313523	-2.36404	0.0180769	0.0475635
Hspd1-ps3	132.852	-0.741444	0.238855	-3.10415	0.00190824	0.00688468
Smim18	110.747	-0.741464	0.227318	-3.26179	0.00110711	0.00426067
Swi5	3340.6	-0.742063	0.0542682	-13.674	1.45203e-42	3.68047e-40
Flvcr1	384.637	-0.742559	0.129602	-5.72952	1.00717e-08	1.01756e-07
4930447M23Rik	294.646	-0.742573	0.164139	-4.52405	6.0666e-06	3.86892e-05
Zfp639	758.54	-0.742928	0.135336	-5.48952	4.03025e-08	3.74679e-07
Nap1l1	7533.6	-0.743628	0.0515612	-14.4222	3.74976e-47	1.2429e-44
Rbm11	318.615	-0.744074	0.223369	-3.33114	0.000864925	0.00341766
Pnrc2	1738.93	-0.74496	0.0717529	-10.3823	2.98462e-25	1.86387e-23
Gm8783	1247.74	-0.745228	0.0906901	-8.21731	2.08125e-16	5.54729e-15
Srgn	128.432	-0.74537	0.293376	-2.54067	0.0110641	0.0312625
Gm8172	121.115	-0.745611	0.21205	-3.51621	0.000437752	0.00185687
Cinp	1177.36	-0.745858	0.124335	-5.99876	1.98824e-09	2.20808e-08
Akip1	104.98	-0.745909	0.220731	-3.37926	0.000726818	0.0029294
Fam71e1	121.129	-0.746032	0.258273	-2.88854	0.0038703	0.0127339
Commd7	909.433	-0.746101	0.104332	-7.15122	8.60085e-13	1.49139e-11
Kcnj16	666.841	-0.746551	0.240121	-3.10906	0.00187683	0.00678842
Skp1	10331.7	-0.746629	0.0630465	-11.8425	2.3532e-32	2.84297e-30
Bbs5	386.556	-0.746747	0.140044	-5.33223	9.70164e-08	8.52092e-07
Gm10259	53.4871	-0.74733	0.239172	-3.12466	0.00178014	0.0064822
Ecm2	301.641	-0.747413	0.244091	-3.06202	0.00219847	0.00779689
Gm15501	103.509	-0.747978	0.231238	-3.23466	0.00121786	0.00464062
Rpl24	4330.24	-0.748875	0.0528421	-14.1719	1.36682e-45	4.30947e-43
C230057M02Rik	639.892	-0.749111	0.207323	-3.61325	0.000302384	0.0013316
LOC100861978	109.352	-0.749144	0.259224	-2.88995	0.00385303	0.0126867
Pomp	1974.78	-0.749198	0.0672949	-11.1331	8.66106e-29	7.7482e-27
Dazl	148.026	-0.749491	0.197494	-3.79501	0.00014764	0.000703351
Gm6750	54.9903	-0.749582	0.269886	-2.7774	0.00547962	0.0171742
Mrps9	1208.24	-0.750156	0.0940993	-7.97197	1.56171e-15	3.75944e-14
Cluap1	824.57	-0.750175	0.11062	-6.78153	1.18912e-11	1.79367e-10
ND3	8632.4	-0.750632	0.142016	-5.28554	1.25338e-07	1.08341e-06
Gm15706-2	47.2719	-0.751759	0.318204	-2.36251	0.0181518	0.0477412
Zfp367	700.41	-0.751797	0.115898	-6.48672	8.77264e-11	1.17822e-09
Cyp27a1	174.114	-0.752147	0.316789	-2.37428	0.017583	0.046507
Wfdc1	193.784	-0.752222	0.21866	-3.44015	0.000581397	0.00239507
Caprin2	126.831	-0.753035	0.211833	-3.55484	0.000378203	0.00162941
Firre	1480.81	-0.753298	0.156736	-4.80616	1.53857e-06	1.09492e-05
Gm2606	143.493	-0.754082	0.149534	-5.0429	4.58539e-07	3.57835e-06
Gm8741-3	83.1989	-0.754264	0.177235	-4.25574	2.08361e-05	0.000119684
Rpl14	5502.62	-0.754465	0.0553271	-13.6364	2.43128e-42	5.93003e-40
B230208B08Rik	146.227	-0.754586	0.296422	-2.54565	0.0109074	0.0308906
Dlx1	525.726	-0.755972	0.279746	-2.70236	0.00688501	0.0208242
Bcas2	1698.41	-0.756341	0.0765012	-9.88664	4.75705e-23	2.44511e-21
Ap1s3	75.1631	-0.756424	0.283994	-2.66352	0.00773267	0.023027
Ninj1	551.651	-0.756709	0.215687	-3.50836	0.000450881	0.00190849
Morn2	273.432	-0.756812	0.234775	-3.22357	0.00126605	0.004803
Rpl27a	6614.01	-0.75708	0.0551097	-13.7377	6.03698e-43	1.59265e-40
Rcor3-2	265.535	-0.757836	0.182453	-4.1536	3.27284e-05	0.000180533
Arxes2	1670.39	-0.75792	0.0877176	-8.64046	5.59876e-18	1.73354e-16
Tceal5	2733.93	-0.758077	0.0981843	-7.72096	1.15453e-14	2.49159e-13
C1galt1c1	863.622	-0.758323	0.119779	-6.331	2.43574e-10	3.07639e-09
Donson	438.611	-0.758375	0.158465	-4.78576	1.70345e-06	1.20298e-05
Txndc17	812.687	-0.75888	0.113292	-6.69842	2.10691e-11	3.08799e-10
Il1rapl2	164.524	-0.758943	0.268702	-2.82449	0.00473567	0.0151548
Parp2	582.243	-0.759199	0.138688	-5.47417	4.39564e-08	4.0602e-07
Arl3	2923.13	-0.759482	0.0534509	-14.209	8.06166e-46	2.57316e-43
Bnip3l-ps	168.53	-0.75954	0.172699	-4.39806	1.09224e-05	6.63037e-05
6720489N17Rik	253.717	-0.759605	0.142669	-5.32423	1.0138e-07	8.87167e-07
2310039H08Rik	102.276	-0.760077	0.309913	-2.45255	0.0141848	0.0386728
Paip2	4132.93	-0.761011	0.0688377	-11.0551	2.07012e-28	1.81427e-26
D830030K20Rik	115.808	-0.762531	0.246697	-3.09096	0.00199512	0.00714831
Tmem141	472.662	-0.762578	0.158082	-4.82395	1.40742e-06	1.00945e-05
AW146154	179.772	-0.762956	0.199042	-3.83314	0.00012652	0.000612749
Riox1	205.286	-0.76323	0.232003	-3.28974	0.0010028	0.00390544
Sem1	893.524	-0.763286	0.076119	-10.0275	1.15355e-23	6.20037e-22
Rgl2-2	450.863	-0.763549	0.133887	-5.70293	1.17763e-08	1.18331e-07
Ggact	672.568	-0.763969	0.161032	-4.7442	2.09336e-06	1.46038e-05
Rps14	5067.59	-0.764307	0.083744	-9.12671	7.06119e-20	2.68866e-18
Ccnh	1988.32	-0.764526	0.0794409	-9.62383	6.34227e-22	2.98676e-20
Cenpe	130.204	-0.764733	0.245058	-3.12062	0.00180473	0.00655792
Ccdc57	274.742	-0.765271	0.226821	-3.3739	0.000741109	0.00297988
Trim12a	205.243	-0.765585	0.228898	-3.34465	0.000823853	0.0032759
Scnm1	581.333	-0.765809	0.118623	-6.45585	1.07616e-10	1.42537e-09
Ube2d3	9846.01	-0.765961	0.0442335	-17.3163	3.54324e-67	4.36223e-64
Rnaseh2b	244.027	-0.76632	0.167598	-4.57238	4.82209e-06	3.13321e-05
Zfp946	527.379	-0.766955	0.171374	-4.47534	7.62901e-06	4.76656e-05
Med11	151.597	-0.76754	0.183172	-4.19026	2.78639e-05	0.000156166
Fbxl12	241.996	-0.768118	0.220284	-3.48694	0.000488574	0.00205358
Thbs3	471.202	-0.768338	0.16353	-4.69845	2.62145e-06	1.78967e-05
Rpl36al	1230.62	-0.768371	0.083639	-9.18675	4.04881e-20	1.58844e-18
Pgm2	367.813	-0.768747	0.157865	-4.86966	1.11791e-06	8.17374e-06
Mgst3	1372.93	-0.76934	0.16464	-4.67285	2.97047e-06	2.00833e-05
Naca	4937.13	-0.770576	0.0552119	-13.9567	2.8639e-44	8.51071e-42
Xylb	217.207	-0.770877	0.168758	-4.56795	4.92521e-06	3.19219e-05
Selenoh	256.807	-0.770889	0.178465	-4.31955	1.56349e-05	9.20783e-05
Scoc	4454.97	-0.771152	0.0545152	-14.1456	1.98689e-45	6.18904e-43
Trem2-2	159.894	-0.771998	0.169377	-4.55786	5.16765e-06	3.33677e-05
Itm2a	1059.77	-0.772862	0.137536	-5.61934	1.91686e-08	1.87013e-07
Zfp354b	163.117	-0.773054	0.182526	-4.2353	2.28246e-05	0.000130209
Snrnp27	968.476	-0.773443	0.101968	-7.58518	3.32021e-14	6.74848e-13
Gm2446	85.653	-0.773829	0.293845	-2.63346	0.00845208	0.0248347
Wdr53	314.316	-0.774321	0.168585	-4.59306	4.36801e-06	2.86045e-05
Commd6	652.745	-0.774587	0.137494	-5.6336	1.7649e-08	1.73365e-07
Zfp57-2	37.9394	-0.775455	0.304981	-2.54264	0.0110019	0.0311063
Tmem86b	163.085	-0.77555	0.269731	-2.87527	0.0040368	0.0131977
Lyplal1	182.999	-0.775627	0.212091	-3.65706	0.000255129	0.00114456
Spcs2	2936.66	-0.776703	0.0761227	-10.2033	1.91649e-24	1.11849e-22
5031434O11Rik	263.122	-0.777081	0.181973	-4.2703	1.95211e-05	0.000112706
Serpinb6a	1099.98	-0.777243	0.123876	-6.27436	3.51074e-10	4.3575e-09
Tmem161b	727.018	-0.777663	0.135405	-5.74326	9.28702e-09	9.46047e-08
Gstz1	853.101	-0.777726	0.130751	-5.94814	2.71207e-09	2.95856e-08
Gm3636	114.26	-0.777783	0.248198	-3.13372	0.00172608	0.00630962
Arrdc1	138.382	-0.778005	0.232774	-3.34232	0.00083081	0.00330052
Tmem114	238.25	-0.778153	0.188527	-4.12754	3.66662e-05	0.00020012
Gng10	1620.47	-0.778187	0.0861989	-9.0278	1.75152e-19	6.45067e-18
Smim15	1720.79	-0.778397	0.103526	-7.51886	5.52544e-14	1.09383e-12
Cnbd2	165.932	-0.779173	0.266706	-2.92147	0.00348383	0.0116401
Tcea2	615.368	-0.779494	0.126336	-6.16998	6.82966e-10	8.12582e-09
Cirbp	1633.48	-0.779567	0.149419	-5.21733	1.81518e-07	1.51876e-06
Ddb2	109.361	-0.779711	0.281088	-2.77391	0.00553878	0.0173344
Bbof1	145.234	-0.780096	0.270139	-2.88776	0.00388001	0.0127626
2900060N12Rik	166.395	-0.780333	0.214296	-3.64137	0.000271187	0.00120884
Cd53	260.488	-0.780656	0.201688	-3.87062	0.000108557	0.000533583
Gpr34	351.883	-0.780697	0.200547	-3.89283	9.90803e-05	0.000490544
Uimc1	401.394	-0.781701	0.135277	-5.77853	7.53547e-09	7.76802e-08
Calm2	51981.3	-0.78223	0.0451928	-17.3087	4.04308e-67	4.75135e-64
Ubxn11	315.28	-0.782357	0.239262	-3.26987	0.00107597	0.00415442
Rnf25	1166.53	-0.782391	0.104643	-7.47677	7.61723e-14	1.4785e-12
Atp5h	4930.63	-0.782985	0.0737189	-10.6212	2.37416e-26	1.68169e-24
Gm9947	118.556	-0.783751	0.285359	-2.74655	0.00602264	0.0185922
Fam229b	128.444	-0.783763	0.192903	-4.06299	4.84476e-05	0.000258687
Mtcp1	38.469	-0.783827	0.304543	-2.57378	0.0100595	0.0288206
Sfxn2	154.451	-0.784212	0.1664	-4.71282	2.44309e-06	1.68302e-05
Snrnp48	382.616	-0.784231	0.183604	-4.27132	1.94316e-05	0.000112272
Irgm1	164.268	-0.784407	0.199933	-3.92334	8.73286e-05	0.000437981
S100a6	244.222	-0.784688	0.23011	-3.41006	0.000649486	0.00264813
Agmo	262.141	-0.784892	0.199278	-3.93867	8.19342e-05	0.000413568
Lypla1	874.892	-0.785025	0.169888	-4.62085	3.8217e-06	2.53674e-05
Zfp72	281.898	-0.785111	0.233149	-3.36742	0.00075875	0.0030423
Vdac3	4307.37	-0.785267	0.0673376	-11.6616	2.0014e-31	2.24975e-29
Bsg	17043.7	-0.785605	0.166425	-4.72048	2.35288e-06	1.62433e-05
Sf3b6	1194.25	-0.785671	0.12937	-6.07305	1.25501e-09	1.43889e-08
Zfp677	102.628	-0.78624	0.239806	-3.27865	0.00104304	0.00404298
Park7-2	1107.99	-0.787805	0.103403	-7.61882	2.56005e-14	5.26971e-13
Nsun7	530.57	-0.787823	0.152829	-5.15493	2.53732e-07	2.07792e-06
Scg5	4749.26	-0.78829	0.0877281	-8.98561	2.57309e-19	9.33023e-18
Pigp	474.92	-0.78834	0.12644	-6.23491	4.52045e-10	5.52324e-09
Ormdl1	232.281	-0.788455	0.185899	-4.24131	2.22215e-05	0.000126881
Gap43	3816.39	-0.788992	0.169844	-4.64539	3.39431e-06	2.27466e-05
Rnf7	2049.16	-0.78917	0.107087	-7.3694	1.71401e-13	3.20883e-12
1110059E24Rik	592.005	-0.789343	0.126861	-6.22212	4.90468e-10	5.96452e-09
Lsm2-2	85.4955	-0.789613	0.192114	-4.11013	3.95431e-05	0.000214463
Gm3724	485.839	-0.790255	0.102724	-7.69299	1.43741e-14	3.05113e-13
B230307C23Rik	271.014	-0.790836	0.196703	-4.02046	5.80855e-05	0.000305418
Rps3a1	9143.35	-0.791508	0.0502595	-15.7484	7.04192e-56	4.13777e-53
Rit2	2148.83	-0.79198	0.121841	-6.50012	8.02561e-11	1.08295e-09
Tpm2	126.03	-0.792241	0.285191	-2.77793	0.00547058	0.0171542
Stmn1	8187.53	-0.792634	0.111096	-7.13468	9.70157e-13	1.67663e-11
Mrps10	326.415	-0.793257	0.141137	-5.62049	1.90417e-08	1.85916e-07
Tex30	99.0553	-0.793667	0.225222	-3.52394	0.000425183	0.00180831
E430024I08Rik	458.056	-0.793838	0.164436	-4.82763	1.38165e-06	9.93638e-06
Gm10052	295.174	-0.794007	0.1386	-5.72876	1.01167e-08	1.02171e-07
Cercam	577.162	-0.794197	0.159765	-4.97103	6.65998e-07	5.05393e-06
1810037I17Rik	1055.34	-0.794466	0.138379	-5.74124	9.3988e-09	9.5668e-08
Rpf2	648.936	-0.794676	0.118611	-6.69984	2.08648e-11	3.05978e-10
Cgas	83.8091	-0.795014	0.222329	-3.57585	0.000349092	0.00151611
Srsf1-2	2137.09	-0.795527	0.073198	-10.8681	1.63486e-27	1.28865e-25
Irf1	259.369	-0.795558	0.147737	-5.38498	7.24525e-08	6.46595e-07
Gm13304	44.0796	-0.796665	0.323744	-2.46079	0.0138633	0.0379282
Coa4	97.4666	-0.796903	0.277381	-2.87295	0.00406658	0.0132816
Tmem150a	113.879	-0.796913	0.20817	-3.82818	0.000129096	0.000623744
Ap1s2	1196.77	-0.797522	0.182828	-4.36215	1.28791e-05	7.70779e-05
BC031181	3107.31	-0.797664	0.0639203	-12.479	9.71592e-36	1.5224e-33
Acad10	139.844	-0.797669	0.310068	-2.57256	0.0100948	0.0288995
Tmem50a	2959.15	-0.797726	0.0619868	-12.8693	6.70156e-38	1.22881e-35
Mthfsl	292.413	-0.798127	0.173383	-4.60326	4.15922e-06	2.74038e-05
Rpsa-ps10	185.153	-0.799099	0.145666	-5.48583	4.11524e-08	3.82031e-07
Gpr135	356.119	-0.799152	0.151894	-5.26124	1.43088e-07	1.22092e-06
Snhg12	387.405	-0.799688	0.151362	-5.28329	1.26885e-07	1.09386e-06
Hes1	449.868	-0.799957	0.188936	-4.23401	2.29563e-05	0.000130907
Sar1b	1525.17	-0.80139	0.089336	-8.97052	2.95128e-19	1.05829e-17
Sptssa	824.613	-0.801661	0.102824	-7.79643	6.36828e-15	1.41936e-13
Gnpnat1	328.219	-0.802075	0.116879	-6.86245	6.7691e-12	1.05045e-10
Ten1	557.751	-0.802293	0.12586	-6.37447	1.83596e-10	2.34868e-09
Gm41069	77.0462	-0.802385	0.30443	-2.6357	0.00839647	0.0246909
Gm14303	238.826	-0.802639	0.205667	-3.90261	9.51618e-05	0.000472864
Ebag9	911.18	-0.802748	0.123464	-6.50186	7.93345e-11	1.0722e-09
Parp16	134.933	-0.803152	0.288434	-2.78452	0.00536066	0.0168582
Gm10039	100.741	-0.803232	0.236158	-3.40124	0.000670805	0.00272346
Ptn	10860.2	-0.803648	0.0892656	-9.00289	2.19852e-19	7.99445e-18
Spin2c	189.53	-0.803911	0.273657	-2.93766	0.00330696	0.0111297
Gm7072	643.293	-0.803915	0.172754	-4.65353	3.26294e-06	2.19402e-05
Leng8	4035.7	-0.805983	0.131306	-6.13819	8.34646e-10	9.7997e-09
Tdp2	636.006	-0.806002	0.123665	-6.51761	7.14354e-11	9.71026e-10
Gm6061	573.695	-0.806264	0.116049	-6.94764	3.71455e-12	5.96126e-11
Gm12346	4355.61	-0.806594	0.0695128	-11.6035	3.95366e-31	4.3497e-29
Selenof	5319.38	-0.806731	0.0641716	-12.5715	3.03077e-36	4.97142e-34
Rida	1015.99	-0.807124	0.15576	-5.18183	2.19715e-07	1.81835e-06
Ccdc18	83.2935	-0.807801	0.285907	-2.8254	0.00472221	0.0151192
Mcts1	1140.88	-0.807816	0.0903721	-8.93878	3.93481e-19	1.38597e-17
Gm4924	146.621	-0.808552	0.306914	-2.63445	0.00842726	0.0247673
Pop4	881.403	-0.808634	0.100585	-8.03929	9.03582e-16	2.23125e-14
Gm8116	65.925	-0.808828	0.22316	-3.62443	0.000289594	0.00128205
Rasgrp4	156.149	-0.808885	0.312467	-2.5887	0.00963376	0.0277919
Slbp	633.982	-0.808946	0.109832	-7.36531	1.76737e-13	3.29443e-12
Traip	531.098	-0.809093	0.199738	-4.05077	5.105e-05	0.000271238
Gm3435	165.071	-0.809226	0.181471	-4.45926	8.22447e-06	5.11635e-05
2010315B03Rik	227.027	-0.809584	0.162714	-4.97549	6.50826e-07	4.95333e-06
C030034I22Rik	151.401	-0.809945	0.234434	-3.4549	0.000550496	0.00228598
Ssbp1	480.615	-0.810269	0.13254	-6.11339	9.75391e-10	1.13491e-08
Hmgn2	3240.62	-0.8105	0.106894	-7.58226	3.39596e-14	6.89162e-13
Tex9	310.043	-0.811067	0.198861	-4.07857	4.53141e-05	0.00024306
Gssos2	200.353	-0.811446	0.201841	-4.02023	5.81403e-05	0.000305645
Gemin2	183.666	-0.811501	0.249289	-3.25527	0.00113286	0.00434363
Dnajc12	278.46	-0.811788	0.163175	-4.97496	6.52616e-07	4.96403e-06
Rnft1	566.461	-0.811894	0.176161	-4.60881	4.04972e-06	2.67505e-05
Rpl22l1	740.231	-0.812141	0.0969482	-8.37706	5.42646e-17	1.54171e-15
Nphp3	251.19	-0.812931	0.259131	-3.13714	0.00170603	0.00624223
Zfp942	701.258	-0.812971	0.141486	-5.74595	9.14068e-09	9.32241e-08
2500004C02Rik	242.314	-0.813123	0.206448	-3.93863	8.19489e-05	0.000413568
Rtraf	2284.14	-0.81411	0.0631843	-12.8847	5.48968e-38	1.01379e-35
Rpl9	7005.68	-0.81516	0.075801	-10.7539	5.67815e-27	4.27997e-25
Aga	292.336	-0.815353	0.208032	-3.91936	8.87844e-05	0.000444162
Rfc4	79.6794	-0.815354	0.340255	-2.39631	0.0165613	0.0441873
Spag5	162.285	-0.815781	0.225835	-3.6123	0.000303497	0.00133559
Ppp1cb	12852.9	-0.815921	0.0564031	-14.4659	1.98997e-47	6.76955e-45
[truncated: 1,188 more rows]

## Sheet: 9c_Up in Sed w 3min training
	baseMean	log2FoldChange	lfcSE	stat	pvalue	padj
Gm38469	49.144	8.53529	1.108	7.70333	1.3257e-14	3.2127e-13
Cbfa2t2-ps1	32.4083	8.08696	1.09274	7.40062	1.35552e-13	2.89416e-12
Lingo4	39.8812	8.00833	1.10235	7.26481	3.73551e-13	7.56178e-12
LOC108168956	36.1247	7.87945	1.14484	6.88256	5.87867e-12	1.00548e-10
Gm32139	19.5091	7.50572	1.1795	6.36349	1.97225e-10	2.73166e-09
A930018O16Rik	15.4716	7.47526	1.25161	5.9725	2.33641e-09	2.82048e-08
Igf2r-2	29.2386	7.43491	1.11361	6.67642	2.44848e-11	3.84342e-10
Gm46608	30.5533	7.41854	1.08863	6.81459	9.4533e-12	1.5597e-10
Gm36809	19.3162	7.41536	1.12603	6.58538	4.53713e-11	6.85713e-10
Gm33473	21.1256	7.27384	1.14499	6.35276	2.11489e-10	2.9212e-09
Gm39644	14.3254	7.14008	1.23767	5.76895	7.97667e-09	8.91193e-08
Mir7220	13.643	7.06425	1.2698	5.5633	2.64727e-08	2.75373e-07
Gm13238	14.2739	7.00897	1.22737	5.71056	1.12605e-08	1.22812e-07
Gm30583	16.9827	6.93091	1.17117	5.91794	3.26005e-09	3.86148e-08
Irx1	16.8616	6.92485	1.1991	5.77502	7.69445e-09	8.61956e-08
Gm32822	12.7459	6.88579	1.1404	6.03802	1.56014e-09	1.91832e-08
4930447N08Rik	14.0225	6.87451	1.17809	5.83528	5.3699e-09	6.14392e-08
Gm14379	16.3552	6.87178	1.26483	5.43295	5.54295e-08	5.46786e-07
Gm52354	14.4235	6.82239	1.15303	5.91695	3.27976e-09	3.883e-08
LOC102631979	13.4028	6.79193	1.16974	5.80635	6.38494e-09	7.22977e-08
Cda	10.5872	6.76821	1.23388	5.48532	4.1272e-08	4.17258e-07
Gm40194	10.0463	6.73382	1.24723	5.39903	6.70014e-08	6.49244e-07
Gm40349	13.8977	6.70673	1.2027	5.57637	2.4559e-08	2.56845e-07
LOC115489748	11.8179	6.68639	1.31535	5.08336	3.70814e-07	3.14848e-06
Tlr6	16.7001	6.63693	1.16884	5.67821	1.36109e-08	1.46858e-07
Gm29719	19.5768	6.62841	1.09767	6.03863	1.55429e-09	1.91205e-08
LOC115488470	13.8421	6.59453	1.17835	5.59641	2.18831e-08	2.30293e-07
Gm52797	10.2641	6.56886	1.24896	5.25948	1.44466e-07	1.32883e-06
Gm51691	12.4535	6.55775	1.21678	5.38943	7.06818e-08	6.8333e-07
Gm30571	12.5922	6.5543	1.16609	5.62075	1.90135e-08	2.01102e-07
2500002B13Rik	15.4274	6.54365	1.14122	5.73389	9.81503e-09	1.08171e-07
Gm45925	12.4336	6.52681	1.20984	5.39479	6.86052e-08	6.64018e-07
Tead4	20.2827	6.46878	1.12763	5.73663	9.65792e-09	1.06533e-07
F930015N05Rik	15.4358	6.46524	1.22435	5.28055	1.28797e-07	1.19167e-06
Gm36604	11.075	6.46345	1.23944	5.21482	1.83997e-07	1.65736e-06
H2bc15	14.0479	6.4352	1.25388	5.13221	2.86358e-07	2.50156e-06
Gm36629	10.9605	6.42038	1.19268	5.38314	7.31991e-08	7.04961e-07
Gm10644	13.0304	6.41965	1.21431	5.28664	1.24582e-07	1.15607e-06
Slc36a2	12.5209	6.41334	1.19154	5.38238	7.35084e-08	7.07399e-07
Gm33049	10.457	6.40139	1.18748	5.39073	7.01729e-08	6.78671e-07
Gm35886	10.7707	6.39385	1.20912	5.288	1.23658e-07	1.14834e-06
Mir124a-3	10.4362	6.38998	1.2859	4.96928	6.72029e-07	5.39551e-06
Gm52140	21.3727	6.38152	1.11756	5.71024	1.1282e-08	1.22994e-07
Gm46752	11.4639	6.37144	1.1705	5.44334	5.2292e-08	5.19293e-07
Gm26536	10.3478	6.36585	1.22658	5.18993	2.10372e-07	1.8788e-06
6030443J06Rik	14.2806	6.35341	1.16501	5.45354	4.93768e-08	4.92088e-07
Gm52382	11.3686	6.34147	1.15142	5.5075	3.63964e-08	3.71695e-07
Gm26387	10.5668	6.32606	1.22753	5.1535	2.55671e-07	2.25539e-06
Gm3960	16.5072	6.32466	1.20103	5.26601	1.3942e-07	1.28429e-06
Spata5-2	10.4325	6.31807	1.1587	5.45271	4.96092e-08	4.94209e-07
Gm15918	11.6265	6.29844	1.19996	5.24888	1.5303e-07	1.40147e-06
LOC105243553	10.8805	6.29758	1.34568	4.67985	2.87085e-06	2.06475e-05
Gm41501	10.7161	6.29082	1.30171	4.83274	1.34665e-06	1.025e-05
Clic3	40.763	6.26506	1.1255	5.56647	2.59945e-08	2.70846e-07
Gm27188	10.408	6.2577	1.21961	5.1309	2.88358e-07	2.51703e-06
Mrgprf	20.6973	6.14428	1.21236	5.06804	4.01934e-07	3.39127e-06
Gm30042	11.2998	6.00526	1.28974	4.65616	3.22155e-06	2.28695e-05
Potegl	11.2429	5.97798	1.22455	4.88178	1.05132e-06	8.1498e-06
Gm29865	10.0392	5.9643	1.17803	5.06293	4.12868e-07	3.4719e-06
Uncx	16.43	5.96391	1.50645	3.95893	7.52869e-05	0.000404
Troap	11.1492	5.79832	1.29432	4.47981	7.47088e-06	4.93805e-05
Gm5466	11.8701	5.79103	1.22233	4.73769	2.16163e-06	1.58822e-05
Nod2	13.9619	5.64848	1.17297	4.81553	1.46811e-06	1.10973e-05
Hpse2	10.5384	5.54269	1.54407	3.58967	0.000331102	0.00151421
Gm46289	15.9306	5.54038	1.12556	4.92231	8.55289e-07	6.74645e-06
5730405O15Rik	39.3905	5.53254	0.799079	6.92364	4.4019e-12	7.70148e-11
Sost	32.2594	5.48095	1.52455	3.59512	0.000324243	0.00148662
Mybph	11.3228	5.44133	1.18273	4.60064	4.21197e-06	2.9201e-05
Inmt	19.3932	5.28176	1.28967	4.09545	4.21342e-05	0.000239731
Gm52395	14.7941	5.25068	1.14424	4.58878	4.45847e-06	3.07998e-05
Pax8	10.901	5.17502	1.30293	3.97183	7.13223e-05	0.000384856
Kirrel3os	10.0352	5.12725	1.29456	3.96062	7.47547e-05	0.000401572
Gm2981	32.7511	5.02198	0.719579	6.97905	2.97181e-12	5.32895e-11
Tlr5	15.9406	5.0059	1.01784	4.91815	8.73658e-07	6.88487e-06
Tenm1-2	39.5981	4.9895	0.77538	6.43492	1.23541e-10	1.75847e-09
Mstn	13.1354	4.97014	1.07382	4.62847	3.68378e-06	2.58521e-05
1700019L22Rik	10.372	4.93359	1.21396	4.06405	4.82283e-05	0.000271462
Gm30085	24.2347	4.8621	0.799181	6.08385	1.17327e-09	1.4714e-08
Gdf15	10.4797	4.85992	1.30341	3.72862	0.000192529	0.000932625
Gm30797	31.8153	4.8351	0.665198	7.26867	3.63053e-13	7.38236e-12
Gm29880	10.4921	4.82971	1.60046	3.01771	0.00254693	0.00920625
Icam4	40.2417	4.75883	0.638474	7.45344	9.09371e-14	1.97506e-12
Gm11523	11.3887	4.75389	1.2118	3.92299	8.74572e-05	0.000460192
Gm36210	49.9054	4.71606	0.635628	7.41953	1.17539e-13	2.52024e-12
2010320O07Rik	15.2002	4.67703	0.996685	4.69259	2.69767e-06	1.95022e-05
Gm42008	34.3538	4.59648	0.680378	6.75577	1.42075e-11	2.29158e-10
Aurkb	20.1964	4.52386	0.969907	4.66422	3.09788e-06	2.20724e-05
Gm38618	11.8238	4.52182	0.953757	4.74107	2.12595e-06	1.5652e-05
Gm34686	21.4976	4.4828	0.89114	5.03041	4.89438e-07	4.0527e-06
Gm46269	31.023	4.40821	0.652905	6.75168	1.46143e-11	2.35267e-10
Il17re	18.6451	4.37135	1.57204	2.78069	0.0054244	0.0176794
Pcdhb21	113.362	4.31856	0.414116	10.4284	1.83963e-25	1.49992e-23
4930429H19Rik	15.3234	4.2543	0.881782	4.82467	1.40239e-06	1.06389e-05
Myzap	12.2421	4.13325	1.09603	3.7711	0.000162529	0.000802263
Gm10649	39.8718	4.12574	0.571124	7.2239	5.05179e-13	1.00613e-11
4930579K19Rik	10.3285	4.08497	1.10293	3.70374	0.000212447	0.00101912
Nrap	22.1985	4.07597	0.737038	5.53021	3.19855e-08	3.28513e-07
Gm13378	15.3736	4.07383	1.0111	4.02911	5.59894e-05	0.000310636
Zcchc17-2	12.7358	3.96689	0.849671	4.66873	3.03066e-06	2.16424e-05
Dennd2c	22.4447	3.93658	0.696476	5.65215	1.58454e-08	1.69443e-07
Dscam-2	86.5332	3.87949	0.595639	6.51316	7.3588e-11	1.07602e-09
Phospho1	99.4492	3.8628	0.344373	11.2169	3.36929e-29	3.9299e-27
Gm34489	10.0585	3.81223	0.934511	4.07939	4.51537e-05	0.000255526
Gm53063	10.5601	3.79628	1.05196	3.60877	0.000307654	0.00142012
Abhd15	53.4703	3.79466	0.670716	5.65763	1.53479e-08	1.64333e-07
Gm36464	25.0501	3.78308	0.711788	5.3149	1.06717e-07	9.99858e-07
Gm13710	14.9247	3.76498	0.969492	3.88346	0.000102981	0.000533851
Gm33449	53.7988	3.7264	0.761395	4.89418	9.87166e-07	7.69989e-06
Ghrl	32.2275	3.72112	0.726943	5.11886	3.07384e-07	2.65759e-06
Cenpi	14.6151	3.68653	0.941978	3.9136	9.09302e-05	0.000476476
Cdkl5	2438.88	3.66254	0.157558	23.2457	1.57062e-119	1.97851e-115
Gp9	10.8079	3.62064	0.964214	3.75502	0.00017333	0.000848927
D030055H07Rik	17.4788	3.59917	0.962181	3.74063	0.000183559	0.000893641
A930029G22Rik	33.3074	3.56632	0.649357	5.49208	3.9723e-08	4.03216e-07
Gm6566	16.8678	3.53929	0.895071	3.9542	7.67904e-05	0.000410668
Gm15723	42.9811	3.48602	0.71653	4.86514	1.14379e-06	8.80164e-06
Gm40095	12.3357	3.46563	0.734815	4.71633	2.40139e-06	1.74958e-05
A330074K22Rik	91.8097	3.46184	0.494453	7.00135	2.53505e-12	4.58822e-11
Gm41914	52.7867	3.45606	0.619064	5.58272	2.36786e-08	2.48049e-07
Gal	22.7262	3.44005	0.833806	4.12572	3.69573e-05	0.00021258
Gm30698	48.5223	3.41852	0.629925	5.42687	5.73502e-08	5.64627e-07
Gm8273	11.1024	3.40532	0.896443	3.79871	0.000145453	0.000726369
Itgal	23.4934	3.38575	0.800181	4.23123	2.32415e-05	0.000139848
Hs6st3	1329.23	3.34006	0.143363	23.298	4.64417e-120	1.17005e-115
Gm19680	21.4627	3.32853	0.630412	5.27992	1.29239e-07	1.19488e-06
Gm5263	12.7775	3.31568	0.868373	3.81827	0.00013439	0.000677301
D830031N03Rik	901.229	3.29395	0.354337	9.2961	1.45695e-20	7.31201e-19
Brip1	10.2152	3.28497	0.961851	3.41526	0.000637213	0.00271732
D930015M05Rik	10.1695	3.26905	1.05887	3.0873	0.00201983	0.00750443
Cplane2	40.3731	3.26281	0.724758	4.50193	6.7339e-06	4.49394e-05
Acoxl	10.5515	3.25212	0.91035	3.57238	0.000353756	0.00160731
C030047K22Rik	32.7737	3.25058	0.586859	5.53895	3.04295e-08	3.14068e-07
Gm36746	16.8448	3.23973	0.750022	4.31951	1.56376e-05	9.75665e-05
Plaur	10.6722	3.23501	0.911417	3.54943	0.000386071	0.0017366
Gm41608	37.5787	3.1782	0.766596	4.14586	3.38544e-05	0.000196437
Avil	15.9592	3.16712	0.820732	3.8589	0.0001139	0.000585392
1700007P06Rik	10.9763	3.16372	0.91049	3.47474	0.000511342	0.00222885
1700020L24Rik	16.6281	3.13375	0.729836	4.29376	1.75669e-05	0.000108582
Dlgap5	15.483	3.12341	0.870626	3.58754	0.000333808	0.00152493
Meltf	27.9453	3.09261	0.590739	5.23515	1.64853e-07	1.49885e-06
Gm39675	21.5072	3.08736	0.654679	4.71584	2.40715e-06	1.75327e-05
Gm16299	21.2791	3.06174	0.828445	3.69577	0.000219223	0.00104882
Gm15753	20.7732	3.04716	0.741267	4.11075	3.94384e-05	0.000225821
Gm11295	14.3972	3.03174	0.79693	3.80427	0.000142223	0.000712168
Gm41557	20.062	3.00832	0.749044	4.01622	5.91393e-05	0.00032603
Gm32923	77.3229	2.97708	0.402176	7.40242	1.33726e-13	2.85759e-12
Prr11-2	18.7675	2.97265	0.626546	4.7445	2.09021e-06	1.5434e-05
Gm13847	12.5635	2.96404	0.908593	3.26223	0.00110538	0.00441835
Onecut1	29.3764	2.93697	0.784721	3.74269	0.000182058	0.000887533
Gm17251	10.007	2.93482	0.80978	3.62421	0.000289841	0.0013448
TrnP	40.4233	2.8937	0.532957	5.42952	5.65073e-08	5.56546e-07
Fut4	11.6664	2.87233	1.01022	2.84326	0.00446541	0.0149563
Vmn2r87	26.9242	2.84481	0.585524	4.85857	1.18237e-06	9.07914e-06
Gm41395	12.7982	2.83896	0.885841	3.20482	0.00135148	0.0052765
Wnt2b	73.5803	2.83548	0.64983	4.36342	1.28043e-05	8.1155e-05
Kcnq1	18.1034	2.82203	0.84955	3.32179	0.000894421	0.00366586
Gm46065	664.293	2.82014	0.410255	6.8741	6.23817e-12	1.06408e-10
Gm31120	18.1305	2.81972	0.749746	3.7609	0.000169305	0.000830827
Cd300ld3	11.2505	2.80531	0.859053	3.26559	0.00109238	0.00437334
2810403D21Rik	13.3983	2.79934	0.807458	3.46686	0.000526579	0.00229051
Gm35612	19.2115	2.79125	0.776564	3.59436	0.000325185	0.00149067
Gm7328	2036.95	2.79057	0.200083	13.947	3.28095e-44	1.42517e-41
Gm42266	11.1232	2.79013	1.16065	2.40393	0.0162198	0.0447337
Gm16023	18.0283	2.78359	0.782659	3.55657	0.000375723	0.00169472
Mir6236	100.97	2.7804	0.318697	8.72429	2.67859e-18	1.01786e-16
1700109K24Rik	18.1373	2.77444	0.87098	3.18542	0.00144543	0.00559215
Ksr2	1645.49	2.77248	0.144542	19.1811	5.32083e-82	3.35132e-78
Pappa	69.4477	2.77218	0.700187	3.9592	7.52017e-05	0.000403714
Gm10584	17.1163	2.76797	0.801921	3.45168	0.000557108	0.00240958
Adnp	678.975	2.76673	0.274284	10.0871	6.3017e-24	4.48489e-22
Gm30977	906.461	2.7566	0.36059	7.6447	2.09435e-14	4.90838e-13
Prr11	17.6635	2.7479	0.622598	4.4136	1.01667e-05	6.56768e-05
LOC115486460	14.1583	2.70553	0.789323	3.42766	0.000608814	0.00260858
Gm5345	17.7261	2.70129	0.818881	3.29876	0.000971144	0.00394629
Gm45645	11.3256	2.69214	0.844155	3.18916	0.00142689	0.00552893
2410018L13Rik	75.6904	2.69181	0.606486	4.43838	9.06402e-06	5.90685e-05
Zcwpw2	14.1876	2.67726	0.870629	3.07509	0.00210437	0.00778525
Gm52381-2	20.5154	2.6281	0.746261	3.52169	0.000428802	0.00190366
Gm40557	12.5634	2.61433	0.808463	3.2337	0.00122197	0.00483074
4931440J10Rik	10.9402	2.6014	0.9441	2.75542	0.00586163	0.018904
Gm19859	29.1487	2.57565	0.696105	3.70009	0.000215526	0.0010327
H2-Ab1	14.6369	2.57047	0.996534	2.57941	0.00989694	0.0294941
AA387200	34.5531	2.55348	0.735509	3.47171	0.00051715	0.00225378
Pcdha10	151.958	2.55053	0.788817	3.23336	0.00122344	0.0048358
4930404H24Rik	11.2161	2.54979	0.89052	2.86326	0.00419312	0.0141553
Gdap10	23.6302	2.54925	0.784826	3.24817	0.00116151	0.00461999
0610040F04Rik	19.2616	2.54108	0.639529	3.97336	7.08672e-05	0.000382893
Gm17251-3	10.5531	2.53472	0.727121	3.48597	0.000490351	0.00214403
Gm52622	11.7985	2.52007	0.788305	3.19682	0.00138952	0.00540658
Xylt1	972.157	2.51451	0.157695	15.9454	3.06534e-57	3.51037e-54
Gm33712	10.7321	2.51437	0.978334	2.57005	0.0101684	0.0301572
6430573P05Rik	330.817	2.51238	0.305217	8.23144	1.84982e-16	5.72534e-15
Nptxr	8249.77	2.51207	0.179272	14.0126	1.30568e-44	5.98096e-42
Lnpep	2392.17	2.50998	0.163255	15.3746	2.4231e-53	1.96927e-50
Rep15	13.4834	2.50705	0.915125	2.73958	0.00615185	0.019714
Dennd5b-2	589.365	2.49095	0.154573	16.115	2.00094e-58	2.96539e-55
Tldc2	26.3296	2.48969	0.819319	3.03873	0.00237575	0.00865078
Pum1-2	515.333	2.48548	0.136914	18.1536	1.20292e-73	5.05104e-70
Gm36445	34.5236	2.48156	0.841091	2.9504	0.00317362	0.0111236
Sstr4	1245.69	2.47414	0.207913	11.8998	1.18577e-32	1.81057e-30
Elk4	308.846	2.46683	0.308787	7.98879	1.36274e-15	3.77285e-14
2310040G24Rik	17.2796	2.45414	0.900869	2.72419	0.00644591	0.0204945
1700012D14Rik	11.839	2.44945	0.930452	2.63254	0.00847499	0.0258748
Pax2	40.0765	2.42656	0.877844	2.76423	0.00570576	0.0184699
H2-Ab1-2	16.1288	2.42342	0.856643	2.82897	0.00466978	0.0155478
Trim29	10.7132	2.41895	0.941628	2.56891	0.010202	0.030228
Bace1	1339.37	2.4161	0.21392	11.2944	1.39881e-29	1.67022e-27
Gm3693	34.4139	2.40796	0.515363	4.67235	2.97774e-06	2.13492e-05
Fbxl18	1294.1	2.39801	0.150124	15.9736	1.9524e-57	2.34232e-54
Hif3a	121.516	2.38486	0.48866	4.8804	1.05874e-06	8.19723e-06
Gm52697	22.9972	2.35939	0.736669	3.20278	0.00136106	0.00530896
AW121686	23.2063	2.35668	0.829918	2.83965	0.00451633	0.0151088
4933406I18Rik	16.8841	2.34898	0.812725	2.89025	0.0038494	0.0131554
Gm2792	713.325	2.34085	0.149113	15.6985	1.5484e-55	1.56042e-52
Gm51585	41.0974	2.3352	0.846567	2.75843	0.0058079	0.0187547
Pcdha3	214.859	2.33407	0.201499	11.5835	4.99422e-31	6.62234e-29
Gm24598	18.288	2.33011	0.588771	3.95758	7.57135e-05	0.00040577
Sco2	33.5044	2.32816	0.625798	3.7203	0.000198987	0.000960214
Gm32718	12.0337	2.32533	0.911267	2.55176	0.0107181	0.031509
D630041G03Rik	84.129	2.30702	0.470352	4.90489	9.348e-07	7.33458e-06
Gm52507	55.617	2.30366	0.464952	4.95462	7.24713e-07	5.79481e-06
Gm51701	23.2853	2.30366	0.617979	3.72773	0.00019321	0.000935384
Kif26b	1145.09	2.28548	0.324689	7.03899	1.93645e-12	3.55941e-11
Oprm1	46.0496	2.28504	0.825933	2.76662	0.00566411	0.0183563
Colq	15.5225	2.28281	0.846263	2.69751	0.00698595	0.021932
Arfgef3	4183.81	2.28127	0.178697	12.7661	2.53513e-37	6.45152e-35
Ccdc188	13.1014	2.27977	0.843344	2.70325	0.00686654	0.0216083
Gm15545	15.0014	2.27697	0.894717	2.54491	0.0109307	0.0320369
Gm36129	30.8068	2.26494	0.626631	3.61448	0.000300955	0.00139073
Htr2b	15.0523	2.23662	0.824688	2.71207	0.00668637	0.0211363
Itga2	16.1437	2.2334	0.870568	2.56545	0.0103042	0.0304556
Gm52381	19.0186	2.22389	0.788737	2.81956	0.00480891	0.0159736
Gucy1b2	12.1871	2.21439	0.847644	2.6124	0.00899086	0.0272026
4930447F24Rik	13.8057	2.21141	0.909319	2.43195	0.0150179	0.0419376
Gm13629	46.8579	2.20694	0.495277	4.45596	8.35175e-06	5.47098e-05
Gm8225	24.764	2.18119	0.457532	4.76729	1.86719e-06	1.39136e-05
Gm36279	51.1234	2.18094	0.843165	2.58661	0.00969256	0.0290362
Gm33312	23.9439	2.17637	0.921019	2.363	0.0181276	0.0489795
Ptchd4	364.113	2.17475	0.381886	5.69476	1.23547e-08	1.33877e-07
Card14	26.6894	2.16843	0.595179	3.64332	0.000269144	0.00125897
Pcdhb2	189.265	2.14467	0.326984	6.55895	5.41891e-11	8.12643e-10
Pcnx3-2	473.05	2.1408	0.241976	8.84715	8.97854e-19	3.63091e-17
Ago2	3457.56	2.14023	0.130764	16.367	3.28854e-60	6.37318e-57
C5ar2	32.5257	2.13243	0.686942	3.10423	0.00190776	0.00713754
Ap2b1-2	896.406	2.12565	0.150604	14.1142	3.10535e-45	1.47616e-42
Gm45978	21.8525	2.11898	0.59238	3.57705	0.000347488	0.00158225
Zbed6	782.819	2.10626	0.257878	8.16764	3.14475e-16	9.49985e-15
LOC115488789	13.6484	2.10175	0.89142	2.35776	0.0183858	0.0495414
Gm7153	25.9187	2.09602	0.871444	2.40523	0.0161624	0.04459
Gm52236	14.646	2.09207	0.615976	3.39635	0.00068291	0.00288727
Tlr9	83.3556	2.08808	0.660564	3.16106	0.00157199	0.00603212
Gm33940	17.789	2.08436	0.815973	2.55445	0.0106355	0.0312991
Hnf1a	14.2079	2.08087	0.809257	2.57134	0.0101306	0.0300599
Tmem255b	100.945	2.07655	0.826259	2.5132	0.0119642	0.0346188
Cc2d2b	11.9538	2.07644	0.85564	2.42676	0.0152342	0.0424474
Trim56	134.115	2.07633	0.547844	3.79	0.000150647	0.000749784
Cmklr1	166.937	2.07488	0.512921	4.04523	5.22723e-05	0.000292071
Gm52046	19.0821	2.07381	0.609728	3.40121	0.000670881	0.00284491
Gm30875	16.2168	2.07054	0.870869	2.37756	0.0174278	0.0474781
Gm18666	37.3828	2.07045	0.477932	4.33211	1.47688e-05	9.26735e-05
Gan	302.614	2.07015	0.485218	4.26644	1.98617e-05	0.000121249
Gm21168	30.8374	2.05104	0.735543	2.78847	0.00529576	0.0173319
Lhx5	18.1188	2.04464	0.851908	2.40007	0.016392	0.0451345
Ttc22	30.9169	2.03995	0.713003	2.86107	0.00422217	0.0142382
9530026P05Rik	21.3205	2.03422	0.770589	2.63983	0.00829478	0.0254057
Rhod	34.7599	2.01901	0.843109	2.39472	0.0166331	0.0456785
Ap2b1-3	1484.31	2.01277	0.124973	16.1056	2.32886e-58	3.25963e-55
Itgb8	1449.51	2.00678	0.21378	9.38712	6.16661e-21	3.25706e-19
Wnt9b	50.3225	2.00075	0.731418	2.73544	0.00622976	0.0199178
Gm38424	22.7427	1.99829	0.681335	2.9329	0.00335814	0.0116809
Pcdha1	84.5454	1.99115	0.701657	2.83779	0.00454275	0.0151837
Klhl34	4412.33	1.98357	0.158857	12.4865	8.84774e-36	1.90521e-33
LOC115490354	69.1373	1.97733	0.631217	3.13256	0.00173288	0.00655823
Myo3b	45.5503	1.97686	0.662116	2.98568	0.00282952	0.0100631
Ptgs2os	22.5312	1.97427	0.718432	2.74803	0.00599551	0.0192741
Kcnj6-2	809.661	1.97108	0.22113	8.91369	4.93612e-19	2.05555e-17
9430037G07Rik	18.8934	1.97053	0.689859	2.85642	0.00428451	0.0144272
Tpd52-ps	17.5107	1.96911	0.486681	4.046	5.20994e-05	0.000291299
Dnah8	55.6992	1.96871	0.489119	4.02502	5.69705e-05	0.000315454
Nr2c2	2953.28	1.95806	0.0999796	19.5846	2.09104e-85	1.75605e-81
Ctnna3	95.5764	1.95691	0.615638	3.17867	0.00147953	0.00571443
Gm30421	17.8332	1.9558	0.746321	2.62058	0.00877798	0.0266545
Lmod1	77.2194	1.95189	0.490482	3.97954	6.90479e-05	0.000373865
Gm33083	29.225	1.94678	0.603404	3.22633	0.00125387	0.00494655
Gm28111	26.8502	1.93409	0.714889	2.70544	0.00682148	0.0215022
Acsl3-2	236.077	1.92016	0.201768	9.51666	1.78836e-21	9.77352e-20
D130037M23Rik	530.249	1.91417	0.209036	9.15713	5.32951e-20	2.47248e-18
Il6ra	238.92	1.90539	0.348774	5.46311	4.67854e-08	4.68486e-07
Gm8707	50.3422	1.90313	0.452163	4.20895	2.56565e-05	0.000152775
Large1-2	477.157	1.88078	0.171818	10.9463	6.91995e-28	7.45048e-26
Gm46759	15.6257	1.86317	0.734533	2.53654	0.0111954	0.0327059
Kcna3	337.405	1.8493	0.210484	8.7859	1.55112e-18	6.07757e-17
Pcdha12	431.035	1.84878	0.265689	6.95844	3.44068e-12	6.09167e-11
Wdfy4	117.659	1.84479	0.557023	3.31187	0.000926733	0.00378463
Zim1	145.744	1.84398	0.527404	3.49632	0.000471719	0.00207155
9930111J21Rik1	40.2597	1.84207	0.478914	3.84635	0.000119888	0.000611926
Nfam1	105.118	1.8365	0.333793	5.5019	3.75718e-08	3.82613e-07
Ncor1	10724.6	1.81675	0.136015	13.357	1.0788e-40	3.52977e-38
Gpr63	632.17	1.81445	0.233078	7.78476	6.98471e-15	1.76641e-13
Galnt15	111.196	1.81324	0.484719	3.74081	0.00018343	0.000893292
Oip5os1	3681.29	1.81194	0.137653	13.1632	1.42983e-39	4.28848e-37
Sp140	91.8865	1.80825	0.477093	3.79014	0.000150565	0.00074952
Gm5093	18.5153	1.80779	0.681679	2.65197	0.00800237	0.0246469
Abi2	3375.24	1.80695	0.113049	15.9838	1.65696e-57	2.15343e-54
Gm31546	13.5617	1.7982	0.729293	2.46568	0.0136754	0.0387556
Flrt1	1013.2	1.7818	0.31246	5.7025	1.18066e-08	1.28213e-07
Banf2os	35.449	1.78165	0.753156	2.36558	0.0180021	0.048721
Mms22l	41.6987	1.77271	0.551385	3.21502	0.00130435	0.00512266
Gm21112	28.8435	1.7725	0.69043	2.56724	0.0102513	0.0303429
Pmaip1	56.5595	1.77047	0.477762	3.70576	0.000210757	0.00101216
Pcdhgc3	4756.62	1.77017	0.0961835	18.4041	1.21766e-75	6.13554e-72
Plcxd3	203.666	1.76553	0.30413	5.80519	6.42922e-09	7.27336e-08
Gm12447	48.9817	1.76477	0.590176	2.99024	0.00278761	0.00993635
Gm34799	83.6063	1.7618	0.495356	3.55663	0.000375647	0.00169472
Ddi2	724.369	1.75674	0.167824	10.4678	1.21479e-25	1.01679e-23
Hlcs-2	121.462	1.75174	0.499379	3.50783	0.000451774	0.00199404
Tmem252	38.6609	1.74603	0.723037	2.41485	0.0157415	0.0436007
Hhipl1	159.304	1.74342	0.467226	3.73144	0.000190391	0.00092333
Spen	5401.94	1.74264	0.127018	13.7196	7.75215e-43	3.15012e-40
Cdc6	23.6305	1.73655	0.707108	2.45585	0.0140551	0.03968
Grin2b	50833.7	1.733	0.152751	11.3452	7.83026e-30	9.57649e-28
Syn3	1861.1	1.73205	0.196708	8.80518	1.30647e-18	5.17534e-17
LOC115489466	46.5351	1.72985	0.674502	2.56463	0.0103286	0.03051
Zhx3	2468.47	1.7268	0.186834	9.24247	2.40878e-20	1.16036e-18
Kcnh5	332.123	1.72415	0.354462	4.86413	1.14962e-06	8.84114e-06
Gpr26	1403.98	1.7236	0.23873	7.21985	5.20442e-13	1.03326e-11
Mtr	510.851	1.72251	0.175087	9.83802	7.72173e-23	4.91266e-21
Pcdhac2	2221.07	1.71312	0.099219	17.266	8.47963e-67	2.67045e-63
Pcdhb16	441.484	1.7087	0.253379	6.74365	1.54459e-11	2.4802e-10
Zbtb20	5487.34	1.7011	0.237908	7.15025	8.66228e-13	1.66616e-11
Gm51556	139.726	1.69886	0.239304	7.09918	1.25502e-12	2.36315e-11
Sdcbp2	95.0057	1.69389	0.478255	3.54181	0.000397397	0.00178055
Gm10791	26.751	1.69321	0.553248	3.06049	0.00220976	0.00812724
B930059L03Rik	29.0727	1.69237	0.673279	2.51362	0.0119499	0.0345814
Gm11944	31.7362	1.68212	0.57943	2.90305	0.00369542	0.0126981
Pcdhgb1	610.597	1.67453	0.242512	6.90494	5.02258e-12	8.65519e-11
Tedc1	41.7152	1.67287	0.495709	3.37471	0.000738943	0.00310127
Pcdhga9	407.852	1.66979	0.184254	9.06241	1.27596e-19	5.62004e-18
Cilp2	94.0864	1.66188	0.555686	2.99068	0.00278359	0.00992495
D130040H23Rik	71.5197	1.65901	0.41615	3.98656	6.70383e-05	0.000364158
Pipox	37.2533	1.65866	0.676432	2.45207	0.0142038	0.0400326
Pcdhga10	573.465	1.65685	0.191531	8.65055	5.1252e-18	1.88228e-16
Lancl3	211.018	1.65098	0.686971	2.40328	0.0162488	0.0448037
Pcdhgb5	368.848	1.64929	0.212501	7.76132	8.40491e-15	2.10134e-13
Nos2	29.1167	1.64873	0.59238	2.78322	0.00538222	0.0175579
Gm36227	18.7303	1.64851	0.640989	2.57183	0.0101163	0.0300342
Gm35290	14.8901	1.64473	0.696655	2.3609	0.0182308	0.0491709
Frrs1l	13991.8	1.64361	0.11882	13.8328	1.61681e-43	6.789e-41
Gli3	447.249	1.64298	0.422349	3.8901	0.000100204	0.00052074
Zfhx4	924.336	1.63527	0.4498	3.63555	0.000277385	0.00129344
C230034O21Rik	160.645	1.63514	0.63014	2.59489	0.00946204	0.0284166
Cfb-4	19.7466	1.6346	0.666858	2.4512	0.0142383	0.0401162
Naip2	29.2673	1.6293	0.633471	2.57202	0.0101106	0.0300243
Gm3230	88.5669	1.62819	0.509557	3.19531	0.00139681	0.00543049
9230114K14Rik	69.6203	1.6257	0.544931	2.98331	0.00285152	0.0101284
Tap1	48.3756	1.62289	0.328671	4.93774	7.90319e-07	6.27522e-06
Spata5l1	70.6897	1.62288	0.51194	3.17005	0.00152411	0.00586772
Zfp536	1839.5	1.62237	0.119638	13.5606	6.85548e-42	2.39885e-39
Garem1	3248.84	1.61794	0.111207	14.5489	5.93674e-48	3.47838e-45
Gm52385	32.0084	1.61565	0.624963	2.5852	0.00973231	0.0291379
Adcy1	87941.1	1.61464	0.224881	7.17999	6.9715e-13	1.35839e-11
Gm31107	67.0176	1.612	0.6424	2.50934	0.0120959	0.0349396
Sgpp2-2	41.3525	1.60989	0.487846	3.29998	0.000966902	0.00393095
Gm12922	20.1012	1.60634	0.51147	3.14063	0.00168583	0.00640519
Gm6181	11.4737	1.60532	0.607104	2.64422	0.00818789	0.0251347
Trim71	95.464	1.60503	0.606558	2.64613	0.00814187	0.0250154
Pcdha9	255.489	1.59456	0.219533	7.26343	3.77399e-13	7.63097e-12
Gm33457	30.7268	1.57876	0.532766	2.96333	0.00304332	0.0107242
Med13l	6800.11	1.57202	0.102429	15.3474	3.6874e-53	2.90313e-50
Megf9	5101.31	1.57077	0.125006	12.5656	3.26587e-36	7.41265e-34
Cmtr1	462.501	1.56912	0.182885	8.57981	9.50277e-18	3.39112e-16
Ndufa4l2	51.0427	1.56815	0.542295	2.8917	0.00383168	0.013103
Arsj	272.719	1.56715	0.291319	5.37952	7.46853e-08	7.17354e-07
B130046B21Rik	202.703	1.56069	0.358338	4.35534	1.32859e-05	8.39961e-05
Bsn	36496.9	1.55762	0.146974	10.5979	3.04724e-26	2.76159e-24
Sntb2	649.748	1.53728	0.23788	6.4624	1.03056e-10	1.48027e-09
Shank3	21576.3	1.53201	0.10441	14.673	9.59655e-49	6.19937e-46
Slc26a1	75.7835	1.53139	0.4567	3.35317	0.000798905	0.00332358
Cbx7	351.245	1.53139	0.143947	10.6386	1.97081e-26	1.85271e-24
Cdr1	457.503	1.53067	0.243376	6.28931	3.18881e-10	4.30311e-09
Tnks	5182.89	1.52826	0.11549	13.2329	5.66535e-40	1.78416e-37
C130036L24Rik	47.7278	1.52067	0.456805	3.32893	0.000871814	0.00358253
Htr2a	341.043	1.52053	0.21967	6.92187	4.4573e-12	7.78221e-11
Tmem245	1561.93	1.51409	0.160953	9.40699	5.10542e-21	2.71937e-19
Gm40056	658.898	1.50908	0.422038	3.57569	0.0003493	0.00158993
Naif1	169.507	1.50685	0.491084	3.06841	0.00215203	0.00794175
Zfp652	990.69	1.50254	0.119781	12.5441	4.28262e-36	9.54835e-34
Sesn3	1305.93	1.50124	0.124026	12.1042	1.00345e-33	1.70816e-31
Rimbp3	262.655	1.49854	0.338615	4.4255	9.62191e-06	6.23976e-05
Gm2808	1309.66	1.49775	0.142783	10.4897	9.63786e-26	8.1482e-24
Zfp646	1356.57	1.49706	0.162755	9.19824	3.63852e-20	1.70388e-18
H2bc23	26.7314	1.49601	0.627813	2.38289	0.0171774	0.046892
Adam23-2	1571.89	1.49559	0.0880552	16.9847	1.06519e-64	2.68363e-61
Dpf3	572.876	1.4955	0.230063	6.50038	8.01165e-11	1.16674e-09
D130017N08Rik	411.281	1.49277	0.242887	6.14593	7.9494e-10	1.01974e-08
Gm41414	37.9471	1.49185	0.549024	2.71728	0.0065821	0.020859
Sv2c	935.284	1.48633	0.243875	6.09465	1.0968e-09	1.38026e-08
Shank1	48746.4	1.48557	0.122575	12.1197	8.30549e-34	1.42346e-31
Gm46243	256.774	1.48225	0.422341	3.50959	0.000448792	0.00198297
1700041B01Rik	262.186	1.47838	0.215834	6.8496	7.40593e-12	1.24473e-10
Cited4	79.2972	1.47738	0.431133	3.42673	0.000610898	0.00261529
Zbtb32	73.625	1.47697	0.488694	3.02229	0.0025087	0.0090863
Chrnb1	65.1792	1.47376	0.477254	3.088	0.00201508	0.00749233
Pcdhga1	440.684	1.47133	0.322506	4.56217	5.06271e-06	3.45664e-05
Setbp1	3016.25	1.46656	0.127987	11.4587	2.12581e-30	2.69134e-28
9330117O12Rik	98.9416	1.46152	0.505376	2.89195	0.00382859	0.0130967
Garre1	1045.51	1.45549	0.115402	12.6123	1.80745e-36	4.17769e-34
Sptb	21596.6	1.44699	0.111214	13.011	1.06016e-38	2.90322e-36
Pcdhga7	554.554	1.44289	0.1777	8.11981	4.66899e-16	1.38064e-14
Usp34	6433.51	1.44196	0.101029	14.2727	3.23856e-46	1.69984e-43
Ankrd52	3617.49	1.43716	0.113578	12.6535	1.06978e-36	2.54265e-34
Rps28-4	70.9916	1.43125	0.278984	5.1302	2.89438e-07	2.52409e-06
Gm35102	80.9934	1.42983	0.522352	2.73729	0.00619481	0.0198287
Lmbrd2-2	894.397	1.42754	0.183182	7.793	6.54386e-15	1.66363e-13
Bicra	2605.34	1.42296	0.133743	10.6395	1.952e-26	1.8419e-24
Kbtbd6	170.421	1.42085	0.339999	4.17897	2.92833e-05	0.000172415
Card6	356.368	1.41176	0.21653	6.51993	7.03414e-11	1.03214e-09
H2-T24	382.896	1.40653	0.317372	4.4318	9.34488e-06	6.07707e-05
Asb18	45.755	1.40263	0.577519	2.42871	0.0151525	0.0422433
Nhsl2	6397.58	1.40254	0.143573	9.76887	1.53145e-22	9.43361e-21
Erbb4-2	724.772	1.40129	0.19395	7.22501	5.01083e-13	9.99548e-12
Ep300	4859.2	1.39878	0.109608	12.7617	2.68441e-37	6.76311e-35
Pcdha5	259.712	1.39745	0.429397	3.25444	0.00113617	0.00452851
Zfp526	638.666	1.39681	0.18966	7.36482	1.77388e-13	3.74926e-12
Rtl3	229.875	1.39676	0.390085	3.58066	0.000342733	0.00156286
Pcdhgb7	534.285	1.3944	0.193167	7.21861	5.2522e-13	1.04192e-11
Wnt10a	188.833	1.39231	0.357426	3.89538	9.80435e-05	0.00051067
Exph5	339.398	1.38729	0.221788	6.25503	3.97449e-10	5.30648e-09
Wipf1	532.302	1.38694	0.195115	7.10833	1.17454e-12	2.22158e-11
Notch1	1833.2	1.38451	0.146508	9.45009	3.3855e-21	1.82253e-19
Map1a	93911.5	1.38014	0.108523	12.7175	4.72518e-37	1.15579e-34
Oprd1	684.851	1.36914	0.217053	6.30785	2.82944e-10	3.84492e-09
Tnrc6b	6125.46	1.36831	0.126267	10.8367	2.30667e-27	2.36237e-25
Prrc2b	40236.9	1.36711	0.0879484	15.5445	1.73352e-54	1.55979e-51
Pcdhga5	563.848	1.36375	0.227299	5.9998	1.97563e-09	2.40107e-08
Lingo3	4477.49	1.36347	0.256083	5.32432	1.01331e-07	9.53654e-07
Gm46277	30.9792	1.35951	0.523393	2.5975	0.00939064	0.0282223
Gfod1	8209.07	1.35887	0.119518	11.3696	5.92263e-30	7.35048e-28
Pkdrej	65.7741	1.3588	0.279053	4.86933	1.11976e-06	8.64053e-06
Hivep3	3794.93	1.35832	0.116001	11.7096	1.13866e-31	1.58494e-29
Gm10015	33.2101	1.35668	0.497915	2.72472	0.00643557	0.0204668
Samd5	613.065	1.35554	0.29405	4.60988	4.02907e-06	2.80443e-05
Unkl	805.56	1.35363	0.157772	8.57963	9.51767e-18	3.39163e-16
Utp14b-2	120.106	1.35362	0.299324	4.52225	6.11855e-06	4.11618e-05
Iqsec3	12072.9	1.35235	0.132145	10.2338	1.39892e-24	1.06158e-22
Rps28-3	91.7386	1.35124	0.281224	4.80484	1.54872e-06	1.16612e-05
Gm29801	101.723	1.34852	0.290835	4.63671	3.54004e-06	2.49616e-05
D330025C20Rik	72.9757	1.34699	0.564621	2.38565	0.0170489	0.046592
Kat6a	4458.78	1.34409	0.109619	12.2614	1.45955e-34	2.74417e-32
Chrm5	120.775	1.34201	0.397406	3.37693	0.000732994	0.00307938
Alk	296.547	1.3355	0.393189	3.39658	0.000682342	0.00288535
Ctdsp2-ps	408.261	1.33495	0.182605	7.31057	2.66004e-13	5.52035e-12
2900026A02Rik	7721.67	1.33476	0.12403	10.7616	5.22445e-27	5.24402e-25
Zfp366	115.902	1.33448	0.549829	2.42707	0.0152211	0.0424158
Kcnh7	3523.53	1.33447	0.15408	8.66089	4.68092e-18	1.73173e-16
Cep350	3072.6	1.33193	0.15986	8.33188	7.95685e-17	2.55695e-15
Prex1	6972.3	1.32951	0.0909735	14.6142	2.27932e-48	1.43563e-45
Ppara	218.744	1.32436	0.253273	5.22896	1.70462e-07	1.54316e-06
Clcn6-2	998.195	1.31896	0.171767	7.6788	1.60585e-14	3.84215e-13
Bcl9l	3686.24	1.31661	0.1008	13.0616	5.45626e-39	1.5621e-36
Atxn1	5379.73	1.31595	0.104951	12.5387	4.58402e-36	1.00426e-33
Gm9234	25.5306	1.3118	0.545421	2.40511	0.0161675	0.0445992
Celsr2	20890.3	1.31087	0.103553	12.659	9.97891e-37	2.39437e-34
Syne3	146.273	1.30992	0.549187	2.38519	0.0170701	0.0466448
Entpd7	669.1	1.30138	0.243568	5.34299	9.14237e-08	8.66565e-07
Slc24a4	1377.55	1.29904	0.122208	10.6297	2.1675e-26	2.00765e-24
Fmn1	821.536	1.29811	0.187983	6.90546	5.00393e-12	8.62896e-11
Pcdhgb6	870.165	1.29684	0.159328	8.13943	3.97153e-16	1.18553e-14
Gm6125	45.6656	1.292	0.390122	3.31179	0.000927004	0.00378463
Ppargc1b	1199.64	1.29062	0.13442	9.60142	7.88486e-22	4.45406e-20
Cic	12865.9	1.28303	0.0802806	15.9819	1.70948e-57	2.15343e-54
Gm5921	46.916	1.28282	0.300274	4.27217	1.93581e-05	0.000118577
Ttbk1	11869.8	1.27817	0.0902291	14.1659	1.49052e-45	7.51042e-43
Sbk1	6990.91	1.27765	0.105823	12.0734	1.45919e-33	2.41861e-31
Med12l	1884.97	1.27737	0.165348	7.72536	1.1154e-14	2.7416e-13
Foxk1	5677.51	1.27682	0.103868	12.2927	9.91142e-35	1.90617e-32
Abhd2	2453.88	1.27374	0.316973	4.01844	5.85848e-05	0.000323326
Sipa1l3	16740.3	1.27282	0.135909	9.36525	7.58723e-21	3.96582e-19
Fosb	381.594	1.27263	0.363398	3.50203	0.000461734	0.00203373
Dlgap2	7016.89	1.27137	0.118616	10.7184	8.3437e-27	8.24357e-25
Mc4r	207.57	1.26975	0.280245	4.53087	5.87408e-06	3.96123e-05
Pcdhga3	1067.78	1.26529	0.175224	7.221	5.1605e-13	1.02534e-11
Cacna1i	4188.13	1.26398	0.18035	7.00849	2.40908e-12	4.36965e-11
Tmem132d	565.746	1.26131	0.166077	7.5947	3.08495e-14	7.06566e-13
Adamtsl5	200.079	1.25876	0.313272	4.01811	5.86679e-05	0.000323714
Gm52337	201.838	1.25662	0.390383	3.21894	0.00128665	0.00506104
Bach2	688.438	1.25199	0.186843	6.70075	2.07358e-11	3.28778e-10
Sap30l	1536.23	1.25186	0.15484	8.08486	6.22348e-16	1.80016e-14
Hivep1	2390.75	1.25149	0.166678	7.50845	5.9833e-14	1.32635e-12
Irs2	5614.3	1.24842	0.103516	12.0602	1.71291e-33	2.80228e-31
Arhgef11	4731.86	1.24697	0.0997278	12.5037	7.12428e-36	1.54732e-33
Setd1b	3565.01	1.2468	0.117725	10.5908	3.28748e-26	2.95803e-24
Ap5b1	286.834	1.24663	0.237872	5.24077	1.59907e-07	1.45967e-06
Ank1	2441.38	1.24579	0.193784	6.42878	1.28635e-10	1.82582e-09
Plekhh1	3069.7	1.24498	0.165598	7.5181	5.55794e-14	1.24137e-12
Xkr6	822.471	1.24483	0.241548	5.15354	2.55618e-07	2.25539e-06
C2cd4b	124.118	1.24398	0.282804	4.39873	1.08885e-05	6.98914e-05
Mast4	4096.04	1.24225	0.122862	10.1109	4.94151e-24	3.54691e-22
Pom121	5013.13	1.24205	0.0874618	14.201	9.0256e-46	4.64063e-43
Clic5	268.68	1.24201	0.195754	6.34474	2.22803e-10	3.07074e-09
Zfp114	138.3	1.24163	0.214204	5.79647	6.77257e-09	7.63095e-08
Arid5b	2196	1.24152	0.118501	10.4769	1.1034e-25	9.26635e-24
Lct	5539.96	1.23747	0.343892	3.59843	0.000320145	0.0014697
Sptbn2	90324.2	1.23677	0.125735	9.83631	7.85422e-23	4.97184e-21
Cbl	4225.41	1.23499	0.107374	11.5017	1.29284e-30	1.66182e-28
Ttc28	2137.65	1.23499	0.129911	9.50638	1.97407e-21	1.07418e-19
Prr14l	5209.13	1.23487	0.110579	11.1673	5.89715e-29	6.78414e-27
Pcdhb22	387.292	1.23174	0.192238	6.40736	1.48059e-10	2.08858e-09
Vsig2	365.145	1.23107	0.236821	5.19833	2.01087e-07	1.80163e-06
Wdfy3	13531.1	1.22869	0.105464	11.6503	2.28637e-31	3.08036e-29
Ncor2	18084.2	1.22816	0.121617	10.0986	5.6014e-24	3.99778e-22
Celsr1	857.179	1.22682	0.132963	9.2268	2.78847e-20	1.33054e-18
Fam172a	408.484	1.2247	0.195687	6.25845	3.88811e-10	5.19391e-09
Ncam2	2831.21	1.22366	0.140362	8.71791	2.83388e-18	1.07202e-16
Arid1a	8775.81	1.22313	0.0710675	17.2109	2.20113e-66	6.16169e-63
Elfn1	2227.31	1.22118	0.151038	8.08526	6.20325e-16	1.79701e-14
Obscn	294.132	1.22053	0.241583	5.05222	4.36711e-07	3.65943e-06
Ash1l	9781.58	1.22023	0.131784	9.25932	2.05732e-20	1.0045e-18
Klf4	219.938	1.21988	0.243649	5.00671	5.5368e-07	4.53956e-06
Sox6	984.757	1.21593	0.145093	8.38031	5.27897e-17	1.73401e-15
Atp11c-2	98.2756	1.21552	0.508483	2.39048	0.0168266	0.0461143
Soga1	6926.47	1.21371	0.109742	11.0597	1.96752e-28	2.17411e-26
Lrrc14b	179.609	1.21172	0.406673	2.97959	0.00288632	0.010242
5930403N24Rik	55.7095	1.21057	0.446211	2.713	0.00666769	0.0210958
Pitpnc1	2383.21	1.20987	0.0992411	12.1912	3.46222e-34	6.18633e-32
Ep400	5789.06	1.20878	0.106915	11.306	1.22552e-29	1.47422e-27
Dock8	271.806	1.20809	0.207339	5.82666	5.65474e-09	6.45517e-08
Hectd4	19022.6	1.20798	0.125553	9.62124	6.50392e-22	3.69053e-20
Usf3	4109.79	1.20334	0.134683	8.93462	4.08596e-19	1.71e-17
Gm52316	90.5249	1.20332	0.24226	4.96708	6.79692e-07	5.45356e-06
Tnrc18	8035.65	1.20306	0.0775126	15.5208	2.50794e-54	2.17879e-51
Pcdhga4	646.018	1.20252	0.239081	5.02976	4.91095e-07	4.0646e-06
Pcdhb15	172.971	1.20201	0.341267	3.52221	0.000427973	0.00190084
Plxna4	18407	1.19916	0.155383	7.71745	1.18677e-14	2.90851e-13
Dgkh	11543.9	1.19814	0.249857	4.79531	1.62425e-06	1.21899e-05
Dhx33-2	1378.89	1.19804	0.15238	7.86217	3.77542e-15	9.83639e-14
Naalad2	52.9235	1.19702	0.459913	2.6027	0.00924917	0.027857
Slit3	4088.25	1.19548	0.160646	7.44169	9.94053e-14	2.14971e-12
Pcdhga6	526.647	1.19506	0.193285	6.18288	6.29414e-10	8.17395e-09
Caln1	11315.6	1.19373	0.14778	8.07776	6.59646e-16	1.89933e-14
Dexi	728.683	1.19091	0.174088	6.84083	7.87342e-12	1.31628e-10
Ahrr	40.1132	1.19063	0.384545	3.0962	0.00196017	0.00730812
Slc41a3	125.048	1.18952	0.291185	4.08509	4.40591e-05	0.000250006
Atp8a2	836.012	1.18804	0.130297	9.11793	7.65741e-20	3.4698e-18
Lyst	6160.55	1.18743	0.165114	7.19156	6.40543e-13	1.251e-11
Kif26a	486.356	1.18575	0.162418	7.30062	2.86446e-13	5.9056e-12
Kcnb1	10831.6	1.1842	0.0882319	13.4214	4.52844e-41	1.52119e-38
C130083M11Rik	120.987	1.18387	0.458402	2.58261	0.00980567	0.0293192
Sipa1l1	24513	1.18234	0.109029	10.8443	2.12292e-27	2.18306e-25
Dgki	7771.32	1.18099	0.15324	7.70684	1.28975e-14	3.13648e-13
Zzef1	2704.93	1.18039	0.103831	11.3684	6.00582e-30	7.41719e-28
Gm38820	73.3416	1.1788	0.375172	3.14203	0.00167781	0.00637972
Srgap3	17714.6	1.17871	0.114133	10.3276	5.28809e-25	4.09933e-23
Kmt2d	8360.25	1.17509	0.150291	7.81876	5.33464e-15	1.37004e-13
Homer2	4884.31	1.17482	0.146299	8.03026	9.72646e-16	2.72882e-14
Maml2	1660.99	1.17473	0.214083	5.48726	4.08219e-08	4.13205e-07
Huwe1	20893.7	1.17271	0.0989654	11.8497	2.15883e-32	3.18067e-30
Ahdc1	5029.94	1.17267	0.0952832	12.3072	8.28917e-35	1.61889e-32
Siah3	91.8249	1.17241	0.497604	2.35611	0.0184676	0.0497303
Jmjd1c	3527.97	1.17177	0.150663	7.77738	7.40396e-15	1.86535e-13
LOC108169009	194.897	1.17004	0.178356	6.56015	5.37528e-11	8.07061e-10
Tcf20	6622.05	1.16872	0.0806762	14.4865	1.47414e-47	8.44076e-45
Thsd7a	3356.08	1.16603	0.16354	7.12993	1.00422e-12	1.91815e-11
Slc46a1	188.636	1.16535	0.293573	3.96955	7.2007e-05	0.000388385
Dst	24752.7	1.16112	0.13702	8.47406	2.36985e-17	8.0793e-16
Gm30248	145.201	1.16079	0.300689	3.86043	0.000113188	0.000582207
Nlgn3	6773.84	1.16072	0.119067	9.7485	1.87222e-22	1.1421e-20
E130308A19Rik	624.306	1.16068	0.16447	7.05706	1.70058e-12	3.14801e-11
F730043M19Rik	377.984	1.16	0.248432	4.66929	3.02243e-06	2.1602e-05
Hivep2	20168	1.15875	0.0979443	11.8307	2.70893e-32	3.94502e-30
Tirap	125.926	1.15785	0.385284	3.00519	0.00265417	0.00951604
Pcdhga8	612.424	1.15651	0.212637	5.43886	5.36217e-08	5.31032e-07
Rapgef1	8100.25	1.15628	0.0708332	16.324	6.65874e-60	1.19829e-56
Kmt2c	5255.57	1.15604	0.124189	9.30871	1.29389e-20	6.54585e-19
Tmem210	52.1706	1.15497	0.474813	2.43248	0.0149958	0.041885
Mideas	2046.08	1.15462	0.108578	10.634	2.07103e-26	1.9325e-24
Prrc2a-2	6680	1.15453	0.0696522	16.5757	1.04502e-61	2.19402e-58
Gm39080	233.762	1.15232	0.361092	3.19122	0.00141674	0.00549459
Dab2ip	6367.87	1.15087	0.0846589	13.5942	4.33341e-42	1.55966e-39
Adcy9	9818.88	1.15032	0.120362	9.55721	1.20978e-21	6.66942e-20
Sytl5	268.66	1.14876	0.335893	3.42002	0.000626169	0.00267476
Mxd4	1458.45	1.14806	0.0919677	12.4833	9.20703e-36	1.95096e-33
Fat3	4408.4	1.14703	0.181021	6.33647	2.35087e-10	3.22592e-09
Hecw2	1470.32	1.14703	0.147345	7.78466	6.99021e-15	1.76641e-13
Bahcc1	1849.08	1.14686	0.148839	7.70534	1.30494e-14	3.17036e-13
Mrip-ps	140.095	1.14623	0.235773	4.86159	1.16446e-06	8.94978e-06
Kansl1l-2	112.777	1.14341	0.343921	3.32462	0.000885395	0.00363123
Kcnn3	711.031	1.14312	0.159292	7.17626	7.16423e-13	1.39379e-11
Rai1	5442.14	1.14174	0.0962868	11.8576	1.96416e-32	2.91088e-30
Cyp26b1	1596.69	1.14134	0.343839	3.3194	0.000902116	0.00369439
Dlgap3	22244.4	1.14122	0.0947498	12.0446	2.07098e-33	3.34464e-31
Tmem74b	223.794	1.14119	0.275635	4.14023	3.46957e-05	0.000200717
Zfp704	4146.7	1.1409	0.115936	9.84079	7.51212e-23	4.7914e-21
Abl2	5973.01	1.14026	0.11275	10.1131	4.8311e-24	3.47756e-22
4930500F10Rik	42.5499	1.13967	0.460479	2.47496	0.0133252	0.0379211
Crtc1	16179.4	1.13758	0.104134	10.9242	8.82733e-28	9.42355e-26
Apc	18557.5	1.13604	0.120884	9.39779	5.57235e-21	2.95558e-19
Ndst4	2204.57	1.136	0.14764	7.69441	1.42152e-14	3.42717e-13
Fry	13451	1.1354	0.136971	8.28932	1.139e-16	3.60503e-15
Dsp	5150.83	1.13523	0.399812	2.83941	0.00451969	0.015118
Tmem151b	8765.92	1.13448	0.105903	10.7124	8.90089e-27	8.75973e-25
Pcdhga11	1487.07	1.13391	0.169308	6.69733	2.12269e-11	3.36346e-10
Gpr161	4222.13	1.13013	0.125794	8.98395	2.61207e-19	1.10789e-17
Dagla	15258.8	1.12838	0.152204	7.41358	1.22931e-13	2.63361e-12
Hipk2	12027.6	1.12834	0.180741	6.24285	4.29664e-10	5.70334e-09
Sdr39u1	316.345	1.12779	0.210405	5.36009	8.31823e-08	7.93026e-07
Ppp1r16b	11905.6	1.12692	0.115619	9.74684	1.90304e-22	1.15452e-20
Klf13	18291.3	1.12577	0.110948	10.1468	3.4245e-24	2.50078e-22
A330040F15Rik	85.8644	1.12553	0.305552	3.68361	0.000229954	0.0010966
Plxna1	12147.7	1.12373	0.129405	8.68382	3.82699e-18	1.4284e-16
Kmt2e	6790.06	1.12258	0.113363	9.90254	4.05845e-23	2.66968e-21
Iqsec2	18406.3	1.12233	0.107898	10.4018	2.43359e-25	1.95884e-23
Fat4	2534.23	1.12231	0.178708	6.28014	3.3827e-10	4.55012e-09
Gm11605	65.8054	1.12143	0.302437	3.70798	0.00020892	0.0010043
Hmbox1	5668.37	1.1213	0.1049	10.6893	1.1424e-26	1.10698e-24
Itpr1	21032.7	1.12081	0.101985	10.99	4.26928e-28	4.67654e-26
Nup214	1977.68	1.12078	0.0809327	13.8483	1.30214e-43	5.56037e-41
Zfpm1	4630.38	1.11884	0.127394	8.78249	1.59889e-18	6.25504e-17
Bptf	7716.28	1.11787	0.116087	9.6296	5.99608e-22	3.4333e-20
Tnfrsf11a	112.014	1.11749	0.422819	2.64296	0.00821854	0.025211
Ptprj	11383.8	1.11745	0.147274	7.58755	3.26019e-14	7.46023e-13
Srrm4	1924.44	1.11671	0.110921	10.0677	7.67765e-24	5.40309e-22
Gm46091	233.478	1.11533	0.273223	4.08211	4.46282e-05	0.000252893
Helz	3309.84	1.11273	0.139231	7.99198	1.32789e-15	3.68446e-14
Prrc2a	8700.96	1.11239	0.0717507	15.5036	3.28161e-54	2.75589e-51
Cemip	1475.75	1.11198	0.140778	7.89882	2.81557e-15	7.49848e-14
Ednra	199.705	1.11195	0.272493	4.08067	4.49058e-05	0.000254295
LOC115488669	92.0723	1.11064	0.328584	3.38008	0.000724657	0.00304893
Pex5l	13900.9	1.10968	0.0858321	12.9285	3.1075e-38	8.32877e-36
Ikzf2	185.052	1.10856	0.24767	4.47594	7.60761e-06	5.02402e-05
Pdxp	1370.59	1.10704	0.161546	6.8528	7.24164e-12	1.22201e-10
Tanc2	9807.14	1.10625	0.112306	9.85033	6.8316e-23	4.36841e-21
Ank3	31714	1.105	0.117799	9.38042	6.57086e-21	3.46331e-19
Pcdhgc4	573.358	1.10364	0.17105	6.45214	1.10284e-10	1.5769e-09
Chrna7	1205.68	1.10301	0.221627	4.97691	6.4609e-07	5.21383e-06
Rps29	1714.65	1.1016	0.112668	9.77733	1.40874e-22	8.72036e-21
Prrc2a-4	6361.09	1.10073	0.065607	16.7777	3.55492e-63	8.14207e-60
Ndst1	8813.44	1.10031	0.0890065	12.3621	4.19122e-35	8.38044e-33
Fam43a	578.585	1.09863	0.266147	4.1279	3.66095e-05	0.000210846
Kif13a	2149.82	1.09857	0.130026	8.44882	2.94269e-17	9.96479e-16
Herc2	16501.1	1.09835	0.124152	8.84674	9.01107e-19	3.63822e-17
Scrt2	1697.94	1.09744	0.151153	7.26044	3.85829e-13	7.78892e-12
Rnf165	4888.3	1.09711	0.124312	8.82546	1.09007e-18	4.36619e-17
Slc1a2	168809	1.09711	0.0952948	11.5128	1.13706e-30	1.4843e-28
Foxo3	4653.31	1.09678	0.1459	7.51736	5.58933e-14	1.24728e-12
Apc2	9765.28	1.09656	0.0832863	13.1661	1.37437e-39	4.22267e-37
Pcdhgc5	6046.78	1.09512	0.101169	10.8246	2.63257e-27	2.68522e-25
Cacna1a	10983.4	1.09282	0.106455	10.2656	1.00736e-24	7.69074e-23
Ankrd11	12322.5	1.09246	0.0854611	12.7831	2.03676e-37	5.23613e-35
Pcnx2	4856.46	1.0917	0.118203	9.23581	2.56345e-20	1.23251e-18
Add2	25910.9	1.09117	0.115	9.48837	2.34684e-21	1.27153e-19
Stk32a	232.104	1.09112	0.279085	3.90965	9.24317e-05	0.000483454
Ppp1r3e	617.292	1.08896	0.205174	5.30749	1.11144e-07	1.03864e-06
Prrc2a-3	8265.13	1.08894	0.0690445	15.7716	4.88208e-56	5.34779e-53
Disp3-2	406.288	1.08804	0.150825	7.21395	5.43504e-13	1.07565e-11
Kcnk13	461.319	1.08784	0.232535	4.67816	2.89456e-06	2.08002e-05
Plec	10390.2	1.08656	0.111649	9.73193	2.20377e-22	1.3251e-20
Pcdhga12	1224.98	1.0856	0.144585	7.50839	5.98578e-14	1.32635e-12
Hcn4	169.083	1.08534	0.446792	2.42919	0.0151325	0.0421968
Nfic	6319.98	1.08476	0.0889413	12.1963	3.2511e-34	5.85058e-32
Gm5859	136.22	1.08451	0.283565	3.82455	0.00013101	0.000662254
Sema5a	13784.2	1.08355	0.230997	4.69073	2.72237e-06	1.96582e-05
Mir692-2-2	98.5533	1.08266	0.337136	3.21133	0.00132121	0.00517919
Gm33887	196.867	1.0817	0.295311	3.66292	0.000249352	0.00117776
Cdc42bpa	19539.5	1.07924	0.119603	9.02349	1.8219e-19	7.87321e-18
6530402F18Rik	1364.41	1.07877	0.123036	8.76795	1.81943e-18	7.08483e-17
Zfp319	1341.26	1.07757	0.101228	10.6449	1.84162e-26	1.74427e-24
Mrvi1	89.2028	1.07711	0.37371	2.88221	0.003949	0.0134502
Gm52861	298.862	1.07696	0.187159	5.75427	8.70148e-09	9.67027e-08
Lmtk2	8553.49	1.07419	0.0970415	11.0694	1.76596e-28	1.96866e-26
Kcnk6	166.64	1.07347	0.312441	3.43577	0.000590882	0.00253943
Gstt3	70.2156	1.07301	0.444097	2.41616	0.015685	0.0434777
Ptprt	5263.86	1.07197	0.137576	7.7918	6.60587e-15	1.67771e-13
Dusp4	1753.39	1.07129	0.19459	5.50539	3.68348e-08	3.75715e-07
Prr12	6767.07	1.07093	0.111633	9.59327	8.5333e-22	4.77751e-20
Arhgap35	15452.1	1.06843	0.0596952	17.898	1.2217e-71	4.39709e-68
Ssh2	2682.14	1.06802	0.100787	10.5968	3.08359e-26	2.78451e-24
Shisa6	12404.4	1.068	0.139938	7.63196	2.3122e-14	5.38886e-13
Stox2	8579.72	1.06675	0.0849749	12.5537	3.79406e-36	8.53461e-34
Sphkap	19203.1	1.06595	0.141049	7.55728	4.11576e-14	9.26653e-13
Elfn2	11120.7	1.06528	0.0825264	12.9084	4.03767e-38	1.07079e-35
Pi4kb	911.548	1.0634	0.141642	7.50767	6.01893e-14	1.33135e-12
Rgs8	5890.28	1.06102	0.077854	13.6283	2.71829e-42	1.05361e-39
Herc1	11977.6	1.06074	0.120658	8.79131	1.47824e-18	5.8283e-17
Myrf	5888.51	1.06047	0.146757	7.22602	4.97372e-13	9.92931e-12
Gli2	279.31	1.0579	0.300853	3.51633	0.00043755	0.00193805
Pcdha2	166.263	1.05732	0.289118	3.65705	0.000255134	0.00120143
Pdzd2	3820.63	1.05674	0.184016	5.74266	9.32025e-09	1.02989e-07
Cacna1h	7915.96	1.05605	0.166513	6.34213	2.26608e-10	3.11466e-09
Kmt2a	7345.22	1.05564	0.129923	8.12514	4.46847e-16	1.32601e-14
Mllt6	7946.63	1.05468	0.106837	9.87181	5.51574e-23	3.57233e-21
Zfp469	220.167	1.05435	0.271521	3.88314	0.000103116	0.000534436
Ppp1r12b	7467.02	1.05279	0.0870902	12.0885	1.21475e-33	2.05399e-31
Slc24a2	44433.6	1.05252	0.104049	10.1156	4.70986e-24	3.4e-22
Slc9a7	3863.58	1.05231	0.0857897	12.2662	1.37592e-34	2.60639e-32
Grid2ip	103.395	1.05226	0.445968	2.3595	0.0182995	0.04933
Scrt1	7662.22	1.05032	0.0784763	13.3839	7.51005e-41	2.48958e-38
Ryr2	17534.5	1.04869	0.167912	6.24548	4.22504e-10	5.61423e-09
Asf1a	94.8189	1.04829	0.325301	3.22253	0.00127062	0.00500499
Trio	12509.8	1.04701	0.0845014	12.3904	2.94549e-35	6.03323e-33
LOC108167751	1163.64	1.04639	0.188427	5.55331	2.80315e-08	2.9027e-07
Plxna2	7275.34	1.04634	0.123962	8.44076	3.15279e-17	1.0605e-15
Rasal2	6063.22	1.04512	0.155957	6.70133	2.06528e-11	3.27868e-10
Usp22	9942.05	1.04376	0.0795943	13.1134	2.75777e-39	8.17403e-37
Arhgef17	20413.4	1.04348	0.100473	10.3857	2.88007e-25	2.3035e-23
C2cd3	1785.78	1.04098	0.0842062	12.3622	4.18464e-35	8.38044e-33
Xkr4	5597.73	1.04049	0.125313	8.30316	1.01376e-16	3.22482e-15
Kif13b	3035.53	1.04043	0.182288	5.70761	1.14576e-08	1.24692e-07
Gse1	9544.65	1.04013	0.159627	6.51602	7.21996e-11	1.05694e-09
Arhgap39	8536.24	1.03998	0.121724	8.54376	1.29929e-17	4.57821e-16
Tet1	769.308	1.03853	0.2544	4.08226	4.45993e-05	0.000252786
Zbtb16	4820.62	1.03802	0.14973	6.93263	4.13076e-12	7.2422e-11
Snx30	2476.44	1.03745	0.111196	9.32998	1.05889e-20	5.44444e-19
Fasn	21199.5	1.03626	0.0835264	12.4064	2.41319e-35	5.02461e-33
Usp31	7179.94	1.03617	0.10696	9.68742	3.4102e-22	2.0121e-20
Mycbp2	21891.9	1.03601	0.128082	8.0886	6.03533e-16	1.7538e-14
Bcl6	3664.45	1.03469	0.153311	6.74895	1.48917e-11	2.39427e-10
Htt	10819.5	1.03398	0.0965347	10.711	9.04106e-27	8.86305e-25
Traf3	5084.01	1.03325	0.125669	8.22199	2.00156e-16	6.16471e-15
Rapgef2	13236.9	1.03303	0.109244	9.4562	3.19339e-21	1.72279e-19
Tns3	5070.59	1.0317	0.162819	6.33649	2.35054e-10	3.22592e-09
Plekhm3	2491.99	1.0317	0.0851212	12.1203	8.24156e-34	1.42218e-31
Mecp2	7884.99	1.03157	0.0857328	12.0324	2.39985e-33	3.82669e-31
Csmd2-2	618.08	1.03068	0.184545	5.58499	2.33715e-08	2.45138e-07
Erbb4	2263.56	1.03038	0.117427	8.77465	1.71432e-18	6.69619e-17
Slc4a8	6206.22	1.02949	0.125861	8.17958	2.84837e-16	8.62523e-15
Sobp	9562.45	1.02846	0.0858855	11.9748	4.81561e-33	7.53568e-31
C1ql3	5431.96	1.0251	0.180728	5.67206	1.41087e-08	1.51774e-07
Kcnq3	16306.6	1.0235	0.141068	7.25536	4.00596e-13	8.07409e-12
Gpm6b	14729.1	1.02286	0.0858517	11.9143	9.96874e-33	1.55032e-30
Foxred2	1042.53	1.0228	0.115958	8.82043	1.14021e-18	4.55253e-17
Pitpnm3	2447.95	1.02271	0.158158	6.46637	1.00384e-10	1.44684e-09
Soga3	4647.72	1.0225	0.0722661	14.1491	1.89288e-45	9.35082e-43
Git1	30940.5	1.02249	0.106735	9.57971	9.73193e-22	5.4125e-20
Cecr2-2	253.221	1.02082	0.211052	4.83683	1.31925e-06	1.00566e-05
Nrip1	3562.46	1.02056	0.0969084	10.5312	6.20564e-26	5.35428e-24
Cd33	150.62	1.01989	0.217382	4.69171	2.70925e-06	1.95747e-05
Kif5a	132252	1.0195	0.169874	6.00153	1.9547e-09	2.37677e-08
Pura	4662.89	1.01913	0.109163	9.33587	1.00163e-20	5.16053e-19
Taf3	873.204	1.01888	0.144035	7.0738	1.50745e-12	2.80908e-11
Camk2a	244721	1.01808	0.102028	9.97844	1.89425e-23	1.2829e-21
Cabp7	14913.4	1.01795	0.0946124	10.7591	5.36706e-27	5.36578e-25
Zfp609	3736.36	1.01762	0.123233	8.25773	1.48473e-16	4.64675e-15
Thbs1	199.359	1.01558	0.376127	2.70011	0.00693166	0.0217778
Cachd1	3360.76	1.01533	0.138715	7.31955	2.48797e-13	5.19114e-12
Tmem178b	9508.98	1.01392	0.118003	8.59229	8.52556e-18	3.05104e-16
Ncoa2	5480.83	1.01118	0.0966954	10.4574	1.35507e-25	1.13045e-23
Amer2	5866	1.01024	0.0929119	10.8731	1.54853e-27	1.61883e-25
Lrrc7	14484.7	1.00821	0.141322	7.13415	9.73899e-13	1.86164e-11
Ntrk3	9653.97	1.00816	0.132619	7.60193	2.91737e-14	6.71849e-13
Slc8a1	15568.5	1.00764	0.102484	9.83222	8.17936e-23	5.16468e-21
Lrba	1970.14	1.00753	0.0858386	11.7375	8.18679e-32	1.15348e-29
Wnk2	7622.9	1.00733	0.0773384	13.0249	8.83046e-39	2.44477e-36
Map3k9	2271.24	1.00713	0.154509	6.51822	7.1146e-11	1.04273e-09
Nwd2	2207.76	1.00659	0.136239	7.38842	1.48582e-13	3.16163e-12
Orai2-ps	665.563	1.00632	0.275465	3.65318	0.000259008	0.00121675
Clvs1	436.857	1.00514	0.216482	4.64306	3.43289e-06	2.42535e-05
Atxn1l	2734.1	1.00504	0.0831516	12.0869	1.2388e-33	2.08069e-31
Ppp1r9b	75798.9	1.00489	0.089531	11.2239	3.11183e-29	3.64649e-27
Apba1	11398.7	1.00376	0.0995622	10.0817	6.65632e-24	4.71065e-22
Jph3	20020.5	1.00315	0.0988341	10.1498	3.31985e-24	2.43141e-22
Pde4dip	14197.2	1.00215	0.115074	8.70876	3.07204e-18	1.15864e-16
Zfp462	2566.4	1.00012	0.131991	7.57717	3.53175e-14	8.00889e-13
Nt5c1a	1910.61	0.99964	0.176956	5.64908	1.6131e-08	1.72206e-07
Sec16a	4265.19	0.999324	0.12527	7.97737	1.49487e-15	4.10259e-14
Gm39273	164.774	0.99916	0.310575	3.21713	0.00129482	0.00508918
Tnr	17507.3	0.998797	0.119548	8.35481	6.55397e-17	2.12695e-15
Olfr287	327.364	0.998742	0.215602	4.63235	3.61544e-06	2.54221e-05
D630045J12Rik	3842.43	0.998108	0.115901	8.61174	7.19628e-18	2.60868e-16
Ankrd12	3893.51	0.997988	0.102944	9.69448	3.18246e-22	1.89548e-20
Lrrc41	1049.5	0.997813	0.109977	9.07291	1.15879e-19	5.17415e-18
Kcnj6	7730.98	0.99725	0.17221	5.79089	7.00142e-09	7.88528e-08
Zbtb7a	11334.4	0.997127	0.0763613	13.058	5.72005e-39	1.61923e-36
Arid1b	9077.77	0.99694	0.0946232	10.5359	5.90167e-26	5.12468e-24
Mn1	2264.9	0.996771	0.103222	9.65653	4.61205e-22	2.67117e-20
Prox1	10170.6	0.996408	0.238454	4.17861	2.93292e-05	0.000172645
Pcdh1	22142	0.996005	0.107887	9.23189	2.65894e-20	1.27356e-18
Gm35934	519.642	0.995339	0.187514	5.30807	1.1079e-07	1.03571e-06
Map3k13	2042.49	0.995246	0.1229	8.09801	5.58668e-16	1.63095e-14
Hectd1	9070.57	0.995097	0.0960822	10.3567	3.90079e-25	3.07114e-23
Cep170b	7246.53	0.993195	0.0945175	10.5081	7.9305e-26	6.75004e-24
Luzp1	7983.21	0.992823	0.111919	8.87093	7.25384e-19	2.95717e-17
9930021J03Rik	3690.09	0.991858	0.0931519	10.6478	1.78625e-26	1.69822e-24
Cyp2s1	161.147	0.991434	0.232235	4.26909	1.96268e-05	0.000119961
Tm6sf1	188.751	0.990562	0.403343	2.45588	0.0140539	0.03968
Map2-2	8129.67	0.990088	0.129215	7.66233	1.82584e-14	4.3274e-13
Snph	24092.4	0.99002	0.0963995	10.27	9.62379e-25	7.39212e-23
Akap9	4974.43	0.989249	0.122413	8.08123	6.41165e-16	1.85035e-14
Erc1	4500.97	0.988378	0.102277	9.66377	4.29765e-22	2.50637e-20
Sipa1l2	6037.92	0.988355	0.139677	7.07603	1.48345e-12	2.76844e-11
Zcchc14	7149.55	0.988006	0.105725	9.3451	9.18049e-21	4.75912e-19
H2bc8	85.3588	0.987924	0.279282	3.53737	0.000404136	0.0018056
Mrtfa	4974.76	0.987873	0.0991223	9.9662	2.14263e-23	1.44335e-21
Pag1	1636.42	0.987247	0.10585	9.32684	1.09078e-20	5.58561e-19
Dock3	10219.6	0.984842	0.0811107	12.142	6.32975e-34	1.10744e-31
Gm26782	396.352	0.984418	0.127001	7.75124	9.09976e-15	2.26541e-13
Adra1a	752.071	0.984116	0.170232	5.78103	7.42465e-09	8.32843e-08
4932438A13Rik-2	1935.22	0.98385	0.106079	9.27467	1.78162e-20	8.75077e-19
Itga1	241.033	0.98318	0.36101	2.72342	0.00646108	0.0205352
Pacs2	8012.3	0.982993	0.141115	6.9659	3.26315e-12	5.80181e-11
Adra1b	167.055	0.98197	0.389323	2.52225	0.0116606	0.0338587
Dscaml1	7565.97	0.981347	0.098922	9.92042	3.39329e-23	2.24385e-21
Trp73	312.15	0.979641	0.250267	3.91438	9.0638e-05	0.000475241
Frmpd4	5631.67	0.978491	0.0900883	10.8615	1.75915e-27	1.83141e-25
Mtor	4541.26	0.978066	0.0897533	10.8973	1.18774e-27	1.25204e-25
Dnajc16	3004.81	0.977642	0.0930522	10.5064	8.07238e-26	6.84766e-24
Fbxo41	9112.97	0.977322	0.102031	9.57864	9.83324e-22	5.4568e-20
Zswim5	1397.05	0.976801	0.14705	6.64265	3.08086e-11	4.79427e-10
Kif21b	3630.33	0.975001	0.0933557	10.4439	1.56212e-25	1.29036e-23
Rev3l	2889.52	0.974988	0.1179	8.26964	1.34361e-16	4.2208e-15
Zfp628	991.913	0.974703	0.145008	6.72173	1.79582e-11	2.86535e-10
Fgd6	815.988	0.973786	0.126285	7.711	1.24837e-14	3.05058e-13
Bcr	10217.2	0.970452	0.102566	9.46173	3.02896e-21	1.63759e-19
Tpx2	124.366	0.970336	0.310443	3.12565	0.00177415	0.00669631
Cacna1b	6102.21	0.969582	0.107726	9.00046	2.24775e-19	9.64733e-18
Utp14b	404.293	0.969183	0.246952	3.92457	8.68835e-05	0.000457842
Mdc1-2	234.762	0.966799	0.188046	5.1413	2.72851e-07	2.39352e-06
Rap1gap2	8133.21	0.964826	0.119049	8.10447	5.29749e-16	1.55012e-14
Fam160a1	564.167	0.964748	0.210558	4.58186	4.60867e-06	3.17117e-05
Lmln	834.896	0.9643	0.154698	6.23343	4.56331e-10	6.03507e-09
Gm2115	7039.83	0.96317	0.139162	6.92122	4.47767e-12	7.81236e-11
Zfp236	2626.91	0.962701	0.0907161	10.6122	2.61405e-26	2.39485e-24
Rad54l2	1570.32	0.962638	0.172961	5.56563	2.61204e-08	2.72045e-07
Megf10	1781.22	0.96247	0.11037	8.72037	2.77306e-18	1.05059e-16
Grik3	3024.66	0.960774	0.151343	6.34831	2.17698e-10	3.00366e-09
Gdpd5	997.935	0.960407	0.131428	7.30749	2.72172e-13	5.6298e-12
Nav2	3468.66	0.95962	0.134054	7.15843	8.16041e-13	1.57422e-11
Setd7	14248	0.959594	0.0831014	11.5473	7.62068e-31	9.99976e-29
Mdn1	2137.28	0.9586	0.178827	5.36048	8.30015e-08	7.91798e-07
Myt1l	15892.2	0.956514	0.114272	8.3705	5.73759e-17	1.87731e-15
Acan	540.7	0.956507	0.255069	3.75	0.000176836	0.000864419
Spata13	2075.21	0.956276	0.187595	5.09755	3.44076e-07	2.93753e-06
Kcna2	11406.2	0.956211	0.0931765	10.2624	1.0413e-24	7.92587e-23
Pclo	17137.2	0.955815	0.175371	5.45023	5.03039e-08	5.00536e-07
Gm8149	134.392	0.954888	0.230752	4.13815	3.50121e-05	0.000202269
Ldlrad4	3236.58	0.953792	0.125236	7.61594	2.61789e-14	6.06206e-13
Chst3	413.372	0.953697	0.153143	6.22751	4.73907e-10	6.25766e-09
Wdtc1	6051.81	0.952692	0.0627304	15.1871	4.30586e-52	3.19064e-49
Taok1	10608.8	0.952628	0.10533	9.04426	1.50685e-19	6.55675e-18
Cep170b-2	7221.63	0.951962	0.0958592	9.93084	3.05674e-23	2.03197e-21
Chrm3	3873.01	0.951518	0.139603	6.81589	9.36802e-12	1.54664e-10
Hint3	834.895	0.951463	0.147196	6.46392	1.02028e-10	1.46718e-09
Chd5	10954.8	0.951173	0.139735	6.80696	9.96852e-12	1.63934e-10
Fgd1	766.205	0.950988	0.101807	9.3411	9.53379e-21	4.93212e-19
Alg10b	1537.33	0.950861	0.182642	5.20614	1.92812e-07	1.73118e-06
Akap1-2	403.265	0.950423	0.11006	8.63546	5.84931e-18	2.13886e-16
Srcap	8482.99	0.950346	0.101214	9.38947	6.03036e-21	3.19179e-19
Igsf3	2004.79	0.948989	0.153274	6.19148	5.96036e-10	7.76851e-09
Pappa2	130.885	0.94898	0.372823	2.54539	0.0109156	0.0320113
Wfs1	11996.7	0.948917	0.275157	3.44863	0.000563429	0.00243356
Lrp1	23914.5	0.948724	0.143042	6.6325	3.30058e-11	5.09215e-10
Garem2	950.406	0.948621	0.147752	6.42035	1.35958e-10	1.92435e-09
Prkd2	173.532	0.947713	0.396111	2.39255	0.016732	0.04591
Crispld1	377.519	0.947329	0.208423	4.54522	5.48791e-06	3.72574e-05
Ago1	6071.34	0.947221	0.0888216	10.6643	1.49511e-26	1.43771e-24
Hmgxb3	2558.97	0.945718	0.0939203	10.0694	7.54632e-24	5.32555e-22
Nexmif	3253.45	0.945182	0.150267	6.29001	3.17446e-10	4.28832e-09
Zmiz1	8424.3	0.945013	0.102661	9.20515	3.41204e-20	1.61281e-18
Vps13d	7685.05	0.944859	0.101984	9.26478	1.95475e-20	9.56271e-19
Shank2	12333.9	0.944395	0.0803221	11.7576	6.45456e-32	9.29235e-30
Clmn	8560.83	0.944214	0.112494	8.39349	4.71931e-17	1.56034e-15
Kbtbd11	17461.3	0.943654	0.135637	6.95719	3.47133e-12	6.12871e-11
Atf7	1848.23	0.943233	0.143134	6.58988	4.40186e-11	6.66468e-10
Zfp407	1094.56	0.943223	0.103962	9.07276	1.16035e-19	5.17415e-18
Mdga1	6164.88	0.943197	0.122509	7.69898	1.37152e-14	3.31613e-13
Cecr2	411.525	0.942489	0.184417	5.11063	3.2108e-07	2.76449e-06
Hdac4	3064.7	0.941503	0.119335	7.88959	3.0318e-15	8.03187e-14
Ahr	443.275	0.940401	0.187135	5.02525	5.02766e-07	4.15302e-06
Gm46891	105.805	0.94026	0.292375	3.21594	0.00130017	0.00510783
Dgkz	24521.8	0.939909	0.107451	8.7473	2.18514e-18	8.45659e-17
Tead1	1520.29	0.937558	0.13075	7.17064	7.4649e-13	1.44893e-11
Gm2192	162.813	0.937455	0.231087	4.05672	4.97674e-05	0.000279376
Rnf150	5235.3	0.937354	0.0977056	9.59366	8.50167e-22	4.7704e-20
Tmcc3	4342.32	0.936949	0.109678	8.54275	1.31064e-17	4.61178e-16
Stum	34176.9	0.936635	0.115195	8.13087	4.26213e-16	1.26777e-14
Pik3c2b	1462.17	0.936283	0.181671	5.15373	2.55349e-07	2.25412e-06
Trps1	2330.11	0.936098	0.125364	7.46702	8.20315e-14	1.78626e-12
Prrc2c	9696.58	0.936051	0.110161	8.49708	1.94418e-17	6.69148e-16
Cacna1c	6747.15	0.935543	0.16611	5.63206	1.78065e-08	1.8905e-07
Plekhg1	2268.83	0.934978	0.178829	5.22833	1.71046e-07	1.54733e-06
Tap1-2	47.759	0.933508	0.320428	2.91331	0.00357615	0.0123417
Vps13b	3901.18	0.932888	0.102121	9.1351	6.53469e-20	2.99336e-18
Epha6	17142	0.932161	0.159542	5.84273	5.13533e-09	5.89965e-08
Zfyve9	4427.04	0.931464	0.076056	12.2471	1.7416e-34	3.25021e-32
Cnksr2	18826.7	0.930712	0.10873	8.55987	1.12994e-17	4.01518e-16
Dhx33	2346.12	0.930623	0.15627	5.95523	2.59712e-09	3.10693e-08
Agap2	93073.7	0.929703	0.0839098	11.0798	1.57229e-28	1.76841e-26
Auts2-2	4156.9	0.929593	0.129405	7.18359	6.79039e-13	1.32413e-11
Robo2	6289.47	0.929358	0.140276	6.62519	3.468e-11	5.33412e-10
Wnk3	1972	0.928854	0.127629	7.27775	3.39445e-13	6.92468e-12
Stard13	849.658	0.928598	0.195192	4.75736	1.96137e-06	1.45595e-05
Zfp827	2641.98	0.928531	0.186662	4.97441	6.54466e-07	5.27298e-06
Ino80d	2203.29	0.927932	0.110867	8.36977	5.77313e-17	1.88649e-15
Tesk1	4731.24	0.927803	0.0854331	10.86	1.78749e-27	1.85326e-25
Unc80-2	4417.21	0.92741	0.113988	8.13606	4.08348e-16	1.21751e-14
Cramp1l	1874.41	0.926541	0.120925	7.6621	1.82922e-14	4.33133e-13
Syt2	1729.62	0.924882	0.214258	4.31668	1.58391e-05	9.87506e-05
Hcfc1	8081.44	0.924591	0.106771	8.65957	4.73541e-18	1.74932e-16
Tulp4	9291.33	0.924567	0.0776826	11.9019	1.1574e-32	1.77801e-30
Nedd4l	12351.1	0.924315	0.132165	6.99367	2.67794e-12	4.82605e-11
Lrp4	2899.36	0.923985	0.104742	8.82157	1.12867e-18	4.5136e-17
Lonrf3	1438.19	0.923967	0.188682	4.89695	9.7338e-07	7.60366e-06
Carmil1	1528.23	0.92381	0.13987	6.60476	3.98173e-11	6.06138e-10
Fam193a	2339.04	0.921854	0.0881644	10.4561	1.37437e-25	1.14277e-23
Kalrn	42218.5	0.921677	0.127096	7.2518	4.1126e-13	8.28241e-12
Grin2a	29019.2	0.92078	0.167121	5.50967	3.595e-08	3.67434e-07
Ccdc85c	3734.69	0.920435	0.0789034	11.6653	1.91626e-31	2.60963e-29
Ppp4r3b	1436.73	0.920363	0.141082	6.52358	6.86467e-11	1.01139e-09
Accs	95.9064	0.920118	0.329159	2.79536	0.00518418	0.0170265
Heatr5b	2813.18	0.919787	0.126014	7.29909	2.89724e-13	5.9489e-12
Gm10840	56.095	0.919577	0.389391	2.36158	0.0181975	0.0491074
Dusp8	8128.84	0.918969	0.0804412	11.4241	3.16892e-30	3.97203e-28
Atp2b2	34745.6	0.918906	0.0974195	9.43246	4.00569e-21	2.14266e-19
Adamts17	576.332	0.918586	0.310023	2.96296	0.00304694	0.0107333
Tmem28	2353.63	0.91808	0.123082	7.4591	8.71185e-14	1.8945e-12
Fam126b	3373.96	0.918068	0.0998286	9.19644	3.70009e-20	1.7295e-18
Lzic-2	118.666	0.917913	0.211292	4.3443	1.39722e-05	8.80507e-05
Etl4	3609.17	0.91781	0.119089	7.70693	1.28884e-14	3.13648e-13
Exoc3l	326.883	0.915944	0.236716	3.86938	0.00010911	0.000562844
Atn1	12681.6	0.915695	0.0787289	11.631	2.86769e-31	3.84301e-29
Aff4	14274.2	0.915658	0.0805938	11.3614	6.50993e-30	8.00055e-28
Pcdhgb2	544.206	0.914616	0.264446	3.45861	0.000542964	0.00235528
Zfhx2	3881.55	0.913911	0.17942	5.09369	3.51167e-07	2.99098e-06
Nectin2	259.014	0.912329	0.349628	2.60943	0.00906933	0.0273841
Tln2	8681.47	0.911453	0.103607	8.7972	1.40277e-18	5.5394e-17
Map3k10	12133.3	0.910809	0.0776841	11.7245	9.54349e-32	1.33577e-29
Per1	4109.78	0.910686	0.103641	8.78693	1.53708e-18	6.03198e-17
Zbtb37	1161.5	0.909995	0.215838	4.21611	2.48551e-05	0.000148424
Bend4	623.323	0.909885	0.132491	6.86754	6.53163e-12	1.11097e-10
Hr	1675.91	0.909871	0.12726	7.14968	8.698e-13	1.67153e-11
Ppm1l	8978.06	0.909593	0.0846717	10.7426	6.42233e-27	6.37024e-25
Hipk4	2164.16	0.908996	0.13132	6.92199	4.45355e-12	7.78105e-11
Zc3h4	3892.54	0.908819	0.0665337	13.6595	1.77117e-42	7.08301e-40
Pms1	149.157	0.908405	0.293004	3.10031	0.00193317	0.00721972
Orai2	14625.1	0.907791	0.150171	6.04506	1.49351e-09	1.84088e-08
Kif1a	61659.9	0.907613	0.0931204	9.74666	1.90633e-22	1.15452e-20
Map1b	82920.9	0.907522	0.12436	7.29755	2.93044e-13	6.01217e-12
Rasal3	99.9617	0.90728	0.359432	2.52421	0.011596	0.0337005
Arhgap23	9338.18	0.906742	0.0906628	10.0013	1.50464e-23	1.03508e-21
Ubr4	13451.9	0.905915	0.124607	7.2702	3.58961e-13	7.31097e-12
Wasf2	1451.61	0.905888	0.166981	5.42509	5.7925e-08	5.69841e-07
Gabrb1	11414.4	0.905399	0.115009	7.87243	3.47812e-15	9.09947e-14
Flywch1	8641.37	0.905178	0.103552	8.74133	2.30381e-18	8.84791e-17
Fstl4	2448.07	0.904687	0.213502	4.23737	2.26154e-05	0.000136505
Asap1	5213.76	0.904644	0.105967	8.53705	1.37689e-17	4.8314e-16
Urb2	796.687	0.904535	0.165268	5.47314	4.42128e-08	4.45025e-07
Dop1b	5531.81	0.903854	0.080259	11.2617	2.02778e-29	2.38728e-27
Rpl37rt	98.3978	0.903792	0.271295	3.33139	0.000864124	0.00355536
Rn18s-rs5	111620	0.903472	0.327641	2.75751	0.00582439	0.0188007
Dmrta2	251.332	0.903278	0.334126	2.7034	0.00686333	0.021603
Pde10a	4411.87	0.903029	0.0931731	9.69195	3.26239e-22	1.93394e-20
Fam83d	156.072	0.903012	0.274332	3.29167	0.000995941	0.00403274
Usp9x	12023	0.902966	0.0791354	11.4104	3.7102e-30	4.62746e-28
Nf1	7194.45	0.902158	0.0933223	9.66713	4.1589e-22	2.43108e-20
Kansl1	3579.65	0.90204	0.0768474	11.7381	8.13294e-32	1.15348e-29
Acot11	1717.14	0.901643	0.154146	5.84929	4.93682e-09	5.68716e-08
Mtus2	2553.25	0.900822	0.0970616	9.28093	1.68013e-20	8.34897e-19
Ksr1	9089.18	0.900353	0.147213	6.11599	9.59599e-10	1.21794e-08
Mfhas1	3159.76	0.900254	0.0892803	10.0835	6.53863e-24	4.6404e-22
Pgm5	369.713	0.89997	0.261928	3.43594	0.000590505	0.00253833
Pptc7	2582.69	0.899824	0.104677	8.59617	8.24185e-18	2.9537e-16
Chd3	45905.9	0.899587	0.0963284	9.33875	9.74804e-21	5.03263e-19
Arhgef12	15680.6	0.899579	0.0725651	12.3968	2.71811e-35	5.61312e-33
Svil	428.888	0.899214	0.313662	2.86682	0.00414614	0.0140155
Cebpa	1195.96	0.899192	0.137987	6.51648	7.1975e-11	1.05427e-09
Adgrl1	30330	0.899172	0.0863606	10.4118	2.18959e-25	1.7795e-23
Mocs1	387.325	0.898663	0.232297	3.8686	0.000109463	0.000564546
Arhgap44	9345.63	0.898462	0.0820298	10.9529	6.43774e-28	6.96104e-26
Grm4	462.49	0.898396	0.18935	4.74463	2.08884e-06	1.54284e-05
Iqsec1	17964.8	0.897864	0.0634684	14.1466	1.95937e-45	9.49313e-43
Kif1b	26131.2	0.89769	0.0865182	10.3757	3.19731e-25	2.54914e-23
Cbx2	123.029	0.897588	0.359988	2.49339	0.0126531	0.0362996
Magi2	7879.75	0.897508	0.107916	8.3167	9.04487e-17	2.88817e-15
Glcci1	1457.52	0.897208	0.158382	5.66484	1.47164e-08	1.57839e-07
Zfp142	1898.54	0.896948	0.140825	6.36921	1.89999e-10	2.64028e-09
Wnt2	377.101	0.896853	0.202217	4.4351	9.20312e-06	5.99285e-05
Ulk1	4722.89	0.89683	0.0962364	9.31903	1.17408e-20	5.98781e-19
Ank2	41727.4	0.895835	0.111471	8.03651	9.24307e-16	2.61358e-14
Tet3	3781.17	0.895741	0.160716	5.57343	2.49773e-08	2.60919e-07
Myh10	14098.2	0.89511	0.104981	8.52638	1.50993e-17	5.24707e-16
Trrap	9802.27	0.894452	0.10902	8.20447	2.31607e-16	7.07287e-15
Mrtfb	16430.9	0.894251	0.137768	6.49101	8.5265e-11	1.23671e-09
Crebbp	5849.71	0.894058	0.112	7.98267	1.43206e-15	3.94742e-14
Unc5b	3316.85	0.893929	0.147271	6.06994	1.27957e-09	1.59197e-08
Nwd1	4518.18	0.893675	0.0971563	9.19833	3.63552e-20	1.70388e-18
Tnik	6988.99	0.89286	0.114487	7.79882	6.24877e-15	1.59182e-13
Tsr1	674.844	0.892525	0.195994	4.55385	5.26741e-06	3.58862e-05
Dip2b	4495.54	0.892235	0.0902689	9.88419	4.87526e-23	3.18206e-21
Lrp3	4636.31	0.891591	0.0741507	12.0241	2.6562e-33	4.20883e-31
Reln	3037.67	0.891211	0.163205	5.46069	4.74291e-08	4.7399e-07
Kcnb2	1680.5	0.890805	0.163723	5.44093	5.3004e-08	5.25741e-07
Fzd1	574.734	0.890271	0.272041	3.27256	0.00106579	0.00427843
Tmem104	1068.58	0.88978	0.0956265	9.30474	1.34318e-20	6.76801e-19
Prr5	513.013	0.88968	0.187817	4.73696	2.16953e-06	1.59263e-05
Gucy1a2	3633.16	0.889368	0.118824	7.48478	7.16687e-14	1.56874e-12
Macf1	18376.6	0.889231	0.115346	7.70925	1.2656e-14	3.0867e-13
Dop1a	1967.15	0.887836	0.0986897	8.99624	2.33579e-19	9.97421e-18
Sorl1	24282.9	0.887757	0.115716	7.67189	1.69484e-14	4.04354e-13
Appbp2	1929.12	0.88731	0.133469	6.64807	2.96961e-11	4.62972e-10
Bod1l	4637.59	0.887252	0.132252	6.70878	1.96252e-11	3.12145e-10
Dip2c	5910.66	0.886586	0.0721048	12.2958	9.54086e-35	1.84902e-32
Trabd2b	181.056	0.885791	0.307844	2.8774	0.00400971	0.0136183
Arhgap20	4385.9	0.885757	0.128154	6.91169	4.78912e-12	8.304e-11
Ankrd17	8688.02	0.885633	0.0873841	10.1349	3.86621e-24	2.81518e-22
Klf12	2834.81	0.884811	0.119614	7.39724	1.39049e-13	2.96379e-12
Fam135b	3912.9	0.884427	0.126864	6.97144	3.13723e-12	5.59374e-11
Slc12a5	29071.7	0.884204	0.0732998	12.0628	1.65948e-33	2.73261e-31
Aff3	4375.78	0.884131	0.115328	7.6662	1.77168e-14	4.21092e-13
Pcdhgb4	296.639	0.884024	0.311683	2.83629	0.00456404	0.0152482
Pcnt	1976.82	0.883522	0.138964	6.3579	2.04529e-10	2.82971e-09
Atrn	14478.8	0.88339	0.0764315	11.5579	6.73131e-31	8.87898e-29
D430041D05Rik	9268.88	0.883372	0.135512	6.51876	7.08898e-11	1.03958e-09
Ubxn2b	2224.9	0.882936	0.0909922	9.70343	2.9153e-22	1.74461e-20
Epb41l1	30559.6	0.882503	0.0866928	10.1797	2.44426e-24	1.82191e-22
Mmp24	2498.69	0.88197	0.111985	7.87582	3.38524e-15	8.90269e-14
Plxnd1	1727.41	0.880556	0.136135	6.46824	9.91513e-11	1.42989e-09
Csmd2	2052.59	0.880341	0.14743	5.97123	2.35476e-09	2.83856e-08
Frmpd1	993.419	0.880103	0.181117	4.8593	1.178e-06	9.04834e-06
Mtor-2	2144.68	0.879516	0.102687	8.565	1.08076e-17	3.84585e-16
Dscam	5807.24	0.879084	0.137463	6.39504	1.6051e-10	2.2579e-09
Nbea	21921.1	0.878854	0.119591	7.34885	1.99918e-13	4.20647e-12
Prickle2	20435.9	0.878008	0.128288	6.84403	7.69937e-12	1.28889e-10
4933409K07Rik	318.388	0.877766	0.171607	5.11496	3.13801e-07	2.71122e-06
Micall1	4444.82	0.87708	0.160089	5.47869	4.28479e-08	4.31804e-07
Pitpnm2	18884.9	0.877054	0.151084	5.80508	6.43356e-09	7.27501e-08
Arid2	2834.71	0.876944	0.110713	7.92089	2.35812e-15	6.32698e-14
Ankdd1a	131.581	0.876882	0.317094	2.76537	0.00568585	0.0184172
Zfp608	2624.91	0.876631	0.10909	8.03588	9.2913e-16	2.62427e-14
Gsk3b	12959.7	0.876541	0.0861789	10.1712	2.66655e-24	1.97591e-22
Bcl11b	14634.6	0.876017	0.168308	5.20486	1.94147e-07	1.74193e-06
Synrg	6170.9	0.875338	0.0735697	11.8981	1.21093e-32	1.83784e-30
Ern1	315.287	0.875202	0.17909	4.88695	1.02408e-06	7.95825e-06
Gucy2e	285.291	0.874339	0.186299	4.69321	2.68953e-06	1.94489e-05
Rtl4	197.923	0.874249	0.227042	3.8506	0.000117828	0.00060324
Mnt	2638.77	0.874206	0.0878691	9.94896	2.54835e-23	1.70753e-21
Agap1	9726.59	0.874057	0.110353	7.92054	2.36476e-15	6.33807e-14
Dync1h1	39282	0.873557	0.133779	6.52985	6.5837e-11	9.71703e-10
Ttyh3	15813	0.873373	0.0559908	15.5985	7.45041e-55	7.21945e-52
Mob3a	438.364	0.872678	0.144479	6.04017	1.5395e-09	1.89478e-08
Spsb1-2	392.978	0.872623	0.177683	4.91111	9.05626e-07	7.11754e-06
Soat1	907.064	0.872562	0.161222	5.41218	6.2262e-08	6.07996e-07
Mef2d	14155.6	0.872501	0.0917124	9.51345	1.84449e-21	1.00585e-19
Lats2	4796.7	0.871322	0.107412	8.11195	4.98139e-16	1.46502e-14
Pcdhb11	284.295	0.870335	0.218083	3.99085	6.58372e-05	0.000358794
Ntn4	264.596	0.869881	0.248409	3.50181	0.000462115	0.00203505
Nsd1	9497.42	0.86856	0.0957786	9.06842	1.20756e-19	5.36635e-18
Neurl1a	12909.8	0.868269	0.0948209	9.15695	5.3387e-20	2.47248e-18
Gm31419	77.7733	0.868057	0.317965	2.73004	0.00633261	0.0202056
Notch2	2262.13	0.867763	0.17176	5.05219	4.36766e-07	3.65943e-06
Rora	1711.55	0.867631	0.132572	6.5446	5.96529e-11	8.89814e-10
Socs7	7575.75	0.86728	0.0810403	10.7018	9.97791e-27	9.70592e-25
Paqr9	7538.29	0.867019	0.121238	7.15135	8.5929e-13	1.65512e-11
Abca3	4672.85	0.866971	0.107548	8.06126	7.55102e-16	2.16273e-14
Sp1	1338.96	0.865536	0.162292	5.3332	9.64979e-08	9.11233e-07
Pakap	8552.91	0.864702	0.0931905	9.27886	1.71305e-20	8.47909e-19
Pou3f1	5656.35	0.864299	0.171695	5.03393	4.80516e-07	3.98753e-06
Tnrc6c	5834.12	0.863435	0.108753	7.93938	2.032e-15	5.49295e-14
Prpf8	13333.8	0.863388	0.0762592	11.3218	1.02397e-29	1.24628e-27
Ski	12046.7	0.863186	0.0877516	9.8367	7.82316e-23	4.96465e-21
Spry3	617.612	0.862297	0.158154	5.45225	4.97375e-08	4.95291e-07
Kcnj10	11275.1	0.861992	0.102814	8.38403	5.11472e-17	1.68225e-15
Sardh	610.402	0.861933	0.207587	4.15215	3.29372e-05	0.000191822
Caskin2	1590.62	0.860895	0.113813	7.5641	3.90553e-14	8.82475e-13
Ptprb	1650.87	0.860659	0.168593	5.10494	3.30894e-07	2.83749e-06
Pak6	3328.12	0.860162	0.118912	7.23359	4.70402e-13	9.41326e-12
Srebf2	13469.8	0.858568	0.0545893	15.7278	9.75592e-56	1.02413e-52
Ppp1r9a	17908.9	0.857744	0.100896	8.50131	1.8747e-17	6.46119e-16
4930578G10Rik	96.557	0.857735	0.31736	2.70272	0.0068775	0.0216346
Castor2	5187.35	0.857578	0.0966337	8.87452	7.02357e-19	2.86794e-17
Cds2	32671.1	0.857576	0.0672471	12.7526	3.01442e-37	7.44561e-35
Mex3d	1063.29	0.857477	0.139225	6.15895	7.3227e-10	9.41747e-09
Unc5c	2756.99	0.857177	0.118968	7.20512	5.7994e-13	1.14238e-11
Adgra2	752.5	0.856796	0.171259	5.00292	5.64676e-07	4.61748e-06
Sort1	42130.9	0.856682	0.0773885	11.0699	1.75605e-28	1.9663e-26
Zfp106	18353.3	0.856554	0.0781341	10.9626	5.78039e-28	6.30438e-26
Slc8a2	30235.8	0.856456	0.143491	5.96872	2.39129e-09	2.87709e-08
Epb41	1177.49	0.856294	0.131068	6.53322	6.43692e-11	9.53166e-10
Wdr81	2106.47	0.855363	0.111561	7.66721	1.75781e-14	4.1819e-13
Vcan	1060.43	0.855149	0.196384	4.35447	1.33387e-05	8.4288e-05
Kcnc1	10852.1	0.855105	0.101552	8.4204	3.75215e-17	1.2554e-15
Spsb1	1382.78	0.854004	0.130302	6.55402	5.6009e-11	8.39435e-10
Dock9	15864.7	0.85335	0.116169	7.34578	2.04557e-13	4.29467e-12
Ptafr	70.0912	0.852967	0.33725	2.52919	0.0114328	0.0333002
Vps13c	6935.53	0.852564	0.166485	5.12096	3.03977e-07	2.63265e-06
Parm1	1672.51	0.852246	0.176506	4.82843	1.37612e-06	1.0449e-05
Znrf3	1182.66	0.85132	0.124718	6.82597	8.73323e-12	1.4504e-10
Nav3	4447.84	0.851126	0.115738	7.35387	1.92546e-13	4.05941e-12
Adora1	11884.7	0.851067	0.0849266	10.0212	1.22989e-23	8.51258e-22
Ddn	105659	0.85103	0.127485	6.67554	2.46331e-11	3.8643e-10
Nrp2	4074.01	0.850812	0.085673	9.93092	3.05418e-23	2.03197e-21
Lrrc75b	876.317	0.850715	0.127802	6.65652	2.80393e-11	4.38228e-10
Pfkfb3	2161.55	0.850334	0.128238	6.63089	3.33678e-11	5.13856e-10
Mast3	14868.6	0.849157	0.0931247	9.1185	7.61706e-20	3.45773e-18
Abca2	21766.1	0.849073	0.08008	10.6028	2.89155e-26	2.62995e-24
Arid3b	189.314	0.848878	0.234408	3.62137	0.000293047	0.00135842
Zc3h12c	945.013	0.847761	0.111784	7.5839	3.35307e-14	7.65886e-13
Ticam1	296.216	0.847742	0.162243	5.22512	1.7404e-07	1.57272e-06
Gm10777	130.341	0.847502	0.261986	3.23491	0.00121681	0.00481108
Adgrb2	31546.6	0.847364	0.0875909	9.67411	3.88447e-22	2.27594e-20
Lcor	1131.1	0.846279	0.144347	5.86282	4.55064e-09	5.26395e-08
Tshz1	1667.61	0.846246	0.114317	7.40263	1.33517e-13	2.85555e-12
Tmtc1	1922.9	0.845852	0.145606	5.80919	6.27748e-09	7.11768e-08
Foxq1	262.67	0.845834	0.328358	2.57595	0.00999645	0.029745
Plpp2	171.947	0.845568	0.305803	2.76507	0.00569099	0.0184315
Akap6	13825.9	0.845025	0.0874593	9.66192	4.37589e-22	2.5461e-20
Spata2	4031.72	0.843915	0.0815933	10.343	4.50453e-25	3.52445e-23
Myo5a	21989.1	0.843373	0.10351	8.14771	3.70869e-16	1.11234e-14
Dock1	1961.65	0.843319	0.120554	6.99536	2.64581e-12	4.77497e-11
Stxbp5	8007	0.843142	0.105959	7.95726	1.75898e-15	4.79088e-14
M5C1000I18Rik	515.032	0.842583	0.182184	4.62491	3.74753e-06	2.6241e-05
Snx30-2	1330.03	0.842565	0.119308	7.0621	1.64005e-12	3.0494e-11
Ttbk2	4929.19	0.842232	0.111724	7.53853	4.75299e-14	1.06442e-12
Klf15	1269.25	0.842225	0.124581	6.76047	1.37545e-11	2.22706e-10
Rsbn1	520.668	0.842062	0.115215	7.3086	2.69931e-13	5.58803e-12
Zfp965	151.443	0.842041	0.269948	3.11927	0.001813	0.00682658
Scn4b	1799.91	0.841058	0.161446	5.20952	1.89326e-07	1.70292e-06
Cacng8	6769.64	0.841006	0.122492	6.86583	6.61064e-12	1.12305e-10
Ncoa6	4985.34	0.840369	0.0989697	8.49118	2.04554e-17	7.01162e-16
Tmem170b	5094.82	0.839968	0.103799	8.09227	5.85618e-16	1.70567e-14
Dmxl2	13912.3	0.839586	0.110734	7.58203	3.40198e-14	7.76355e-13
Tenm3	7653.63	0.839325	0.109557	7.66108	1.84371e-14	4.35744e-13
Igf1r	4188.84	0.838536	0.0988662	8.48153	2.2226e-17	7.59786e-16
Mbd5	3888.89	0.83836	0.102064	8.21408	2.13789e-16	6.56854e-15
Adcy5	8777.19	0.837881	0.103808	8.07143	6.94771e-16	1.9959e-14
Dchs1	1522.61	0.837221	0.140971	5.93896	2.86838e-09	3.42006e-08
Fgd4	2241.44	0.836948	0.127805	6.54864	5.80618e-11	8.68137e-10
Gm2137	113.529	0.836848	0.345571	2.42164	0.0154508	0.0429687
Zfp109	333.663	0.836682	0.203264	4.11624	3.8511e-05	0.000220912
Ubr2	4533.54	0.836014	0.0938082	8.91195	5.01414e-19	2.08116e-17
Mib1	12041.9	0.835218	0.0994514	8.39825	4.53177e-17	1.50625e-15
Dtx1	5182	0.835201	0.0825585	10.1165	4.6698e-24	3.38078e-22
Csmd1	3235.98	0.835029	0.147567	5.65865	1.52566e-08	1.63494e-07
Ube3b	6603.21	0.834852	0.0512593	16.2868	1.22431e-59	2.05636e-56
Cntnap1	14326.2	0.834547	0.0815898	10.2286	1.47685e-24	1.11735e-22
Pou3f3	8255.56	0.833859	0.137711	6.05514	1.40296e-09	1.7335e-08
Neurl1b	2899.21	0.833673	0.174246	4.78447	1.71441e-06	1.28397e-05
Gm19410	746.367	0.833541	0.193931	4.29814	1.72241e-05	0.000106594
Smg6	1391.09	0.833424	0.123662	6.73951	1.58921e-11	2.5486e-10
Fbxl16	60393.7	0.832764	0.0834087	9.98414	1.78852e-23	1.21784e-21
Grm4-2	462.955	0.832762	0.202061	4.12134	3.76671e-05	0.000216465
Tanc1	10442.9	0.832148	0.141618	5.876	4.20286e-09	4.89764e-08
Kremen1	1277.79	0.831895	0.139851	5.94846	2.70684e-09	3.22898e-08
Adamts2	325.561	0.83189	0.324111	2.56668	0.0102676	0.0303724
Fryl	4032.05	0.831658	0.115567	7.19632	6.186e-13	1.21568e-11
Stc2	141.177	0.831638	0.347071	2.39616	0.0165679	0.0455342
Slc7a14	14160.4	0.831172	0.129863	6.40038	1.5499e-10	2.18146e-09
Birc6	7375.91	0.831138	0.120728	6.88441	5.80277e-12	9.93173e-11
Prex2	3925.81	0.83107	0.124448	6.67803	2.42179e-11	3.80391e-10
Zfp551	432.978	0.830943	0.181876	4.56873	4.90682e-06	3.35839e-05
Adgrb2-2	14722.2	0.83093	0.0861921	9.64044	5.39577e-22	3.11078e-20
Btbd9	9005.09	0.830862	0.105732	7.85821	3.89666e-15	1.01313e-13
Zfp292	2237.53	0.830691	0.127967	6.49145	8.50163e-11	1.23381e-09
Ccdc177	1366.2	0.829706	0.1254	6.61647	3.67868e-11	5.62042e-10
Unc79	4043.51	0.829094	0.119326	6.94817	3.70061e-12	6.51069e-11
Shc3	8757.78	0.82885	0.1191	6.95931	3.4195e-12	6.05843e-11
Bach1	673.769	0.82764	0.157648	5.24992	1.52163e-07	1.39505e-06
Numa1	6117.73	0.82744	0.0782048	10.5804	3.67299e-26	3.2881e-24
Asap2	2688.72	0.827318	0.0897437	9.21868	3.00778e-20	1.42978e-18
Mast3-2	14077.2	0.826652	0.0917353	9.01127	2.03686e-19	8.78711e-18
Trim2	29157	0.825581	0.104158	7.92626	2.25838e-15	6.07232e-14
Prkcb	59697.3	0.82515	0.103194	7.99613	1.28389e-15	3.56631e-14
Ipo11-2	564.306	0.824877	0.17494	4.71519	2.41484e-06	1.75786e-05
Nup153	2450.27	0.824764	0.134878	6.1149	9.66173e-10	1.22505e-08
Fgd3	580.032	0.824524	0.191224	4.31181	1.61921e-05	0.000100727
Sh3bgrl2	1117.94	0.824296	0.183217	4.49901	6.82715e-06	4.54794e-05
Tmem132b	10578.3	0.823543	0.0941636	8.74587	2.21295e-18	8.5511e-17
Adamtsl1	516.468	0.823463	0.213502	3.85693	0.00011482	0.000589638
Zmiz2	15078.2	0.822866	0.0624695	13.1723	1.26683e-39	3.9403e-37
Rab11fip4	17759.7	0.822852	0.0772221	10.6556	1.64098e-26	1.57197e-24
Eml6	1375.36	0.822618	0.170142	4.83489	1.33217e-06	1.0149e-05
Fbxl7	173.37	0.822549	0.288877	2.8474	0.00440782	0.0147949
Ankrd50	3206.71	0.822437	0.0736649	11.1646	6.07853e-29	6.96103e-27
Hipk1-2	3304.5	0.822205	0.100597	8.17326	3.00167e-16	9.07851e-15
Extl1	3723.72	0.821948	0.0808486	10.1665	2.79746e-24	2.06684e-22
Mast2	6818	0.821841	0.0917815	8.95432	3.41827e-19	1.44013e-17
Cbfa2t3	2611.64	0.821523	0.214914	3.82257	0.000132068	0.000666663
Il16	2841.75	0.821327	0.163251	5.03106	4.87771e-07	4.04506e-06
Eif4ebp2	4313.01	0.821213	0.0816076	10.0629	8.05553e-24	5.65323e-22
Tecpr2	4911.57	0.821121	0.0668875	12.2761	1.21664e-34	2.32212e-32
Pkd1	5072.14	0.821074	0.13057	6.2884	3.20758e-10	4.3238e-09
Fbxo10	2940.47	0.820894	0.0966207	8.49604	1.96166e-17	6.74245e-16
Rere	5562.81	0.820724	0.101814	8.06099	7.5677e-16	2.16414e-14
Phka1	1298.52	0.820706	0.118652	6.91693	4.61535e-12	8.03587e-11
Fosl2	2075.67	0.820595	0.195224	4.20335	2.62994e-05	0.000156271
Setx	4068.89	0.819515	0.0923946	8.86973	7.33222e-19	2.97948e-17
Dennd4b	2385.86	0.819317	0.135556	6.04411	1.50239e-09	1.85091e-08
Cacng8-2	6794.4	0.819162	0.126698	6.46547	1.00987e-10	1.4547e-09
Zcchc24	4318.72	0.819136	0.129147	6.34266	2.25827e-10	3.10562e-09
Olfml2b	2702.59	0.818274	0.165886	4.93274	8.10841e-07	6.42198e-06
Znfx1	3156.94	0.818258	0.134486	6.08432	1.16987e-09	1.46855e-08
Pcnx	12103.5	0.817989	0.100325	8.15337	3.5393e-16	1.0628e-14
Abtb2	847.622	0.816626	0.251548	3.2464	0.00116873	0.0046458
Kdm6b	2878.87	0.816476	0.101438	8.049	8.3474e-16	2.37364e-14
Zfp36	187.568	0.816305	0.296928	2.74917	0.00597468	0.0192145
Fancm	470.055	0.815972	0.206061	3.95986	7.49922e-05	0.000402675
Tbc1d16	4342.86	0.815654	0.0987677	8.25831	1.47755e-16	4.63003e-15
Zbtb4	8861.38	0.815602	0.053257	15.3145	6.12247e-53	4.67423e-50
Tbc1d5	2603.47	0.815174	0.10054	8.10795	5.148e-16	1.50813e-14
Rsbn1-2	385.999	0.815076	0.134794	6.04684	1.47712e-09	1.82156e-08
Nlgn2	17317.1	0.81502	0.0771462	10.5646	4.34768e-26	3.84335e-24
Mtf1	2038.53	0.814888	0.136864	5.95398	2.617e-09	3.12625e-08
Tpr	6644.1	0.814884	0.0952125	8.55858	1.14265e-17	4.05465e-16
Mycl	2267.39	0.814723	0.124434	6.54745	5.85287e-11	8.74597e-10
Epg5	1446.39	0.814167	0.0973927	8.35963	6.29136e-17	2.05051e-15
Tcp11l1	4233.81	0.814042	0.119894	6.78969	1.12373e-11	1.84078e-10
Pde3a	283.76	0.813578	0.327485	2.48432	0.0129799	0.0370893
Zc3h7b	12700.3	0.812975	0.0798452	10.1819	2.38867e-24	1.78576e-22
Phrf1	2901.22	0.812871	0.111344	7.30051	2.86677e-13	5.9056e-12
C2cd4a	203.233	0.812142	0.285012	2.8495	0.00437875	0.0147169
Tgfbrap1	3282.6	0.81192	0.0754324	10.7635	5.1168e-27	5.15651e-25
Pcnx3	2974.04	0.811482	0.0912892	8.88913	6.15911e-19	2.53902e-17
Uhrf1bp1-2	578.518	0.811075	0.135011	6.00749	1.88417e-09	2.29323e-08
Lfng	691.195	0.810635	0.148127	5.47257	4.43544e-08	4.46272e-07
Camta2	17241	0.810412	0.102215	7.92851	2.21798e-15	5.97645e-14
Lrrc8b	6973.13	0.809912	0.11815	6.85495	7.13381e-12	1.20624e-10
Sos1	3607.67	0.809708	0.0815896	9.92416	3.26854e-23	2.16704e-21
Tpbgl	326.727	0.809033	0.203919	3.96743	7.2652e-05	0.000391612
Zbtb3	180.87	0.808954	0.326615	2.47678	0.0132575	0.0377539
Frmpd3	2256.63	0.808848	0.183937	4.39743	1.0954e-05	7.02586e-05
Nkain3	2294.83	0.808482	0.118224	6.83853	8.00089e-12	1.3367e-10
Gm5857	166.783	0.808267	0.314325	2.57144	0.0101278	0.0300576
Tril	3361.96	0.807335	0.127024	6.35578	2.07367e-10	2.86741e-09
Pogk	3190.45	0.807326	0.208933	3.86405	0.000111522	0.000574579
Prkaa2	1654.31	0.806535	0.0984066	8.19595	2.48625e-16	7.57421e-15
Rtl6	4777.65	0.806209	0.0868723	9.28039	1.68858e-20	8.37442e-19
Ston2	2068.69	0.806156	0.123165	6.54531	5.93733e-11	8.86167e-10
Camta2-2	17165.4	0.805022	0.103358	7.78867	6.77175e-15	1.71637e-13
Rasgrp1	38153.9	0.804972	0.116385	6.91644	4.63126e-12	8.058e-11
Thrb	1970.31	0.804749	0.100407	8.01491	1.1022e-15	3.08542e-14
Atg2a-2	1431.87	0.803818	0.0877245	9.16298	5.04827e-20	2.34661e-18
Kif1b-2	24239.9	0.803533	0.0862605	9.31519	1.21732e-20	6.19581e-19
Chd6	4348.15	0.803493	0.08042	9.9912	1.66546e-23	1.13712e-21
Rere-2	4624.49	0.803472	0.107197	7.49527	6.61639e-14	1.45457e-12
Clstn2	19297.5	0.803326	0.134521	5.97176	2.34701e-09	2.83056e-08
Chd8	5172.99	0.803296	0.0885348	9.07322	1.15554e-19	5.17097e-18
Ubn2	1737.54	0.802854	0.147578	5.44019	5.32233e-08	5.27501e-07
Gm3883	267.406	0.802774	0.177579	4.52065	6.165e-06	4.143e-05
Mprip	22180.9	0.8026	0.0828183	9.69109	3.28995e-22	1.9457e-20
Supt6	13755.7	0.802482	0.0888267	9.03424	1.65151e-19	7.16149e-18
Epg5-2	1451.42	0.802474	0.113025	7.1	1.24759e-12	2.35091e-11
Itpripl2	347.688	0.802424	0.205243	3.90964	9.24346e-05	0.000483454
Sufu	1074.97	0.80216	0.0923439	8.68666	3.73259e-18	1.39523e-16
Smpd3	7852.55	0.801924	0.103775	7.72753	1.09653e-14	2.7005e-13
Golgb1	5450.13	0.801759	0.10677	7.50925	5.94691e-14	1.32006e-12
Bend3	429.467	0.801741	0.141975	5.64706	1.63214e-08	1.7409e-07
Sun2	1624.04	0.801682	0.134993	5.93869	2.87313e-09	3.42248e-08
Adarb1	10205.8	0.801668	0.0686122	11.684	1.53793e-31	2.11731e-29
Kif5c	54723.1	0.801314	0.105499	7.59547	3.06682e-14	7.03052e-13
Zfp831	2715.51	0.801021	0.147796	5.41976	5.96781e-08	5.85715e-07
Gatad2b	6981.2	0.800907	0.122523	6.53676	6.28644e-11	9.33848e-10
Cntn2	9438.91	0.800885	0.104562	7.65946	1.86722e-14	4.40765e-13
Robo1	4608.6	0.800564	0.113414	7.05877	1.67981e-12	3.11873e-11
Cul9	4754.51	0.800537	0.078619	10.1825	2.3742e-24	1.78023e-22
Hip1	2546.02	0.800435	0.108922	7.34869	2.00164e-13	4.20647e-12
Sgcd	345.628	0.800178	0.163454	4.89543	9.80914e-07	7.6535e-06
Faxc	5059.52	0.800065	0.0854118	9.36715	7.45208e-21	3.90328e-19
Mki67	272.517	0.799557	0.258507	3.09298	0.00198155	0.00738071
Gpc1	9763.57	0.799517	0.0972971	8.21727	2.08181e-16	6.40404e-15
Rprd2	3805.95	0.79943	0.111651	7.16006	8.06409e-13	1.55683e-11
Klhl28	638.784	0.798957	0.13514	5.91208	3.37815e-09	3.99385e-08
Crtc3	1276.73	0.798912	0.132641	6.02313	1.71081e-09	2.09132e-08
Diaph2	1747.72	0.798309	0.138557	5.76157	8.33342e-09	9.2817e-08
Jcad	4947.57	0.798229	0.10374	7.69453	1.42013e-14	3.42709e-13
4932438A13Rik	4150.4	0.798194	0.124651	6.40343	1.5192e-10	2.14065e-09
Fem1c	945.247	0.797534	0.0935507	8.52516	1.526e-17	5.29559e-16
Cit	2591.95	0.797393	0.207178	3.84883	0.000118683	0.000606882
Susd6	5620.82	0.797318	0.0999685	7.97569	1.51534e-15	4.14973e-14
Glg1	18095.8	0.796887	0.066981	11.8972	1.22377e-32	1.84621e-30
Slx4	1385.52	0.796635	0.153558	5.18785	2.12738e-07	1.89792e-06
Zfp697	1635.55	0.796352	0.116481	6.83673	8.10193e-12	1.35268e-10
Auts2	3838.87	0.795989	0.126023	6.31622	2.68046e-10	3.65826e-09
Prkca	22650.9	0.795583	0.115301	6.90006	5.19808e-12	8.94409e-11
Jph4	31670.2	0.795571	0.0861493	9.23479	2.5879e-20	1.2419e-18
Src	8364.07	0.795323	0.0746815	10.6495	1.75236e-26	1.67231e-24
Clmp	1921.41	0.795294	0.129307	6.15042	7.72769e-10	9.91806e-09
Slc7a2	1476.54	0.793651	0.167231	4.74583	2.07656e-06	1.53467e-05
Slc45a4	2943.6	0.793546	0.100728	7.87809	3.32433e-15	8.76079e-14
Phlpp1	7837.1	0.793353	0.0767869	10.3319	5.05634e-25	3.93178e-23
Nmt2	1784.64	0.793023	0.112435	7.05318	1.74876e-12	3.22299e-11
Sacs	6151.89	0.79269	0.155023	5.11337	3.16465e-07	2.73048e-06
Fhdc1	198.262	0.792099	0.298932	2.64976	0.00805484	0.0247813
Sh2b3	1094.32	0.791928	0.112218	7.05708	1.70041e-12	3.14801e-11
C2cd2	682.553	0.791716	0.134978	5.86553	4.47691e-09	5.1858e-08
Kif3c	11919.8	0.79144	0.0565414	13.9975	1.6142e-44	7.26215e-42
Scn2a	16621.6	0.79132	0.0952308	8.3095	9.61061e-17	3.06106e-15
Smcr8	2606.95	0.791149	0.101777	7.7734	7.64088e-15	1.91929e-13
Itpr2	819.22	0.79086	0.144897	5.4581	4.81265e-08	4.80388e-07
Tmod2	29879.4	0.790686	0.0945877	8.35929	6.30988e-17	2.05389e-15
Ankrd33b	4186.87	0.790376	0.132543	5.96314	2.47435e-09	2.96993e-08
Ephb2	2569.56	0.790374	0.15127	5.22494	1.74212e-07	1.57371e-06
Efnb1	645.672	0.789795	0.113143	6.98053	2.94066e-12	5.28816e-11
Nos1	5381	0.789531	0.12943	6.10008	1.06015e-09	1.33548e-08
Kdm7a	5135.44	0.789498	0.157959	4.9981	5.78972e-07	4.72082e-06
Qser1	1061.07	0.789351	0.131807	5.98869	2.11535e-09	2.56468e-08
Nipbl	3181.81	0.789333	0.114019	6.92281	4.42771e-12	7.74128e-11
Ralgapa2	1299.23	0.788722	0.16002	4.92891	8.26898e-07	6.54093e-06
Apbb2	2501.52	0.788437	0.0755599	10.4346	1.72342e-25	1.41895e-23
Frmd4a	3170.91	0.788392	0.0816272	9.65845	4.52677e-22	2.62782e-20
Nup188	1076.43	0.787888	0.0911539	8.64349	5.45203e-18	1.9994e-16
Cybrd1	277.426	0.787846	0.284404	2.77016	0.00560282	0.018181
Bbx	1879.99	0.787831	0.123289	6.39013	1.65749e-10	2.3264e-09
Scn3a	3156.86	0.787812	0.154753	5.09077	3.56609e-07	3.03322e-06
Peak1	3725.26	0.787505	0.151974	5.18184	2.19703e-07	1.95383e-06
Disp3	2778.64	0.787276	0.11532	6.8269	8.67714e-12	1.44298e-10
Amer1	447.517	0.787264	0.143585	5.48291	4.18391e-08	4.22313e-07
1700017B05Rik	1208.45	0.787222	0.150443	5.23268	1.67068e-07	1.51618e-06
Tbc1d1	1857.16	0.786743	0.13392	5.87473	4.23544e-09	4.93104e-08
Tnxb-3	62.9626	0.78662	0.28165	2.7929	0.00522375	0.0171341
Gna12	5531.2	0.786515	0.109365	7.19168	6.39974e-13	1.25085e-11
Llgl1	3946.51	0.786417	0.118749	6.62251	3.53161e-11	5.42203e-10
Kcng2	1985.87	0.786202	0.154316	5.09476	3.49189e-07	2.97681e-06
Bahd1	3344.54	0.786167	0.0789503	9.95774	2.33311e-23	1.56748e-21
Camk1d	14752.6	0.785878	0.108825	7.22148	5.14235e-13	1.02254e-11
Hipk1	4916.42	0.785369	0.0858562	9.14749	5.82694e-20	2.6838e-18
Fut9	3402.88	0.785287	0.148154	5.30048	1.15496e-07	1.0773e-06
Brpf3-2	658.267	0.785065	0.1062	7.39236	1.44246e-13	3.07197e-12
Fnip2	1654.29	0.78502	0.141942	5.53058	3.19173e-08	3.27947e-07
Tjp1	5755	0.784072	0.10637	7.3712	1.69095e-13	3.583e-12
Sash1	6816.34	0.783631	0.0946865	8.27606	1.27319e-16	4.00459e-15
Jade2	3341.22	0.783383	0.100284	7.81163	5.64533e-15	1.44394e-13
Wnk1	15966.1	0.783211	0.133501	5.8667	4.44558e-09	5.15189e-08
Smchd1	2243.08	0.782524	0.103504	7.56035	4.0198e-14	9.05856e-13
Mark4	6969.31	0.782131	0.0864091	9.05149	1.41031e-19	6.17938e-18
Cpm	1222.47	0.782082	0.168765	4.63415	3.58414e-06	2.52302e-05
Slc4a4	9262.65	0.781869	0.102373	7.63747	2.21537e-14	5.17757e-13
Kcnk3	612.145	0.781269	0.232262	3.36374	0.00076895	0.00321169
Pi4ka	15547.4	0.780748	0.0667216	11.7016	1.25097e-31	1.7317e-29
Eya3	1322.99	0.780616	0.106162	7.35304	1.93746e-13	4.08131e-12
Csrnp1	359.435	0.780589	0.177638	4.39428	1.11143e-05	7.11777e-05
Prdm2	5709.4	0.779262	0.102478	7.60422	2.86625e-14	6.61284e-13
Srcin1	20700.9	0.779255	0.0788637	9.88104	5.03103e-23	3.27524e-21
Rims1-2	5546.88	0.779138	0.120809	6.44935	1.12327e-10	1.60429e-09
Inpp5j	3821.24	0.778815	0.122256	6.37035	1.88595e-10	2.62367e-09
Trip11	2574.71	0.778439	0.106351	7.3195	2.48904e-13	5.19114e-12
Nhlrc3	150.859	0.778386	0.247224	3.1485	0.0016411	0.00626357
Il1rapl1	615.444	0.778092	0.246161	3.1609	0.0015728	0.00603398
Ncoa1	10961.7	0.777832	0.0978317	7.95072	1.85438e-15	5.03983e-14
Pcdhga2	552.084	0.777625	0.211653	3.67406	0.000238728	0.00113161
Rab43	1069.91	0.777455	0.151356	5.13659	2.79769e-07	2.4491e-06
Kdm2a	4383.41	0.777144	0.0833644	9.32226	1.13891e-20	5.8202e-19
Tnk2	12420.7	0.777036	0.0802701	9.68027	3.65757e-22	2.15301e-20
Adra2c	1691.06	0.77691	0.13905	5.58726	2.30682e-08	2.4236e-07
Mdc1-3	274.539	0.776842	0.193753	4.00945	6.08596e-05	0.000334416
Exoc6b	8071.14	0.776694	0.0837281	9.27638	1.75334e-20	8.66152e-19
Ptpn11	11375.9	0.775821	0.0974662	7.9599	1.72181e-15	4.69472e-14
Atg2a	1475.64	0.774956	0.103339	7.49917	6.42256e-14	1.41319e-12
Cyfip2	61443.7	0.77464	0.0785409	9.86289	6.02905e-23	3.87489e-21
Kirrel2	302.087	0.774135	0.19114	4.0501	5.11966e-05	0.000286696
Notch3	497.622	0.774084	0.193989	3.99035	6.59766e-05	0.00035932
Fndc3b	1061.39	0.773163	0.156427	4.94264	7.70722e-07	6.1351e-06
Maml3	882.591	0.772676	0.209328	3.69123	0.000223173	0.00106651
Adipor2	3065.52	0.772374	0.129352	5.97111	2.35644e-09	2.83923e-08
N4bp1	2829.9	0.771953	0.0781941	9.87226	5.49119e-23	3.56559e-21
Ppp1r3g	305.899	0.77173	0.180244	4.28157	1.85576e-05	0.000114164
Lrp1b	2686.04	0.771653	0.189354	4.07519	4.59767e-05	0.000259717
Tep1	219.345	0.77163	0.19611	3.93468	8.33089e-05	0.000441313
Prkar2a	3521.48	0.770721	0.069462	11.0956	1.31802e-28	1.48906e-26
Rab3il1	395.009	0.77066	0.177803	4.33434	1.46199e-05	9.18003e-05
Atf6	5747.65	0.770649	0.141699	5.43863	5.36928e-08	5.31318e-07
Utrn	2152.09	0.770028	0.140219	5.49161	3.98287e-08	4.03963e-07
Mapk8ip3	30053.7	0.769939	0.0729093	10.5602	4.55556e-26	4.01303e-24
Wars2	400.968	0.76915	0.155897	4.93372	8.0678e-07	6.39384e-06
Pcsk6	1606.32	0.768795	0.150776	5.09893	3.41571e-07	2.9201e-06
Myo18a	11970.7	0.768523	0.0988293	7.77626	7.46973e-15	1.87817e-13
Rptor	5117.72	0.768454	0.0623425	12.3263	6.53653e-35	1.2967e-32
Sh3pxd2a	3791.28	0.768082	0.0907247	8.46607	2.53816e-17	8.62974e-16
Sptbn1	58606.4	0.767529	0.100105	7.66723	1.75757e-14	4.1819e-13
Cdk19	4073.66	0.76728	0.152898	5.01825	5.21435e-07	4.30017e-06
Rasgrf2	4819.57	0.766459	0.0949491	8.07232	6.89757e-16	1.98376e-14
Ppard	669.145	0.766428	0.0837692	9.14928	5.73155e-20	2.6447e-18
Ralgapb	7013.99	0.7664	0.087065	8.80262	1.33662e-18	5.28645e-17
5830417I10Rik	1840.39	0.766061	0.115253	6.64676	2.99623e-11	4.66834e-10
Abcg4	3260.65	0.766056	0.100789	7.60057	2.94821e-14	6.78329e-13
Igsf9b	2025.96	0.765954	0.133986	5.71666	1.08641e-08	1.18695e-07
Zfp458	413.818	0.765862	0.164559	4.65403	3.25505e-06	2.30878e-05
Ints1	5286.62	0.765836	0.087458	8.75661	2.01211e-18	7.82301e-17
Arfgef1	7156.53	0.765776	0.0574626	13.3265	1.62337e-40	5.24349e-38
Pard3	1673.5	0.765459	0.124793	6.13384	8.57848e-10	1.09542e-08
Grm3	2506.48	0.765168	0.0982247	7.78997	6.70238e-15	1.7005e-13
Sik3	9862.72	0.764687	0.0523972	14.5941	3.06431e-48	1.83815e-45
Mtcl1	2714.66	0.764661	0.155851	4.90636	9.27844e-07	7.28454e-06
Thsd4	3117.48	0.764234	0.164566	4.64393	3.41838e-06	2.41578e-05
Nova2	9336.21	0.764067	0.119577	6.38975	1.66153e-10	2.33077e-09
Gcc2	2217.24	0.763856	0.0930978	8.20488	2.30816e-16	7.05726e-15
1700030J22Rik	299.616	0.763715	0.193516	3.94653	7.92923e-05	0.000422702
Atm	1366.03	0.76285	0.140419	5.43267	5.55159e-08	5.47424e-07
Uhrf1bp1	586.774	0.762614	0.143435	5.31678	1.05622e-07	9.9071e-07
Amer3	3099.43	0.762547	0.130546	5.84123	5.18172e-09	5.95024e-08
Zfp488	356.305	0.760865	0.224291	3.39231	0.00069307	0.00292629
Mtmr10	1289.03	0.760809	0.112676	6.75218	1.45644e-11	2.34613e-10
Tango6	324.948	0.759694	0.220539	3.44472	0.000571655	0.00246446
Nrxn3	11825.1	0.759077	0.107523	7.05967	1.66897e-12	3.1009e-11
Rad9b	103.983	0.75866	0.273447	2.77443	0.00552982	0.0179835
Yipf2	451.181	0.758637	0.208057	3.64629	0.000266051	0.00124612
Prr18	5193.26	0.758308	0.295323	2.56773	0.0102367	0.0303059
Adgrl3	6767.77	0.758046	0.0937758	8.0836	6.28801e-16	1.81675e-14
Nrxn2-2	11385.7	0.757821	0.0650007	11.6587	2.07301e-31	2.80793e-29
Camsap1	7158.34	0.757753	0.0860058	8.8105	1.24594e-18	4.95896e-17
Nfat5	4978.29	0.757296	0.118134	6.41048	1.45059e-10	2.0497e-09
Il12rb2	851.168	0.757246	0.155812	4.85999	1.17393e-06	9.01984e-06
Dicer1	3021.95	0.757046	0.147709	5.12526	2.97126e-07	2.5822e-06
Lrrc10b	6020.67	0.756854	0.167063	4.53035	5.88861e-06	3.9689e-05
Rab11fip5	3850.46	0.756847	0.133054	5.68825	1.28345e-08	1.38837e-07
Unc80	10773	0.756224	0.109542	6.90352	5.07286e-12	8.73586e-11
Dock5	1002.06	0.756117	0.22447	3.36846	0.000755899	0.00316348
Rgma	3358.62	0.756116	0.0804184	9.40227	5.33991e-21	2.83826e-19
Prdm11	1211.63	0.755233	0.12051	6.267	3.68079e-10	4.93266e-09
Vangl2	928.537	0.75484	0.156152	4.83399	1.3382e-06	1.01888e-05
Fitm2	720.138	0.754757	0.181286	4.16335	3.13609e-05	0.000183396
Sptan1	68373.7	0.754725	0.108469	6.95801	3.45113e-12	6.10589e-11
Tmem164	901.327	0.754284	0.123659	6.09971	1.06262e-09	1.33792e-08
Lnx2	306.976	0.75425	0.188147	4.00884	6.10175e-05	0.000334991
Ptprm	1275.52	0.754143	0.160945	4.68572	2.78976e-06	2.00872e-05
Hook3	3656.44	0.754043	0.131014	5.75546	8.64076e-09	9.60703e-08
Tiam1	9385.13	0.753997	0.149253	5.05181	4.37646e-07	3.66436e-06
Atp7b	148.284	0.753623	0.301684	2.49806	0.0124876	0.035882
Slc45a1-2	350.74	0.753502	0.198421	3.7975	0.000146165	0.00072935
Cacna1e	22885.2	0.753236	0.161112	4.67524	2.9361e-06	2.10687e-05
Pacs1	4511.39	0.753227	0.0733469	10.2694	9.6837e-25	7.41554e-23
Gid4	4486.47	0.753091	0.115181	6.53832	6.22124e-11	9.25799e-10
Osbpl11	1331.56	0.752741	0.105071	7.16413	7.82794e-13	1.51472e-11
Nrxn2	11382.5	0.752675	0.068032	11.0635	1.88508e-28	2.09219e-26
Grm2	4494.59	0.752091	0.179664	4.18609	2.83802e-05	0.000167686
Ppard-2	669.448	0.75191	0.0921755	8.15737	3.42397e-16	1.0294e-14
Srgap1	1339.83	0.751433	0.140716	5.34006	9.29142e-08	8.79699e-07
Zfp532	4356.65	0.750689	0.0998263	7.51995	5.4797e-14	1.22498e-12
Abl1	3744.51	0.750564	0.0998457	7.51724	5.59447e-14	1.24732e-12
Hs6st1	4248.91	0.749569	0.0826714	9.06685	1.22508e-19	5.43393e-18
Kcnk12	779.853	0.749398	0.178745	4.19255	2.75835e-05	0.0001634
Sbf2	3784.58	0.748917	0.0877904	8.53074	1.45417e-17	5.08134e-16
Raph1	2705.34	0.748723	0.110271	6.78986	1.12239e-11	1.83978e-10
Fam131c	92.0411	0.74838	0.309775	2.41588	0.0156972	0.0434874
Cblb	2369.33	0.748309	0.188335	3.97329	7.08875e-05	0.00038292
Gm19378	1336.57	0.748174	0.134129	5.57803	2.43252e-08	2.54506e-07
Satb1	4299.67	0.748146	0.113005	6.62048	3.5804e-11	5.48356e-10
6430548M08Rik	10372.8	0.748049	0.0849344	8.80738	1.28107e-18	5.09074e-17
Pdgfra	2707.08	0.747823	0.0969496	7.71352	1.22392e-14	2.99373e-13
Lrrc8c	1840.34	0.74773	0.097954	7.63347	2.2851e-14	5.33557e-13
Gpr17	4549.29	0.747003	0.128314	5.8217	5.8252e-09	6.63173e-08
Ptpn1	3010.66	0.746633	0.117004	6.38128	1.75619e-10	2.45263e-09
Diaph1	4563.87	0.746343	0.0715364	10.4331	1.75159e-25	1.43744e-23
Nav1	7885.63	0.746253	0.139247	5.35921	8.35882e-08	7.95889e-07
Rpap1	971.832	0.745951	0.127313	5.85918	4.65169e-09	5.37837e-08
Gm46162	95.5863	0.744922	0.285257	2.61141	0.00901701	0.0272621
Astn2	1874.17	0.744836	0.160279	4.64711	3.36611e-06	2.38152e-05
Arhgap32	9617.42	0.744244	0.0856367	8.69071	3.60175e-18	1.35034e-16
Syngap1	23819.5	0.743664	0.0825712	9.00634	2.13041e-19	9.15931e-18
Tsc1	2912.35	0.743472	0.0702906	10.5771	3.80493e-26	3.38733e-24
Sowaha	9953.93	0.743444	0.121537	6.11701	9.53466e-10	1.21077e-08
Unc13a	21343.2	0.742793	0.109302	6.79578	1.07731e-11	1.76934e-10
Npas3	895.461	0.742609	0.162694	4.56445	5.00797e-06	3.42019e-05
Lamc1	2246.37	0.742049	0.151402	4.90117	9.52667e-07	7.47012e-06
Grm5	14606.7	0.742009	0.0838812	8.84596	9.07486e-19	3.65811e-17
Esrrg	856.819	0.741876	0.113759	6.52147	6.96207e-11	1.02335e-09
Zfp282	1236.16	0.741671	0.140044	5.29599	1.18372e-07	1.10209e-06
Cyth3	2156.02	0.741341	0.122146	6.06932	1.28454e-09	1.59736e-08
Brd4	7177.08	0.741083	0.0955092	7.75929	8.54088e-15	2.13048e-13
Fam102a	8090.97	0.740853	0.0886923	8.35306	6.65144e-17	2.15394e-15
Klhl42-2	196.308	0.740696	0.189612	3.90637	9.36925e-05	0.000489424
Fmn2	5061.88	0.740551	0.086706	8.54094	1.33131e-17	4.67796e-16
Cog5	2014.89	0.740053	0.178527	4.14532	3.39345e-05	0.000196856
Slc2a9	139.952	0.739566	0.25896	2.85591	0.00429135	0.0144483
Sertad2	1662.58	0.739234	0.122487	6.0352	1.58763e-09	1.94926e-08
4930506C21Rik	43.7221	0.739114	0.300588	2.4589	0.0139365	0.0393804
Plekhf1	234.635	0.739036	0.233762	3.16148	0.00156968	0.00602567
Fam167a	191.725	0.738987	0.220846	3.34616	0.000819386	0.00339366
Hcn1	4449.6	0.738957	0.105983	6.97243	3.1152e-12	5.56232e-11
Fv1	143.259	0.738706	0.231679	3.18849	0.0014302	0.00553918
Samd4b	4685.41	0.738177	0.0752917	9.80422	1.07973e-22	6.71673e-21
Tmcc2	15530.4	0.737738	0.0700232	10.5356	5.91919e-26	5.12468e-24
Itga4	1190.43	0.737598	0.165061	4.46864	7.87172e-06	5.18213e-05
Dnajc13	3286.37	0.737307	0.0734719	10.0352	1.06706e-23	7.40592e-22
Mgat5b	2864.32	0.737234	0.101281	7.27911	3.36023e-13	6.87155e-12
Zfp710	1225.27	0.737202	0.1191	6.18977	6.02507e-10	7.84879e-09
Rgs6	891.718	0.737152	0.198972	3.70479	0.000211564	0.00101565
Nacc2	6144.92	0.737093	0.0895933	8.2271	1.91802e-16	5.91464e-15
Lmo7	6731.8	0.736699	0.147075	5.00901	5.47118e-07	4.49385e-06
Cbfa2t2	3050.93	0.736533	0.0929725	7.92206	2.33612e-15	6.27466e-14
Iqgap2	7196	0.736264	0.144182	5.10649	3.28201e-07	2.81823e-06
Spry1	765.299	0.736198	0.203903	3.61054	0.000305565	0.00141151
Pou6f1	6091.06	0.735861	0.0896801	8.2054	2.29825e-16	7.03549e-15
Setd2	4375.89	0.735842	0.124746	5.89871	3.66357e-09	4.30865e-08
2700081O15Rik	4382.42	0.735722	0.0898311	8.19005	2.61114e-16	7.93548e-15
Spred2	7333.22	0.735308	0.129651	5.67142	1.41618e-08	1.5228e-07
Cracdl	30659.6	0.735122	0.154977	4.74342	2.10135e-06	1.54935e-05
Clasp1	5270.77	0.735003	0.111639	6.58373	4.58791e-11	6.92972e-10
Zfp36l2	1445.73	0.73441	0.123103	5.96583	2.43388e-09	2.92554e-08
Gtpbp8	373.842	0.734067	0.181671	4.04064	5.3305e-05	0.000297182
Gm3375	55.7531	0.733613	0.277873	2.6401	0.00828809	0.0253903
Prag1	1637.37	0.732688	0.18748	3.90808	9.30314e-05	0.000486373
Synj1	25185.8	0.731017	0.102579	7.12641	1.03021e-12	1.96332e-11
Ccdc6	3600.04	0.730866	0.0928079	7.87504	3.40628e-15	8.94868e-14
Abr	42828.5	0.73072	0.0783408	9.32745	1.08445e-20	5.56446e-19
Itga6	1293.62	0.73067	0.113338	6.44684	1.14209e-10	1.63025e-09
Nbeal1	805.856	0.730629	0.181137	4.03357	5.49357e-05	0.000305395
Sgsm2	6543.09	0.730457	0.0863466	8.45959	2.68309e-17	9.1102e-16
Dipk1c	448.305	0.730339	0.185974	3.9271	8.59756e-05	0.000453247
Dlg2	19287.1	0.729767	0.0855795	8.52735	1.49736e-17	5.21055e-16
Nfasc	24943.6	0.729687	0.0923223	7.90369	2.70771e-15	7.22649e-14
Clcn6	3880.18	0.729395	0.083958	8.68762	3.70119e-18	1.38555e-16
Syt14	1633.81	0.729232	0.180751	4.03446	5.47276e-05	0.000304439
Rab11fip3	7233.62	0.729204	0.07478	9.75132	1.82093e-22	1.11622e-20
Lingo2	1525.95	0.729184	0.132034	5.5227	3.33837e-08	3.42455e-07
Trim62-2	209.211	0.729056	0.234933	3.10324	0.00191413	0.00715744
Maml1	814.004	0.728956	0.106879	6.82036	9.08152e-12	1.50328e-10
Ptpn4	3694.18	0.728606	0.0935544	7.78804	6.80553e-15	1.7232e-13
Trerf1	1245.13	0.728483	0.118209	6.16265	7.15356e-10	9.22347e-09
Ubap2	2667.16	0.728384	0.0928862	7.84169	4.4454e-15	1.14987e-13
Scn1a	4439.34	0.728095	0.0960597	7.57961	3.46583e-14	7.88069e-13
Il6st	4053.84	0.72798	0.0991916	7.33913	2.14986e-13	4.50613e-12
Zfp804a	2109.55	0.727286	0.148344	4.90271	9.45252e-07	7.41428e-06
Ncs1	19381.9	0.72708	0.0877357	8.28717	1.15978e-16	3.66158e-15
Gm47814	498.975	0.726657	0.222535	3.26537	0.00109322	0.00437531
Polr2a	6894.22	0.726515	0.0934225	7.77666	7.44649e-15	1.87419e-13
Cad	1170.53	0.726454	0.197774	3.67315	0.00023958	0.00113522
D430019H16Rik	9129.95	0.726411	0.111188	6.53317	6.43919e-11	9.53166e-10
Cacng2	4254.32	0.725936	0.0903833	8.03176	9.60854e-16	2.70176e-14
Xrn1	2509.49	0.72578	0.121331	5.98183	2.2065e-09	2.67262e-08
Scaf4	1904.4	0.725625	0.162382	4.46864	7.87169e-06	5.18213e-05
Tcof1	1277.33	0.725469	0.0936124	7.74971	9.21025e-15	2.28839e-13
Onecut2	350.64	0.725196	0.222686	3.25659	0.00112759	0.0045
Dtx4	2440.18	0.725126	0.0920621	7.87649	3.36719e-15	8.86446e-14
Crebrf	1976.15	0.725096	0.0858492	8.44616	3.01037e-17	1.01803e-15
Kdm5a	1303.6	0.724924	0.117385	6.1756	6.59133e-10	8.53789e-09
Tmtc2	648.35	0.724515	0.100205	7.23035	4.81762e-13	9.63295e-12
Pde7b	1308.55	0.724231	0.163419	4.43175	9.34693e-06	6.07707e-05
Vav3	290.877	0.724186	0.298455	2.42644	0.0152476	0.0424801
Gbf1	5266.88	0.724073	0.0712892	10.1568	3.08932e-24	2.26916e-22
Gm9899	274.732	0.723874	0.214439	3.37566	0.000736375	0.00309152
C1galt1	299.669	0.72349	0.210514	3.43679	0.000588661	0.00253257
Cnnm4	1036.68	0.723028	0.145449	4.971	6.66095e-07	5.34957e-06
Smad7	1890.33	0.722915	0.132972	5.4366	5.43078e-08	5.36982e-07
Kcnh2	1704.16	0.722881	0.179545	4.02619	5.66872e-05	0.000314023
Ulk2	6607.59	0.722399	0.0627753	11.5077	1.20674e-30	1.55911e-28
E2f3	2098.87	0.721779	0.0960883	7.51162	5.83997e-14	1.29861e-12
Nol4l	3404.98	0.721541	0.101297	7.12302	1.0559e-12	2.00924e-11
Skil	5306.28	0.721108	0.133274	5.41072	6.27702e-08	6.11536e-07
Anapc1	4886.59	0.721066	0.066141	10.9019	1.12825e-27	1.19433e-25
Htr5a	592.076	0.720434	0.180701	3.98688	6.69472e-05	0.00036382
Myrip	3597.4	0.720251	0.105047	6.85646	7.05899e-12	1.19519e-10
Tmco6	329.794	0.720199	0.223934	3.21613	0.00129934	0.00510615
Pcf11	1076.87	0.719895	0.18188	3.95808	7.55533e-05	0.000405084
Man1a2-2	3006.62	0.719766	0.0751051	9.58346	9.38516e-22	5.24279e-20
Tom1l2	14570.4	0.719451	0.0542153	13.2702	3.44454e-40	1.0985e-37
Wdr7	12259.3	0.719225	0.0997684	7.20894	5.63897e-13	1.11339e-11
Hunk	2823.39	0.719143	0.140974	5.10126	3.37396e-07	2.88939e-06
Ccdc93	1285.63	0.718998	0.134638	5.34021	9.28384e-08	8.79313e-07
Tcf4	32289.1	0.718653	0.112738	6.37455	1.835e-10	2.55712e-09
Ptar1	2664.42	0.718613	0.104147	6.89998	5.20088e-12	8.94409e-11
Cntnap5a	2071.64	0.718365	0.143424	5.00868	5.48041e-07	4.49897e-06
Ctnnd2	13329	0.718103	0.0831367	8.63762	5.7394e-18	2.10172e-16
Shld2	257.642	0.718046	0.170027	4.22313	2.40933e-05	0.000144388
Egfr	526.165	0.717691	0.15768	4.55158	5.32444e-06	3.62453e-05
Tbkbp1	3762.32	0.717679	0.14204	5.05265	4.35727e-07	3.65315e-06
Twist2	58.8091	0.717289	0.288806	2.48364	0.0130049	0.0371311
Zfp189	1190.3	0.717189	0.185123	3.87412	0.000107013	0.000553496
Gpr45	426.712	0.717097	0.200778	3.5716	0.000354807	0.0016115
Dcc	2233.34	0.716868	0.181589	3.94774	7.88921e-05	0.000420944
Cpd	7200.6	0.716472	0.081863	8.75208	2.09449e-18	8.11823e-17
Axin1	1483.99	0.715975	0.0759936	9.42151	4.44641e-21	2.37337e-19
Med13	4691.66	0.71547	0.143879	4.97273	6.60155e-07	5.31033e-06
Crim1	6380.24	0.715101	0.0931878	7.67376	1.67022e-14	3.98859e-13
Arrb1	13443.6	0.715084	0.074267	9.62856	6.05733e-22	3.4605e-20
Ranbp2	7277.32	0.713889	0.0930266	7.67403	1.66677e-14	3.98412e-13
Extl3	7583.61	0.713268	0.0622325	11.4613	2.06302e-30	2.62503e-28
Ylpm1	7176.91	0.713105	0.0982103	7.261	3.84242e-13	7.76311e-12
B4galt5	2810.49	0.712871	0.100562	7.08885	1.35235e-12	2.53694e-11
Capn5	3909.83	0.712428	0.102258	6.96693	3.23936e-12	5.76358e-11
Zfp451	1337.37	0.712366	0.0994782	7.16102	8.00791e-13	1.54836e-11
Dok6	6862.71	0.712264	0.109215	6.52164	6.95405e-11	1.02277e-09
Mtmr3	5538.87	0.711759	0.0606402	11.7374	8.1953e-32	1.15348e-29
Inppl1	2079.6	0.71145	0.110048	6.46489	1.01376e-10	1.45946e-09
Kcnc3	15129.3	0.711378	0.132036	5.38774	7.13496e-08	6.88729e-07
Gm52232	1322.33	0.71117	0.145193	4.89812	9.67583e-07	7.56824e-06
Sema5b	1407.48	0.710967	0.0990799	7.17569	7.19422e-13	1.39854e-11
Ppp1r13b	7260.73	0.710708	0.107653	6.60182	4.06132e-11	6.17507e-10
Adra1d	5130.15	0.709472	0.12774	5.55405	2.79121e-08	2.89152e-07
Jrk	445.701	0.708798	0.202844	3.49429	0.000475317	0.0020859
Gm14048	137.858	0.708786	0.278988	2.54056	0.0110674	0.0323859
Ctif	5041.94	0.708658	0.0830742	8.53042	1.45815e-17	5.08818e-16
Camsap2	11819.9	0.708422	0.0730815	9.69359	3.21037e-22	1.9076e-20
Pip4k2b	8838.03	0.708215	0.0852254	8.3099	9.57799e-17	3.05453e-15
Proser1	1449.14	0.70762	0.113934	6.21078	5.27227e-10	6.90382e-09
Brwd3	891.358	0.707539	0.151685	4.66454	3.09314e-06	2.20448e-05
Ralgapa1	8952.24	0.707145	0.112088	6.30884	2.81133e-10	3.82238e-09
Nup205	1093.93	0.706892	0.139345	5.07298	3.91641e-07	3.30774e-06
Zfp651	6456.29	0.706557	0.0758635	9.31354	1.23645e-20	6.26783e-19
Mavs	362.082	0.706022	0.161712	4.36591	1.26593e-05	8.0418e-05
Klf3	2510.77	0.705923	0.140996	5.0067	5.53707e-07	4.53956e-06
Phf2	3633.82	0.705832	0.0940842	7.50213	6.27882e-14	1.38398e-12
Gcc2-2	2174.88	0.70579	0.0910591	7.7509	9.12453e-15	2.26933e-13
Tub	11233.3	0.705616	0.0864265	8.16434	3.23189e-16	9.75139e-15
Arnt2	11366.6	0.705293	0.110579	6.37817	1.7922e-10	2.50153e-09
Cyren	98.1103	0.705223	0.295314	2.38804	0.0169385	0.0463505
Fam160a2	3607.89	0.705075	0.0799642	8.81738	1.17166e-18	4.67069e-17
Pcdhb5	322.483	0.705069	0.210449	3.3503	0.000807233	0.00335329
Arhgap26	4031.36	0.704901	0.0947751	7.43762	1.02518e-13	2.20943e-12
Aqr	2043.23	0.704739	0.0653087	10.7909	3.80092e-27	3.8458e-25
Zfp558	121.106	0.704528	0.224869	3.13306	0.00172992	0.00654901
Dync2h1	1852.54	0.704314	0.106189	6.63265	3.29711e-11	5.09215e-10
Map3k11-2	705.325	0.704166	0.139411	5.051	4.39502e-07	3.67745e-06
Akap12	1003.89	0.703837	0.267493	2.63124	0.00850743	0.0259581
Nat8l	20334.5	0.703818	0.077003	9.14013	6.23774e-20	2.86777e-18
Mmp17	15908.6	0.703786	0.101834	6.9111	4.80918e-12	8.33304e-11
Ppp2r2c	35215.7	0.703475	0.0669204	10.5121	7.59733e-26	6.48838e-24
Plxnb1	6656.3	0.703351	0.0866785	8.11448	4.87862e-16	1.43757e-14
Kcnab2	45004.6	0.703062	0.0781671	8.99435	2.37636e-19	1.01303e-17
LOC108168680	155.589	0.702976	0.227485	3.09021	0.00200018	0.0074446
Igdcc4	2645.88	0.70268	0.102648	6.84551	7.62044e-12	1.27738e-10
Ankhd1	2843.18	0.702385	0.116507	6.02868	1.65303e-09	2.02364e-08
Otud7b	3584.27	0.702168	0.146963	4.77786	1.77174e-06	1.32376e-05
Mfsd2a	886.705	0.702152	0.17134	4.09799	4.16747e-05	0.000237385
Fam163b	15425.2	0.702073	0.243425	2.88415	0.00392472	0.0133765
Cspg4	1317.79	0.701997	0.132409	5.30174	1.14702e-07	1.0703e-06
Fam168a	17536.2	0.701267	0.0682829	10.27	9.61846e-25	7.39212e-23
Notch4	111.531	0.700897	0.257949	2.7172	0.00658375	0.0208616
Eif2ak3	1425.44	0.700713	0.154668	4.53043	5.8863e-06	3.96841e-05
Cntnap4	934.485	0.700547	0.218256	3.20975	0.00132849	0.00520366
Lingo1	16632.1	0.700429	0.109906	6.37298	1.8539e-10	2.58193e-09
Pdpk1	8692.19	0.700234	0.0845006	8.28674	1.16398e-16	3.66566e-15
Fam205a3	109.882	0.700106	0.266895	2.62315	0.00871204	0.0264812
Arhgef10l	2187.91	0.700053	0.133391	5.24811	1.53666e-07	1.40678e-06
Rictor	2971.95	0.69996	0.101924	6.86747	6.53514e-12	1.11097e-10
Samd12	2922.81	0.699949	0.119384	5.86301	4.54554e-09	5.26046e-08
Panx2	8137.58	0.699651	0.0831041	8.41898	3.79787e-17	1.26901e-15
Rif1	1237.17	0.699471	0.101251	6.90829	4.9053e-12	8.48792e-11
Nf2	7031.37	0.69945	0.0786954	8.88806	6.21836e-19	2.55572e-17
Man1a2	3233.55	0.69921	0.0766051	9.12746	7.01231e-20	3.20632e-18
Ncdn	165592	0.699162	0.0895784	7.80504	5.94848e-15	1.51686e-13
Nos1ap	11264.3	0.698723	0.0947539	7.37408	1.65481e-13	3.50938e-12
Midn	3543.51	0.698405	0.121854	5.73149	9.9555e-09	1.09624e-07
Syt7	24919.8	0.69821	0.13129	5.31808	1.0487e-07	9.84294e-07
Alkbh5	4130.73	0.698105	0.0809761	8.62113	6.6296e-18	2.40767e-16
Colgalt2	255.037	0.697876	0.186055	3.75092	0.000176188	0.00086175
Asxl3	761.005	0.697222	0.153423	4.54444	5.50818e-06	3.73648e-05
Fat1	3271.52	0.696934	0.155323	4.48699	7.22379e-06	4.78685e-05
Dclre1b	174.226	0.696919	0.222496	3.13228	0.00173454	0.00656254
Nacc1	8211.09	0.696915	0.0745084	9.35351	8.47862e-21	4.41344e-19
Bcorl1	1616.68	0.696616	0.130637	5.33245	9.68986e-08	9.14331e-07
Ppfia3	11273.1	0.696472	0.0862058	8.07918	6.52044e-16	1.87959e-14
Cx3cl1	19595.3	0.696367	0.0733446	9.49446	2.21366e-21	1.20196e-19
Atp2b1	59362.5	0.696302	0.129736	5.36705	8.00329e-08	7.64637e-07
Zfp316	2021.89	0.696202	0.0865212	8.04661	8.5119e-16	2.41496e-14
Gm32970	166.538	0.695957	0.269562	2.5818	0.0098286	0.0293634
Atp10b	239.497	0.695587	0.275018	2.52924	0.0114308	0.0333002
Pacsin1-2	10344.5	0.695203	0.0873773	7.95634	1.77206e-15	4.8213e-14
Lrrc8a	2636.27	0.695152	0.0828938	8.38606	5.02694e-17	1.65554e-15
Ccnjl	524.744	0.694963	0.164449	4.226	2.37878e-05	0.000142815
Iffo2	1282.05	0.694787	0.10541	6.59131	4.35976e-11	6.6089e-10
Tle4	3541.95	0.694491	0.0761048	9.12545	7.14359e-20	3.26043e-18
Dmxl1	3211.67	0.694403	0.109781	6.32537	2.52634e-10	3.45728e-09
Itsn1	10151	0.694045	0.10176	6.82041	9.07783e-12	1.50328e-10
Dennd4a	3180.8	0.693887	0.0765558	9.0638	1.25983e-19	5.55871e-18
Thada	670.832	0.693585	0.154134	4.49988	6.79919e-06	4.53052e-05
Rbm14	1396.59	0.69355	0.100715	6.88623	5.72896e-12	9.82542e-11
Rock2	13739.1	0.693518	0.0830093	8.3547	6.55966e-17	2.12695e-15
Kat6b	3103.53	0.693225	0.111783	6.20152	5.59215e-10	7.3113e-09
Disp2	22561.2	0.692736	0.104596	6.62298	3.52035e-11	5.40802e-10
Pacsin1	10436.9	0.692699	0.0774186	8.94745	3.63773e-19	1.52494e-17
Tns1	2353.44	0.692664	0.262075	2.643	0.00821746	0.0252108
Marchf4	1729.68	0.69261	0.169603	4.0837	4.43237e-05	0.000251394
Kcnq2	31548.7	0.692537	0.102306	6.76926	1.29438e-11	2.10256e-10
Zdhhc8-2	1120.56	0.692527	0.146321	4.73293	2.21298e-06	1.62217e-05
Zfp871	6481.43	0.692315	0.126733	5.4628	4.68692e-08	4.69043e-07
Zfp968	96.8535	0.692127	0.286591	2.41503	0.0157339	0.0435843
Ptch1	2490.9	0.691766	0.141839	4.87713	1.07638e-06	8.32617e-06
Epha5	8702.27	0.691154	0.163279	4.23296	2.30638e-05	0.000138818
Slc35b4	2608.47	0.690761	0.0841567	8.20803	2.24838e-16	6.89961e-15
Prkce	52348	0.690347	0.0915407	7.54143	4.64849e-14	1.04287e-12
Bcor	1622.99	0.689986	0.117308	5.88184	4.05742e-09	4.74351e-08
Kcng4	567.874	0.689964	0.176246	3.91479	9.04839e-05	0.000474532
Mdga2	2175.56	0.689951	0.105304	6.55197	5.67837e-11	8.5054e-10
Gpam	3745.47	0.689475	0.0741013	9.30449	1.34638e-20	6.7706e-19
Myo9a	6138.3	0.689396	0.101455	6.7951	1.08238e-11	1.77651e-10
Zbtb38	3347.7	0.688784	0.109164	6.30961	2.79735e-10	3.80543e-09
Nup160	655.727	0.688654	0.10513	6.55053	5.73341e-11	8.58275e-10
Aff1	1227.48	0.688648	0.127678	5.39363	6.90497e-08	6.68064e-07
Trib1	649.043	0.688567	0.199787	3.4465	0.000567901	0.00245019
Hus1	638.112	0.688108	0.111669	6.16206	7.18036e-10	9.24385e-09
Dpm3	221.904	0.687785	0.291859	2.35657	0.0184447	0.0496789
Zfp668	1491.91	0.687115	0.0993496	6.91613	4.64156e-12	8.07035e-11
Pcdh17	6718.71	0.686938	0.105426	6.51585	7.22771e-11	1.05746e-09
Akt3	13535.6	0.686856	0.103414	6.64181	3.09857e-11	4.81886e-10
Klhl29	3717.9	0.6864	0.14053	4.88435	1.03768e-06	8.05403e-06
AU022252	1121.92	0.685978	0.186591	3.67637	0.000236573	0.00112287
Kmt2b	3004.78	0.685739	0.0981263	6.98834	2.78164e-12	5.00575e-11
Slc36a1	3155.82	0.685594	0.15209	4.50783	6.54944e-06	4.38265e-05
Zmat3	5325.94	0.685197	0.0754626	9.07995	1.08625e-19	4.86959e-18
Lypd6	856.173	0.685164	0.150389	4.55596	5.21476e-06	3.55564e-05
Mfsd4a	3935.63	0.683687	0.175162	3.90316	9.49442e-05	0.000495756
Aatk	21308.5	0.683549	0.0660109	10.3551	3.96762e-25	3.11403e-23
Tada2b	2030.42	0.683492	0.0736945	9.27466	1.78183e-20	8.75077e-19
Entpd4	1488.02	0.682535	0.110594	6.17152	6.76385e-10	8.74338e-09
Ncan	16958.6	0.681916	0.0916645	7.43927	1.01245e-13	2.18388e-12
Wwc2	3351.9	0.681806	0.0757652	8.99894	2.27908e-19	9.75716e-18
Tut7	2827.11	0.681428	0.105846	6.43794	1.21108e-10	1.72481e-09
Kcna1	15786.5	0.681417	0.0889651	7.65937	1.86845e-14	4.40765e-13
Mllt1	4309.11	0.680138	0.0797511	8.52827	1.48558e-17	5.17671e-16
Arfgef2	4110.83	0.68005	0.0889008	7.64954	2.01698e-14	4.74028e-13
Arel1	9657.01	0.680047	0.0829884	8.19448	2.51684e-16	7.65812e-15
Gm7353-2	151.026	0.679695	0.189933	3.57861	0.000345427	0.00157372
Phf12	2503.03	0.679606	0.0894548	7.59719	3.02626e-14	6.95654e-13
Trhde	2830.15	0.679516	0.122837	5.53185	3.16873e-08	3.25982e-07
1700025G04Rik	5337.83	0.679146	0.0994136	6.83152	8.40193e-12	1.40092e-10
Tsc22d2	2530.34	0.678847	0.111632	6.08111	1.19354e-09	1.4934e-08
Ascc3	1332.18	0.67852	0.107744	6.29753	3.02427e-10	4.09422e-09
Klhl25	488.866	0.678216	0.230691	2.93993	0.0032829	0.0114604
Sbf1	21683.5	0.678096	0.0873505	7.76293	8.29902e-15	2.07838e-13
Dock2	208.629	0.677929	0.273366	2.47993	0.0131407	0.0374679
Dgcr2	3435.65	0.677771	0.0562928	12.0401	2.18668e-33	3.50899e-31
Kcnd2	9605.81	0.677767	0.122457	5.53472	3.11722e-08	3.21208e-07
Ube4a	2943.85	0.677266	0.0766049	8.84103	9.48429e-19	3.81096e-17
Nt5dc3	15612.9	0.677225	0.0870107	7.78324	7.06918e-15	1.78458e-13
Chd9	2915.76	0.677166	0.105465	6.42076	1.35597e-10	1.92031e-09
Rims1	4576.5	0.677047	0.114695	5.90303	3.56881e-09	4.20742e-08
Smad3	4304.71	0.676564	0.118473	5.71071	1.12507e-08	1.22759e-07
Cplx2	111875	0.676555	0.125877	5.37475	7.66901e-08	7.35489e-07
Lrfn2	1627.57	0.676341	0.121956	5.54578	2.92649e-08	3.02792e-07
Tubgcp6	1293.9	0.676322	0.0926242	7.30179	2.83963e-13	5.85926e-12
Fam189a1	5348.34	0.675829	0.0896213	7.54094	4.66598e-14	1.04586e-12
Lonrf2	10651.5	0.675812	0.0803648	8.4093	4.12449e-17	1.3745e-15
Cdh4	682.086	0.675696	0.128768	5.24738	1.54274e-07	1.41081e-06
Cables1	745.372	0.675241	0.195648	3.45131	0.000557869	0.00241204
Trp53bp1	4570.08	0.675224	0.089061	7.58159	3.4134e-14	7.78254e-13
Zdhhc8-4	1723.54	0.67516	0.134295	5.02742	4.97113e-07	4.11171e-06
Atg2b	3448.95	0.675113	0.106355	6.3477	2.18553e-10	3.01381e-09
Pak4	682.094	0.67489	0.140427	4.80597	1.54e-06	1.16094e-05
Mthfd1	1872.7	0.674664	0.140012	4.81863	1.44545e-06	1.09359e-05
Npnt	2173.29	0.674616	0.171427	3.9353	8.30925e-05	0.000440444
Slc38a2	5599.18	0.674358	0.101125	6.66853	2.58376e-11	4.04319e-10
Shprh	2588.41	0.674285	0.105589	6.38591	1.70378e-10	2.38738e-09
Slc41a1	4347.49	0.674253	0.0637276	10.5802	3.68042e-26	3.2881e-24
Zfp41	430.463	0.67416	0.148314	4.5455	5.48053e-06	3.72174e-05
Il1r1	837.693	0.673937	0.21748	3.09885	0.00194271	0.00725106
Pip5k1c	24062.5	0.673904	0.0778299	8.65868	4.77256e-18	1.75789e-16
Zfp973	153.256	0.673407	0.260413	2.58592	0.00971194	0.0290908
Mcmbp	1418.56	0.673336	0.148266	4.5414	5.58822e-06	3.78772e-05
Fgfr1	8651.24	0.673252	0.0686086	9.81294	9.90438e-23	6.20724e-21
Gm5124	709.945	0.673176	0.0905783	7.43199	1.06979e-13	2.29969e-12
Son	14214.1	0.67302	0.0727731	9.2482	2.28303e-20	1.104e-18
Tigit	11282.6	0.672776	0.243341	2.76475	0.00569666	0.0184451
Brsk1	13931.2	0.672593	0.078156	8.60578	7.5799e-18	2.72654e-16
Gpr162	3548.52	0.672566	0.120405	5.58587	2.3253e-08	2.44098e-07
Zfp790	874.489	0.672424	0.166426	4.04038	5.33651e-05	0.000297451
Hectd2	1247.55	0.672175	0.187207	3.59055	0.000329979	0.00150962
Cep85l	1045.98	0.672106	0.170251	3.94773	7.88957e-05	0.000420944
Ablim3	2249.45	0.67159	0.128529	5.22519	1.7398e-07	1.57272e-06
Caskin1	10202.4	0.671375	0.114113	5.8834	4.01914e-09	4.7045e-08
Stard9	607.147	0.671112	0.17469	3.84174	0.000122165	0.000622133
Frs2	3033.55	0.670525	0.0998787	6.71339	1.9015e-11	3.02821e-10
Rasl10b	14314.2	0.669716	0.0927207	7.22293	5.08774e-13	1.01248e-11
Per2	1574.58	0.669693	0.163272	4.1017	4.1012e-05	0.000234077
Cnot1	6424.51	0.669498	0.089601	7.472	7.89848e-14	1.72289e-12
Mapk8ip2	16265.8	0.66939	0.0671138	9.97395	1.98192e-23	1.33867e-21
Triobp	584.84	0.669227	0.10084	6.63653	3.21159e-11	4.97619e-10
Ext1	1894.32	0.669147	0.0856268	7.81469	5.50996e-15	1.41219e-13
Sfmbt1	2066.18	0.669135	0.0974687	6.86513	6.64322e-12	1.12783e-10
Scaf1	11787.5	0.668722	0.0533283	12.5397	4.52684e-36	1.00043e-33
Pik3ca	3476.03	0.668639	0.133889	4.99399	5.9144e-07	4.80824e-06
Rapgefl1	13730	0.668633	0.0960341	6.96246	3.34393e-12	5.92872e-11
Lrfn1	3914.97	0.667812	0.10218	6.53567	6.33263e-11	9.40155e-10
Dock4	14870.2	0.667673	0.107408	6.21622	5.09272e-10	6.68608e-09
Baz2a	3214.97	0.667538	0.0871122	7.66297	1.81684e-14	4.31011e-13
Socs5	6570.21	0.667521	0.0560526	11.9088	1.06468e-32	1.64562e-30
Tln1	3103.61	0.667447	0.0767417	8.69732	3.39813e-18	1.2759e-16
Zswim4	1521.03	0.66744	0.156708	4.25913	2.0522e-05	0.000124827
Cntnap5b	1241.03	0.667215	0.168563	3.95825	7.55021e-05	0.000405068
Arhgap21	12262.3	0.667113	0.133858	4.98373	6.23714e-07	5.05269e-06
Pgr	1043.49	0.666941	0.0939345	7.10006	1.247e-12	2.35091e-11
A830082N09Rik	1005.57	0.66634	0.115191	5.78466	7.26593e-09	8.15766e-08
Vav2	660.684	0.666242	0.16731	3.98208	6.83137e-05	0.000370367
Sh3bp1	759.141	0.665622	0.132439	5.02586	5.01188e-07	4.14269e-06
Dapk1	8854.62	0.665602	0.111401	5.97484	2.30311e-09	2.78428e-08
Ntrk2	29293.1	0.665365	0.0625447	10.6382	1.97861e-26	1.85313e-24
Gpt2	3902.26	0.664868	0.107609	6.17852	6.47034e-10	8.3898e-09
Ephb1	2952.38	0.664742	0.120106	5.53463	3.11885e-08	3.21244e-07
Acaca	4979.91	0.664643	0.10407	6.38653	1.69697e-10	2.37916e-09
Fam53b	2636.33	0.664642	0.12371	5.3726	7.76079e-08	7.4316e-07
Nr3c2	14769.1	0.664382	0.135844	4.89078	1.00436e-06	7.81709e-06
Rbms3	1053.09	0.664311	0.142652	4.65688	3.21045e-06	2.27971e-05
Gpr158	7638.93	0.664292	0.0913173	7.27454	3.47601e-13	7.08532e-12
Eea1	2937.51	0.663165	0.0823495	8.05306	8.07505e-16	2.30399e-14
Gabbr2	23278.6	0.662796	0.0999027	6.63442	3.25791e-11	5.04176e-10
Ism1	3752.21	0.662751	0.131299	5.04766	4.47263e-07	3.73743e-06
Paqr3	1704.86	0.662518	0.118871	5.57341	2.49796e-08	2.60919e-07
Kcnh1	3424.66	0.66232	0.150427	4.40293	1.06801e-05	6.86415e-05
Rnf157	20217.5	0.662268	0.0796294	8.31688	9.03117e-17	2.88745e-15
Larp4	2500.47	0.661865	0.0933854	7.08746	1.36593e-12	2.56051e-11
St3gal2	8022.58	0.66178	0.0764547	8.65585	4.89255e-18	1.79946e-16
Cd47	5491.86	0.661714	0.0951285	6.956	3.50069e-12	6.17622e-11
Gm13767	415.248	0.661634	0.206219	3.20841	0.00133469	0.00522389
Csrnp3	4782.22	0.661623	0.0712125	9.29083	1.53093e-20	7.6528e-19
Itga9	313.502	0.661578	0.151713	4.36072	1.29633e-05	8.20393e-05
Tmem108	2364.06	0.661352	0.143895	4.59608	4.30506e-06	2.97972e-05
Eda	294.253	0.661167	0.168188	3.93112	8.45512e-05	0.000446954
Mapt-2	8286.27	0.660363	0.0602416	10.9619	5.82539e-28	6.32607e-26
Slit1	15846.6	0.660188	0.122876	5.37279	7.75283e-08	7.4268e-07
Egln3	289.047	0.660107	0.225196	2.93125	0.003376	0.0117366
Gabrb2	13073.3	0.659174	0.0910577	7.23908	4.51741e-13	9.07589e-12
Bmp2k	830.017	0.658877	0.233747	2.81876	0.00482098	0.0160056
Rcor1	1383.86	0.658778	0.0957312	6.88154	5.92072e-12	1.01199e-10
Ino80	1449.53	0.658776	0.14209	4.63634	3.54631e-06	2.49918e-05
Tenm2	7375.21	0.658709	0.123973	5.31332	1.07646e-07	1.00782e-06
Elapor2	2167.47	0.658581	0.145851	4.51544	6.31851e-06	4.23825e-05
Secisbp2l	12215.7	0.658133	0.0951746	6.91501	4.67834e-12	8.12808e-11
Pou2f2	462.453	0.657864	0.211675	3.1079	0.00188421	0.00706096
Aak1	27236.2	0.657809	0.0978816	6.72046	1.81153e-11	2.88677e-10
Slc6a8	5075.46	0.657185	0.0676713	9.71142	2.69557e-22	1.61696e-20
Atrnl1	5753.5	0.657121	0.0713358	9.21166	3.21125e-20	1.52362e-18
Msi2-2	1098.26	0.656902	0.11241	5.84379	5.10265e-09	5.86747e-08
Tacc1	8264.27	0.656851	0.0887235	7.40335	1.32792e-13	2.84246e-12
Cmtm4	4855.75	0.656713	0.164965	3.98092	6.86498e-05	0.000372109
Acvr1b	6380.57	0.656449	0.0582477	11.27	1.84661e-29	2.19451e-27
Akap11	17652.2	0.656417	0.0810855	8.09536	5.70931e-16	1.66482e-14
Kcng3	772.744	0.65628	0.173409	3.78459	0.000153965	0.00076403
Wipf2	5897.79	0.656197	0.0975453	6.7271	1.73073e-11	2.76851e-10
Spry4	853.773	0.655782	0.206988	3.16821	0.00153383	0.00590153
Tmem200c	492.711	0.655411	0.225683	2.90412	0.00368285	0.0126601
Kcnn2	1892.58	0.655375	0.122775	5.33802	9.3968e-08	8.89342e-07
Brsk2	9353.44	0.655332	0.0630281	10.3975	2.54652e-25	2.04322e-23
Ddr1-3	1045.5	0.655322	0.195032	3.36008	0.000779209	0.00324808
Cntnap5c	1799.43	0.654946	0.146716	4.46405	8.04247e-06	5.28349e-05
B230209E15Rik	1077.82	0.654224	0.160125	4.08571	4.39425e-05	0.000249456
Cracd	4847.69	0.654192	0.0953534	6.86072	6.85163e-12	1.16242e-10
Zfp729a	874.097	0.654071	0.108357	6.03624	1.57748e-09	1.93774e-08
Cdc42bpb	9510.34	0.653776	0.0817353	7.9987	1.2574e-15	3.50429e-14
Larp1	8522.34	0.653741	0.0747765	8.7426	2.27802e-18	8.76219e-17
Pcif1	1412.79	0.653608	0.097803	6.6829	2.34255e-11	3.68633e-10
Ptprd	10086.7	0.653395	0.106656	6.12619	9.00099e-10	1.14705e-08
Adamts9	335.271	0.653378	0.176507	3.70171	0.000214152	0.00102651
Ppp1r18	206.536	0.652859	0.21765	2.99958	0.00270356	0.00966836
Phf3	4564.8	0.652805	0.0928383	7.03163	2.04127e-12	3.73749e-11
Gm7353	133.366	0.652668	0.215216	3.03261	0.00242446	0.00881032
Dcp2	3925.73	0.652663	0.110153	5.92504	3.12216e-09	3.70687e-08
Dchs2	223.319	0.652582	0.273722	2.3841	0.017121	0.0467532
Rnf139	882.851	0.652406	0.157002	4.1554	3.24718e-05	0.000189374
Plekhm2	4747.88	0.652349	0.0721432	9.04241	1.53258e-19	6.65719e-18
Bdp1	1701.38	0.65221	0.119704	5.44854	5.07848e-08	5.04922e-07
Tmcc1	5169.52	0.652083	0.0799298	8.15819	3.40083e-16	1.0243e-14
Irf2bpl	5593.92	0.651835	0.0927942	7.02452	2.14801e-12	3.92231e-11
Cep170	4505.07	0.651715	0.0912665	7.14079	9.27952e-13	1.77651e-11
Als2	4117.44	0.651572	0.0857734	7.59644	3.04389e-14	6.98432e-13
Hcn2	11607.1	0.651389	0.079125	8.23241	1.83489e-16	5.68613e-15
Cntnap2	5046.15	0.651066	0.091931	7.08212	1.41964e-12	2.65724e-11
Tnxb	340.807	0.651023	0.228422	2.8501	0.00437061	0.0146916
Dgcr2-2	3435.08	0.650929	0.0494466	13.1643	1.40893e-39	4.27669e-37
Patl1	1164.56	0.65078	0.0909804	7.15296	8.49253e-13	1.63704e-11
Ppm1h	5289.98	0.650742	0.0944673	6.88854	5.63662e-12	9.67364e-11
Plekhg5	8718.14	0.650537	0.130356	4.99045	6.0238e-07	4.89308e-06
Rims4	3072.31	0.650349	0.161838	4.01853	5.85633e-05	0.000323279
Erich3	891.368	0.64989	0.131226	4.95246	7.32815e-07	5.85369e-06
Irgq	6505.67	0.649832	0.10801	6.01643	1.7831e-09	2.17442e-08
Myo10	2767.61	0.649441	0.136473	4.75876	1.94788e-06	1.44678e-05
Mical3-2	1469.04	0.649269	0.160617	4.04234	5.29205e-05	0.000295178
Map3k2	1475.58	0.648638	0.120818	5.36872	7.92981e-08	7.58193e-07
D5Ertd579e	8238.34	0.648172	0.11396	5.6877	1.28762e-08	1.39228e-07
Paqr8	7989.37	0.647724	0.0910301	7.11549	1.11515e-12	2.11878e-11
Plagl2	399.329	0.647098	0.206847	3.12838	0.0017577	0.00664318
Zxda	697.463	0.647056	0.247739	2.61185	0.00900547	0.027237
Kcnh6	221.574	0.646834	0.20485	3.1576	0.00159073	0.00609627
Rbfox3	18208.1	0.646675	0.0773684	8.35839	6.35774e-17	2.0668e-15
Neo1	6075.16	0.646457	0.063508	10.1791	2.45722e-24	1.82617e-22
Megf8	11443	0.646348	0.0834616	7.74425	9.61474e-15	2.38185e-13
Gnptab	4472.96	0.646185	0.0726951	8.88897	6.16766e-19	2.53902e-17
Trak2	15208.1	0.645259	0.14991	4.30432	1.67502e-05	0.000103993
Shroom3	390.806	0.645236	0.231559	2.78649	0.00532823	0.0174111
Scrn1	4306.83	0.644657	0.0915962	7.03804	1.94969e-12	3.58021e-11
Brpf1	2277.6	0.644141	0.119136	5.40678	6.41683e-08	6.24192e-07
Ccdc73	232.381	0.644093	0.228468	2.81918	0.00481458	0.0159898
Glis2	601.788	0.643816	0.167471	3.84434	0.000120877	0.000616347
Ctdsp2	5807.99	0.643613	0.0818393	7.86435	3.71022e-15	9.68656e-14
Ttc3	29822.5	0.643378	0.0823429	7.8134	5.56654e-15	1.42524e-13
Slc38a1	10089.8	0.643161	0.0651941	9.86532	5.88447e-23	3.79165e-21
Phf20	5408.84	0.642742	0.0924375	6.95326	3.56946e-12	6.29314e-11
Smurf1	2707.38	0.642605	0.0886554	7.24834	4.21908e-13	8.48329e-12
Zfp865	2146.71	0.642518	0.0917237	7.00493	2.47105e-12	4.47883e-11
Strn	5881.26	0.642207	0.0995182	6.45316	1.09545e-10	1.56811e-09
Gak	6403.4	0.642086	0.0812143	7.90607	2.65638e-15	7.09702e-14
Egr4	2289.79	0.641798	0.223029	2.87764	0.00400656	0.0136094
Chd7	1368.33	0.641596	0.168572	3.80606	0.000141197	0.000707641
Baz2b	1444.09	0.641074	0.119757	5.35311	8.64565e-08	8.21647e-07
Gramd1b	12496.4	0.641027	0.0796478	8.04827	8.39726e-16	2.38513e-14
LOC100041536	201.296	0.640751	0.164271	3.90056	9.59689e-05	0.000500692
Fgfr3	4192.18	0.640736	0.140032	4.57565	4.74739e-06	3.25812e-05
Map2k6	2315.98	0.640147	0.212738	3.00909	0.00262035	0.0094162
Scara3	1702.82	0.640066	0.138308	4.62783	3.69519e-06	2.5925e-05
Prrg3	1117.28	0.63972	0.204772	3.12407	0.00178369	0.0067283
Tsc2	7642.27	0.639637	0.0970478	6.59095	4.37029e-11	6.62087e-10
Togaram1	3079.96	0.639095	0.0750261	8.5183	1.61919e-17	5.61126e-16
Endov	1628.8	0.63905	0.0840218	7.60576	2.83224e-14	6.54036e-13
Gm5898	410.271	0.638762	0.154138	4.14409	3.41171e-05	0.000197824
Brd2	3296.44	0.638536	0.073054	8.7406	2.31868e-18	8.86447e-17
Mlxip	1562.9	0.638486	0.13321	4.79309	1.6423e-06	1.2318e-05
Trp53inp2	13089.6	0.638297	0.166955	3.82317	0.000131746	0.000665305
Sema6b	9551.08	0.638178	0.0934314	6.83044	8.46537e-12	1.40963e-10
Lsamp	22822.1	0.637991	0.0881639	7.23642	4.60687e-13	9.23352e-12
Fbrs	3154.27	0.637772	0.0751	8.4923	2.02595e-17	6.95394e-16
Sik2	1588.49	0.637512	0.112996	5.6419	1.68187e-08	1.79243e-07
Mon2	5509.1	0.637488	0.0941702	6.76953	1.29201e-11	2.10006e-10
Dact3	10162.4	0.637411	0.0810644	7.86302	3.74976e-15	9.77966e-14
Purb	31809.9	0.637182	0.08845	7.20387	5.85276e-13	1.15199e-11
Lin54	707.424	0.637019	0.10471	6.08364	1.17486e-09	1.47261e-08
Stxbp5l	10803.3	0.636863	0.119681	5.32133	1.03012e-07	9.6839e-07
Adgrl2	2583.4	0.636616	0.13643	4.66623	3.06771e-06	2.18946e-05
Pde4a	5744.29	0.636183	0.078358	8.11893	4.70312e-16	1.3891e-14
Acap3	7616.07	0.636123	0.0698884	9.10198	8.87003e-20	3.9977e-18
Tmem198	3109.17	0.635384	0.0974511	6.52003	7.02932e-11	1.03203e-09
Lyrm9	966.381	0.635279	0.154125	4.12184	3.75851e-05	0.000216082
Rnf24	1712.12	0.635233	0.106234	5.97954	2.23763e-09	2.70772e-08
Chd4	13092.4	0.635094	0.0808905	7.85128	4.11827e-15	1.06854e-13
Pcdh7	3751.2	0.635025	0.137455	4.61988	3.83969e-06	2.68342e-05
Zdhhc8	1707.44	0.634862	0.137937	4.60253	4.17386e-06	2.89846e-05
Syne1	29524.6	0.634549	0.14097	4.5013	6.7539e-06	4.50511e-05
Cep290	653.531	0.634176	0.164452	3.85629	0.000115122	0.000590829
Scn8a	27911.8	0.633891	0.11235	5.64211	1.67979e-08	1.79097e-07
Lemd3	2515.94	0.633792	0.0945342	6.70436	2.02284e-11	3.21333e-10
Akap10	3037.78	0.633113	0.0883209	7.16832	7.59234e-13	1.4714e-11
Fkbp5-2	1484.18	0.632903	0.109375	5.78654	7.18524e-09	8.07426e-08
Sec31a	5598.11	0.632612	0.0887436	7.12854	1.01441e-12	1.93613e-11
Srf	4112.77	0.632599	0.0909229	6.95753	3.46296e-12	6.11821e-11
Tll1	250.719	0.632487	0.205719	3.07453	0.00210836	0.00779886
Slc6a17	24285.7	0.632331	0.121052	5.22365	1.7543e-07	1.58406e-06
Brd2-2	3378.68	0.631694	0.0681224	9.27293	1.81104e-20	8.87694e-19
Farp1	2824.71	0.631364	0.101144	6.24223	4.31373e-10	5.72302e-09
Bcl2l13	1557.69	0.631241	0.103935	6.07342	1.25218e-09	1.56021e-08
Sez6l	22706.8	0.631222	0.0944229	6.68505	2.30841e-11	3.63943e-10
St8sia1	3398.81	0.630548	0.0994079	6.34304	2.2528e-10	3.10148e-09
Dnmt3a	4186.09	0.630404	0.0980057	6.43233	1.25667e-10	1.78671e-09
Stk4	2720.75	0.629596	0.133381	4.72028	2.35525e-06	1.71696e-05
Agpat3	14195.2	0.629346	0.0677606	9.28779	1.5752e-20	7.85855e-19
Zc3h12b	1611.54	0.629328	0.142503	4.41626	1.00425e-05	6.48911e-05
Acap2	8600.79	0.629243	0.122544	5.13484	2.82377e-07	2.4685e-06
Nrg1	313.892	0.629153	0.160223	3.92674	8.61045e-05	0.000453832
Trerf1-2	1169.48	0.629109	0.134347	4.68272	2.83092e-06	2.03719e-05
Ankrd9	432.777	0.628968	0.187272	3.35859	0.000783425	0.0032635
Mark2	5776.44	0.628735	0.0901011	6.9781	2.99194e-12	5.36124e-11
Zc3h3	727.551	0.628695	0.113548	5.53684	3.07978e-08	3.1774e-07
Dusp7	4890.78	0.628554	0.0719227	8.7393	2.34564e-18	8.9404e-17
Rph3a	24769.3	0.628313	0.124436	5.04928	4.4347e-07	3.70696e-06
Synpo	11508.8	0.628077	0.0858101	7.31938	2.49123e-13	5.19139e-12
Fam214b	1598.16	0.627503	0.0915789	6.85205	7.27996e-12	1.22601e-10
Acvr1c	1209.79	0.62724	0.209382	2.99567	0.0027384	0.0097766
Sema7a	8315.81	0.627122	0.142677	4.3954	1.10571e-05	7.08837e-05
Wipf3	42488.5	0.626964	0.169809	3.69218	0.000222342	0.00106334
Lrrn1	7079.41	0.626704	0.0812941	7.70909	1.26716e-14	3.08752e-13
Atf7ip	4918.47	0.626497	0.102644	6.10361	1.037e-09	1.30761e-08
Itih5	1541.14	0.626116	0.120739	5.18571	2.15192e-07	1.91845e-06
Sap130	2214.39	0.625796	0.0702241	8.91142	5.03847e-19	2.08782e-17
Synj2	4620.87	0.625642	0.0715776	8.74075	2.31564e-18	8.86447e-17
Braf	8902.84	0.625527	0.0993015	6.29927	2.9905e-10	4.05068e-09
Erc2	11827.4	0.62491	0.100588	6.21257	5.21238e-10	6.82895e-09
Tmtc1-2	1471.56	0.624892	0.158475	3.94316	8.04137e-05	0.000428227
Nfib	14661.2	0.624604	0.136793	4.56607	4.96962e-06	3.398e-05
Rbm15b	4016.04	0.62441	0.065584	9.52077	1.71904e-21	9.4151e-20
Jdp2	2347.85	0.62413	0.168305	3.70834	0.000208624	0.00100307
Jarid2	1874.92	0.623921	0.0943029	6.61614	3.68694e-11	5.62962e-10
Dcaf1	1633.36	0.623549	0.079626	7.83098	4.84089e-15	1.2445e-13
Chd1	1269.29	0.623208	0.150608	4.13794	3.50438e-05	0.000202406
Hexb	1828.64	0.623122	0.0956939	6.51162	7.43469e-11	1.08648e-09
Dglucy	252.441	0.622958	0.151405	4.11453	3.87971e-05	0.000222401
Lrfn5	3809.98	0.622819	0.0829519	7.50819	5.99512e-14	1.32725e-12
Sec14l1	14503.7	0.622609	0.0809535	7.69094	1.46061e-14	3.51466e-13
Zeb2	18635.2	0.622465	0.105034	5.92632	3.098e-09	3.67992e-08
Sesn2	789.142	0.622084	0.141226	4.4049	1.05834e-05	6.81398e-05
Pou2f1	624.625	0.621889	0.185251	3.35701	0.000787911	0.00328109
Sema6d	5573.23	0.621822	0.122457	5.07787	3.81692e-07	3.23238e-06
Cerk	3420.54	0.621622	0.151449	4.10449	4.05215e-05	0.000231549
Jmy	3734.84	0.621366	0.0810596	7.66554	1.78076e-14	4.2285e-13
Cyb5rl	200.458	0.620994	0.242799	2.55764	0.0105385	0.0310534
Gtf3c1	8415.92	0.620724	0.0599049	10.3618	3.69847e-25	2.92098e-23
Rassf5	859.293	0.620626	0.180797	3.43273	0.000597539	0.00256507
Clock	5013.39	0.61984	0.0817615	7.58108	3.42699e-14	7.79942e-13
Ocrl	2932.14	0.619771	0.0863403	7.17823	7.06186e-13	1.37494e-11
Lurap1	271.856	0.619765	0.200256	3.09486	0.00196906	0.00733636
Itgb4	1039.4	0.619595	0.232211	2.66824	0.0076249	0.0236317
Rnf216	2858.64	0.619421	0.080582	7.68684	1.50813e-14	3.6221e-13
Doc2b	9890.93	0.619023	0.148677	4.16353	3.13367e-05	0.000183306
Cadps2	5076.81	0.618919	0.134213	4.61148	3.99809e-06	2.78562e-05
Zfp324	675.65	0.618739	0.147449	4.19629	2.71327e-05	0.00016088
Hira-2	458.506	0.61841	0.125306	4.93521	8.0063e-07	6.35309e-06
Rab30	2199.52	0.618278	0.129806	4.7631	1.90643e-06	1.4185e-05
Depdc5	3138.3	0.617816	0.0858129	7.19958	6.04004e-13	1.18792e-11
Otud7a	4466.25	0.617177	0.0689221	8.95471	3.40618e-19	1.43744e-17
Kcnj11	2344.87	0.617011	0.0847709	7.27857	3.37366e-13	6.89342e-12
Zfp687	1631.7	0.616914	0.0825487	7.47333	7.81878e-14	1.70847e-12
Gas7	27090	0.616234	0.0734062	8.39484	4.66515e-17	1.5465e-15
Phactr1	18930	0.615952	0.0691737	8.90442	5.36641e-19	2.22005e-17
Kifc2	17528.3	0.61583	0.0785717	7.83782	4.58452e-15	1.18343e-13
Bcl9	3463.26	0.615566	0.080245	7.67109	1.70541e-14	4.0649e-13
Mamld1	2077.37	0.615367	0.166018	3.70664	0.00021003	0.00100906
Cd99	239.905	0.615125	0.192978	3.18754	0.00143491	0.00555486
Bmpr2	11741.4	0.615074	0.0887458	6.93074	4.18655e-12	7.33491e-11
Myo1d	1654.22	0.614849	0.156041	3.94031	8.13756e-05	0.000432618
Gng7	10883.8	0.614827	0.104503	5.88336	4.02032e-09	4.7045e-08
Hlcs	480.773	0.614806	0.158311	3.88353	0.000102953	0.000533813
Stk32b	233.321	0.614587	0.225858	2.72112	0.00650612	0.020665
Capn15	2076.18	0.614292	0.0851733	7.21226	5.50303e-13	1.0874e-11
Dennd5a	18537.2	0.614222	0.0840092	7.31136	2.64445e-13	5.49251e-12
Wdr59	1654.59	0.614142	0.109011	5.63378	1.76302e-08	1.87337e-07
[truncated: 1,264 more rows]

## Sheet: 9d_Down in Sed w 3min training
	baseMean	log2FoldChange	lfcSE	stat	pvalue	padj
2310061I04Rik	1165.39	-0.387999	0.116667	-3.32569	0.000882008	0.00361851
Plppr1	660.356	-0.388237	0.102905	-3.77277	0.000161448	0.000797867
Arl2	1198.33	-0.388386	0.120822	-3.21453	0.00130659	0.00513032
Dgcr6-2	340.894	-0.388515	0.151958	-2.55673	0.010566	0.0311237
Exosc8	320.236	-0.38907	0.154513	-2.51803	0.0118012	0.03421
Trappc1	749.762	-0.389107	0.136451	-2.85162	0.00434974	0.0146272
Tmem9b	4315.69	-0.389192	0.0642021	-6.06198	1.34457e-09	1.66544e-08
Adk	2071.78	-0.389264	0.0745204	-5.22359	1.75483e-07	1.58406e-06
Hspa13	1939.51	-0.389937	0.112456	-3.46747	0.000525378	0.00228608
Uqcrc1-2	4741.98	-0.390015	0.0986875	-3.95202	7.74951e-05	0.000414173
Uros	673.716	-0.390247	0.110199	-3.5413	0.000398161	0.00178365
Mtpap	970.306	-0.390342	0.110187	-3.54255	0.000396276	0.00177679
Gpbp1l1	1408.63	-0.390419	0.0696274	-5.60726	2.05553e-08	2.16864e-07
Gsto1	1314.9	-0.390545	0.096386	-4.05188	5.08075e-05	0.000284644
2810025M15Rik	608.847	-0.390655	0.142949	-2.73284	0.00627913	0.020063
Atp6v1d	8975.54	-0.391036	0.0700943	-5.57872	2.42295e-08	2.53609e-07
Eif4a3	2242.42	-0.391171	0.091306	-4.28417	1.83421e-05	0.000112958
Ndufs4	1671.18	-0.391645	0.0770983	-5.07982	3.77796e-07	3.2037e-06
Ahsa1	5034.23	-0.39194	0.0745114	-5.26013	1.43952e-07	1.32459e-06
Dnttip1	531.672	-0.392196	0.147688	-2.65557	0.0079175	0.0244094
St3gal4	644.683	-0.392416	0.119743	-3.27714	0.00104865	0.00421499
Canx	17359.8	-0.392887	0.0517165	-7.59694	3.03211e-14	6.96362e-13
Pno1	1019.63	-0.393067	0.0823742	-4.77172	1.8266e-06	1.36192e-05
Atp1b3	4247.78	-0.393394	0.104321	-3.77101	0.000162586	0.00080239
Fah	664.395	-0.393587	0.14526	-2.70954	0.00673767	0.0212744
Eif3i-2	703.122	-0.393615	0.123025	-3.19947	0.00137678	0.00536281
Puf60	5635.49	-0.393741	0.078793	-4.99716	5.81799e-07	4.74057e-06
Coq4	578.773	-0.39402	0.146218	-2.69473	0.00704449	0.022091
Bad	756.823	-0.394092	0.146367	-2.6925	0.00709191	0.0222065
Serp1	2301.08	-0.394452	0.103511	-3.8107	0.000138571	0.000695867
Ciao1	2058.5	-0.394578	0.0781043	-5.05194	4.37335e-07	3.66297e-06
Arxes1	1381.02	-0.394697	0.0896201	-4.40411	1.06218e-05	6.83192e-05
Mrnip	333.266	-0.394753	0.163947	-2.40782	0.0160482	0.0443525
Prmt7	1612.02	-0.39515	0.129209	-3.05823	0.0022265	0.00818059
Rnf34	2266.01	-0.395176	0.0782272	-5.05164	4.38029e-07	3.66634e-06
Gca	454.624	-0.39551	0.16521	-2.39399	0.0166662	0.0457544
Rmi1	645.248	-0.395617	0.133824	-2.95625	0.00311407	0.010941
Med4	896.42	-0.395801	0.141716	-2.79293	0.00522335	0.0171341
Zfp277	861.991	-0.395872	0.115209	-3.43612	0.000590104	0.00253747
Rars2	548.733	-0.396213	0.118095	-3.35503	0.000793576	0.00330305
Fbxw9	331.833	-0.39645	0.160334	-2.47264	0.0134118	0.0381373
Ccdc30	598.894	-0.396459	0.112905	-3.51145	0.000445664	0.00197122
Pla2g7	5985.25	-0.3966	0.0729574	-5.43605	5.44751e-08	5.38214e-07
Aasdhppt	918.058	-0.39662	0.122035	-3.25006	0.00115382	0.00459159
Impact	9368.24	-0.396648	0.0797528	-4.97347	6.57658e-07	5.29362e-06
Odf2	2479.44	-0.396728	0.109064	-3.63759	0.000275204	0.00128422
Igbp1	1011.15	-0.396794	0.0850889	-4.66329	3.112e-06	2.21605e-05
Idh2	1571.92	-0.39693	0.118903	-3.33827	0.000843032	0.00348072
Arfrp1	733.663	-0.397307	0.13316	-2.98367	0.00284811	0.0101206
Dguok	450.242	-0.397363	0.110883	-3.58363	0.000338854	0.00154602
Pkia	7138.65	-0.397418	0.0933314	-4.25814	2.06137e-05	0.000125293
Oaz1-ps	1293.63	-0.397619	0.121237	-3.27967	0.00103927	0.00418199
Fbxo2-2	554.061	-0.398073	0.125129	-3.18129	0.00146619	0.00566637
Gm2223	1825.24	-0.398138	0.0723832	-5.50042	3.78882e-08	3.85367e-07
Pdcl3	778.188	-0.39821	0.158983	-2.50474	0.0122541	0.0353319
Ccdc134	338.558	-0.398253	0.15551	-2.56094	0.0104388	0.0308004
Dus3l	2188.82	-0.398348	0.082069	-4.85382	1.21105e-06	9.28804e-06
Pcmtd2	3263.19	-0.398643	0.0673954	-5.91499	3.31894e-09	3.92755e-08
Ndufaf5	998.759	-0.398715	0.121478	-3.2822	0.00103	0.00415196
Gtf2f1	2853.32	-0.39883	0.0843253	-4.72966	2.24893e-06	1.64613e-05
Slc35b1	1433.43	-0.399149	0.0884809	-4.51113	6.44836e-06	4.31845e-05
2510002D24Rik-2	240.441	-0.399339	0.163697	-2.4395	0.0147074	0.0412168
Gdpd1	993.981	-0.39946	0.100921	-3.95813	7.55395e-05	0.000405084
Tango2-2	588.596	-0.399842	0.123321	-3.2423	0.0011857	0.00470804
Maoa	1183.2	-0.399949	0.094866	-4.21594	2.48741e-05	0.000148502
Gm2423	2649.95	-0.400232	0.0640001	-6.25363	4.01033e-10	5.34583e-09
Ndufb10	3222.07	-0.40028	0.084108	-4.75912	1.9444e-06	1.44472e-05
Gm4631	579.595	-0.400297	0.113128	-3.53844	0.0004025	0.00179914
Kcnip4	2246.49	-0.400313	0.11682	-3.42674	0.000610873	0.00261529
Actr10	5288.55	-0.400487	0.0663639	-6.03472	1.59243e-09	1.95325e-08
Psrc1	302.714	-0.401031	0.151512	-2.64686	0.00812423	0.0249711
Ccdc28b	496.84	-0.401042	0.116616	-3.43899	0.000583884	0.00251288
Psmb10	637.969	-0.40108	0.119027	-3.36967	0.000752588	0.00315276
Flot1-3	1197.15	-0.401089	0.115966	-3.45869	0.000542818	0.00235505
Abhd11	642.998	-0.401136	0.0990922	-4.04811	5.16324e-05	0.000288816
Prkag1	1873.19	-0.40126	0.0832179	-4.8218	1.4227e-06	1.07768e-05
Ppt1	3453.66	-0.401469	0.0861381	-4.66075	3.15052e-06	2.24031e-05
Kiz	738.741	-0.401471	0.170405	-2.35598	0.0184739	0.0497363
Atg12	2565.79	-0.401831	0.0979647	-4.1018	4.09954e-05	0.000234077
Klhl7	3730.37	-0.401901	0.0702408	-5.72175	1.05432e-08	1.15389e-07
Nol12	770.8	-0.402088	0.101615	-3.95699	7.58997e-05	0.000406423
Ndufb11	2186.87	-0.402509	0.105876	-3.8017	0.000143705	0.000718494
Ssr2	1947.56	-0.402556	0.0953015	-4.22402	2.39981e-05	0.00014392
Rbm18	1932.14	-0.4026	0.0722705	-5.57074	2.53658e-08	2.64697e-07
Mrfap1	19689.5	-0.402649	0.0761418	-5.28815	1.23562e-07	1.14787e-06
Snx3	5831.8	-0.402657	0.0629834	-6.39307	1.62593e-10	2.28592e-09
Oaz2	5997.88	-0.403097	0.071042	-5.67406	1.39453e-08	1.50209e-07
Gm14176	242.71	-0.403413	0.141672	-2.84752	0.00440608	0.0147923
Sdhaf4	379.779	-0.403593	0.119119	-3.38814	0.000703675	0.0029656
Dctn6	2000.7	-0.40362	0.0787318	-5.12652	2.95142e-07	2.56939e-06
Capzb	11299.7	-0.403681	0.0591779	-6.82149	9.0103e-12	1.49444e-10
Ppp2r2d	2444.68	-0.403729	0.0883878	-4.5677	4.93096e-06	3.374e-05
Rab33b	1340.46	-0.404178	0.0831099	-4.86318	1.15517e-06	8.88111e-06
Ndufaf1	739.96	-0.40427	0.0895853	-4.51269	6.40112e-06	4.28909e-05
Mrpl1	625.291	-0.404673	0.138663	-2.91839	0.00351848	0.0121698
Atp5j2	2303.02	-0.404889	0.0866015	-4.67531	2.93512e-06	2.10677e-05
Babam1	2272.24	-0.405298	0.0844664	-4.79833	1.59997e-06	1.20256e-05
Akap7	1285.45	-0.405322	0.114922	-3.52694	0.000420396	0.00187095
Srrt	4228.05	-0.405367	0.0846127	-4.79086	1.66069e-06	1.24485e-05
Rragb	2813.28	-0.405416	0.121643	-3.33283	0.000859661	0.00353836
Coq10a	1104.72	-0.405904	0.108621	-3.73688	0.000186321	0.000905337
Cdk5	2729.93	-0.405904	0.0668096	-6.07554	1.23574e-09	1.54049e-08
Vps72	1261.28	-0.405911	0.163941	-2.47595	0.0132881	0.0378368
Sfr1	4157.27	-0.405927	0.073708	-5.50723	3.64515e-08	3.72107e-07
Creb3	1258.16	-0.406038	0.0794367	-5.11146	3.19672e-07	2.75439e-06
Ap2m1-ps	3578.16	-0.406098	0.096028	-4.22896	2.34776e-05	0.000141134
Ube2g1	2420.46	-0.406323	0.100211	-4.05469	5.02016e-05	0.000281625
Gm14308	599.55	-0.40696	0.110358	-3.68762	0.000226359	0.00108064
Mrpl17	1110.14	-0.407012	0.103179	-3.94471	7.9895e-05	0.000425645
Rbbp4-2	1273.67	-0.407155	0.0872811	-4.66487	3.08813e-06	2.20154e-05
Zc2hc1a	2273.58	-0.407284	0.0939632	-4.33451	1.46087e-05	9.17603e-05
Rmdn3	2124.16	-0.40735	0.0983152	-4.1433	3.42337e-05	0.000198455
Ebpl	391.808	-0.40741	0.164012	-2.48403	0.0129906	0.0371113
Zc3h7a	1171.64	-0.407675	0.115212	-3.53847	0.000402455	0.00179914
Map1lc3a	5060.1	-0.407778	0.127072	-3.20903	0.00133185	0.00521521
Eola1	257.014	-0.40781	0.157461	-2.58991	0.00959997	0.0287862
Anapc11	1470.01	-0.407897	0.115877	-3.5201	0.000431382	0.0019141
Nelfe	260.954	-0.407995	0.147973	-2.75722	0.0058295	0.0188124
Rpl18a	6329.53	-0.407998	0.0798541	-5.10929	3.23369e-07	2.78148e-06
Ube2q2	2937.95	-0.408024	0.0772863	-5.27938	1.29619e-07	1.19752e-06
Gm4735	1161.18	-0.408096	0.118268	-3.4506	0.000559336	0.00241797
Rnf13	4635.85	-0.408767	0.105997	-3.85641	0.000115065	0.000590657
Dmac2l	568.835	-0.408819	0.145127	-2.81698	0.0048478	0.0160789
Zfp53	389.562	-0.409067	0.156526	-2.61341	0.00896449	0.0271358
Tasp1	862.116	-0.409272	0.116435	-3.51503	0.000439713	0.00194729
Maf1	2403.91	-0.409357	0.103511	-3.95473	7.66226e-05	0.000409945
Taf8	699.011	-0.409555	0.116009	-3.53037	0.000414977	0.0018488
Il11ra1	898.98	-0.409709	0.163176	-2.51084	0.0120445	0.0348073
Cystm1	1287.43	-0.409818	0.0937649	-4.3707	1.23849e-05	7.88142e-05
Gm2a	3437.23	-0.409859	0.118783	-3.45048	0.000559594	0.00241867
Timm23	1999.88	-0.410177	0.0624643	-6.56658	5.14853e-11	7.744e-10
Hirip3	804.68	-0.410267	0.128452	-3.19393	0.0014035	0.00545173
Crls1	2028.06	-0.410271	0.103981	-3.94565	7.95844e-05	0.000424113
Zdhhc13	759.096	-0.410375	0.122886	-3.33948	0.000839355	0.00346667
Ppp1ca-2	2666.63	-0.410856	0.0751146	-5.46972	4.50744e-08	4.52973e-07
Decr2	1158.78	-0.410921	0.122175	-3.36338	0.000769938	0.00321465
Slc25a3	13999.3	-0.411051	0.0805952	-5.10019	3.39309e-07	2.90372e-06
Nsmce2	557.008	-0.411162	0.152971	-2.68785	0.0071914	0.0224817
E4f1	719.605	-0.411387	0.138373	-2.97302	0.00294881	0.0104343
Rnf11	8672.67	-0.411469	0.0644431	-6.385	1.71399e-10	2.39901e-09
Zc4h2	755.72	-0.411559	0.105828	-3.88894	0.000100683	0.000523121
Lamtor2	1013.49	-0.411625	0.105642	-3.89642	9.76263e-05	0.000508707
Mrpl58	1177.52	-0.411652	0.124061	-3.31815	0.00090617	0.00370858
Tmx2	6677.34	-0.411757	0.0817065	-5.03946	4.66838e-07	3.88297e-06
Ndufa11	1761.83	-0.411785	0.110978	-3.7105	0.000206851	0.000995871
Xrcc5	744.693	-0.411833	0.159462	-2.58264	0.00980464	0.0293192
Ptcd3	1598.18	-0.411899	0.108801	-3.78579	0.00015322	0.000760638
Hook2	353.719	-0.412068	0.157606	-2.61455	0.00893461	0.0270551
Ercc1	517.332	-0.412081	0.131202	-3.14082	0.00168477	0.00640212
Zpr1	1355.32	-0.41225	0.105896	-3.89296	9.90298e-05	0.000515274
Dgcr6	515.838	-0.412495	0.148773	-2.77265	0.00556019	0.0180683
Blzf1	955.433	-0.412516	0.116112	-3.55274	0.000381237	0.00171792
Cdc25b	482.319	-0.412714	0.1597	-2.58432	0.00975725	0.0291987
[truncated: 2,992 more rows]

## Sheet: 9e_Up in Sed w 10min training
	baseMean	log2FoldChange	lfcSE	stat	pvalue	padj
[truncated: 3,187 more rows]

[truncated: 3 more sheets: 9f_Down in Sed w 10min training, 9g_Up in GAME, 9h_Down in GAME]
