# Supplementary material for: Early-life exercise primes the murine neural epigenome to facilitate gene expression and hippocampal memory consolidation
Source: Commun Biol. 2023 Jan 7;6:18. doi: 10.1038/s42003-022-04393-7 (PMC9825372; doi:10.1038/s42003-022-04393-7)
Supplement: Supplementary file 13 — Supplementary Data 10 [file 42003_2022_4393_MOESM13_ESM.xlsx]

## Sheet: 10a_Histone Peak Gene Lists
CUT&RUN Histone Modification:	H4K8ac		H3K27me3
Occupancy Group Description:	Newly Present after ELE	Lost Presence after ELE	Newly Present after ELE	Lost Presence after ELE
Total # of Genes:	7607	73	2709	67
Genes:	Tnfrsf13b	Rprm	Vmn1r68	Txnl1
	Sergef	Lpcat4	Katnbl1	Hint2
	Dhx9	Shisa5	B9d2	Il27ra
	H2bc3	Slc25a46	Ankk1	Katnal1
	Vps28	Adamts18	Gpa33	Arhgef17
	Bcl7a	Elavl3	Gm11627	Fam174b
	Shc2	Mir7668	Chst12	Tbc1d15
	Capzb	St6gal2	Vash2	Trim2
	Dnajc21	Mir3074-1	4930423M02Rik	A730056A06Rik
	Trmt5	Gm4632	Msmb	Fdxr
	Gm6551	2510009E07Rik	Mgat4d	Wdr41
	Ptgr1	Mirt1	Fut4-ps1	Slc29a3
	Ap5s1	Zfp292	Slc6a18	Aspg
	Ppia	Mir145a	Fam83h	Gm20758
	Lnx2	Shd	Bdkrb1	Gpr6
	Atp13a1	Snord118	Cd209c	Mir193a
	Itgb7	Mrgprh	Apol7c	Sgo2a
	Rplp2	Tubgcp5	Atp7b	Nkapl
	Hmgn3	Gpihbp1	4930598F16Rik	Actc1
	1700001L05Rik	Ajm1	Rbbp6	Wdhd1
	Snhg4	4930529N20Rik	Pcdhga2	Gm14393
	Zdhhc23	Dnajb1	Adh4	Tnfrsf12a
	Actn4	Ccdc85b	Cyp26c1	Eif3b
	Adrb1	Atf2	Col9a2	4930488B22Rik
	Med4	Hnrnph2	Casp12	Mir455
	Tigar	Caml	Baz1a	Agpat5
	Snora31	2010308F09Rik	Gkn2	Copz1
	Gm7788	Slc12a2	Olfr24	Tmem9
	Tango2	Chmp1b	Rasgrp2	Pdx1
	Kcnh1	Agpat1	Mbl2	Hoxd3
	Htr5a	Ankrd11	Cd33	Faah
	Neil1	Mslnl	Cuzd1	Gprin2
	Hdgf	Henmt1	Rtf1	Hmg20b
	Coa8	Brwd1	Eva1b	Mir183
	Arhgap35	Nkain1	C1qtnf1	Olfr725
	Pitpnm3	Brd9	Tdpoz2	Oas1e
	Slc66a1	Decr2	Olfr723	Znrd2
	Mex3b	Lrrtm2	Dmap1	9530036O11Rik
	Mir6925	2310003N18Rik	B230112J18Rik	Mir767
	Pmm1	Gjb1	A2m	Mir763
	Pithd1	Tmigd3	Gm10635	Rnase11
	Pgap2	Olfr1350	Grin3b	Sh3bp5l
	Def8	Pced1a	Plekhh1	Mir6364
	Nrep	Lyl1	Gnasas1	Vmn1r20
	Tmem88b	Rpgrip1	Zfp688	Xkr9
	2610306M01Rik	Plec	Akr1c18	Krtap5-1
	Samd10	Klhdc8b	Spink10	Nudt1
	Nkpd1	Zfp810	Selenop	Osr2
	Nmt1	1700001G11Rik	Il1f10	Galp
	Nup210	Spef1l	Gm5833	Rtl1
	Ccdc106	C230072F16Rik	Cacng2	Spata31
	4930587E11Rik	B430212C06Rik	Prr15	P2ry6
	Sh3rf1	Dsc1	Cyp3a57	Rslcan18
	Camk4	Gcg	Il2ra	B020031M17Rik
	Zfp113	Rpl18a	Olfr1396	Lrrc25
	Pcbd2	1700125G22Rik	Gm14548	Elf4
	Emsy	Chil1	Defb9	Gm13285
	Dda1	Igsf23	Phf11b	Ntf5
	Mzt2	Pak1ip1	Alg8	Olfr12
	Rad51d	Abhd10	Olfr75-ps1	Cnbp
	2610024D14Rik	Ccdc57	Uts2r	4930505K14Rik
	Cacfd1	Efcab11	9130008F23Rik	Mir6365
	Il10rb	Tmem210	Olfr328	Gm36283
	Ccdc71	Yju2	Olfr403	Commd4
	4931428F04Rik	Mir6937	Platr20	Zfp608
	4922502N22Rik	Uspl1	Slco4a1	Map2k6
	Cinp	Bag5	Ints1	Cdh11
	A430088P11Rik	Adamts2	Olfr1361
	Nln	Kif20b	Hspa12b
	Ehmt1	Acvrl1	Ctcflos
	Ubr3	Adamts20	Gm3143
	Dnajc7	Bmp2	Irak3
	Odad4	Rtl1	Sec31b
	Csn3		Cyp4a14
	Carmn		Olfr460
	Tor3a		Mir203
	Ccdc134		Cypt12
	Nup37		Olfr728
	Pi4k2a		Dcst1
	Aimp1		Txndc8
	Rpl24		Esyt1
	Mrpl48		Gm13580
	Gnaq		Defb30
	Lrrc29		Krtap5-2
	Dock6		Acaa1b
	Tmigd1		Gm3033
	Fam207a		Sbk1
	Larp7		Mmadhc
	Gbe1		Arhgap6
	Wdr3		Clec4f
	Ctbp2		Krt6b
	B230110G15Rik		Pbp2
	Dcaf4		Nek5
	Ankmy1		Vmn1r88
	Ap1s1		Smyd1
	Nat3		Vmn2r82
	Cylc2		Ppp2r1a
	Mas1		Pgf
	Rasa2		Wdr64
	Agpat3		Upf3a
	Mpv17l		Clec4a3
	Tent2		Spon2
	Tk2		Helb
	Kera		Tmprss11g
	Rgl1		Grtp1
	Gm50252		Oxct2a
	Cep43		Treml4
	Mir3971		Selenov
	Sh3bp4		Mir3073a
	Prelid3a		Gm9376
	2900060B14Rik		Olfr1160
	Svs1		Stra6l
	Stn1		Gsdma2
	Il10		Ccl2
	D11Wsu47e		Klk1b9
	Ppp2r5b		Olfr1271
	Mtx3		Slc24a1
	Gm28557		Gm20547
	Adora3		Ms4a13
	Usp13		Olfr29-ps1
	Tmem196		Gm94
	Tecr		Olfr199
	Slc22a16		AU021092
	Coa4		Ankrd36
	Thumpd2		Gm4668
	Caprin1		Kdelr3
	Olfr876		Limk1
	Lamc2		Olfr1499
	Cops9		Eif2s2
	Plpp7		Slc25a54
	Dab2ip		Kcne1
	Cdkl2		Gm6815
	1700001G17Rik		Slc34a3
	Mdm4		Gm4846
	Pex11a		Oosp2
	Cab39l		Dennd10
	Scarb1		Muc5b
	Mrpl1		Tpm2
	Gm5712		Olfr1
	Pim3		Dennd2c
	Nmur1		Tepp
	Cbll1		Umod
	Mir6969		Msn
	Ube2m		Cd209a
	Card6		Trim5
	Trim24		AA467197
	Mrps33		Tshb
	Pla2g12a		Ripor3
	Pir		Fam169b
	4930455B14Rik		Iws1
	Bicd2		Mug1
	Cep63		Fam25c
	Mapk7		Nipal4
	Mtus2		Svs3b
	Tars2		2210039B01Rik
	Gm6787		Akr1c20
	Mcat		Mmp12
	Mir26a-1		Trim12c
	Fem1al		Eaf1
	Hr		Ptpn1
	Dpy19l1		Mir1199
	Nop56		Mycs
	Olfr160		Olfr745
	Mir3081		Spdye4b
	Zfp974		Fam98a
	Suclg1		Acsm2
	Heca		Traf1
	Mir664		Olfr1415
	4930546K05Rik		Tug1
	Serpina11		Cd59a
	Luzp2		Olfr743
	Ccdc30		BC064078
	Gm4793		Apobec2
	Qtrt1		Tex50
	Fam171a2		Scnn1g
	Selenoi		Cd84
	Htt		Lrrc27
	Rbm12b1		Traf6
	Zfp28		Cnnm2
	Terb1		Gm13016
	Serpina3n		Defb13
	Srp68		Mcam
	Polr1has		Sytl3
	Zbtb17		4930572K03Rik
	Magea13		Lsm14b
	1700123M08Rik		Hnf4aos
	Pgm2		Gm12440
	Gpr146		Zfp367
	Zfp760		Klk1b27
	1700052I22Rik		Cyp4f15
	Lrrc20		Tnni1
	Mir5114		Cyp2f2
	Mir1945		4930417O22Rik
	Trafd1		Platr9
	Hrob		Gm10619
	Tfb1m		Lelp1
	Gm49405		Gm10248
	Dok7		Sdc4
	Prepl		Ifi27l2b
	Septin8		Lrrc30
	Sgk3		C030013G03Rik
	Mipol1		Csta1
	Slc24a3		Smim38
	Cstl1		Taar2
	Kbtbd4		4930471G03Rik
	B4galnt4		Ankrd29
	Arl6ip5		Pldi
	Xirp1		Gm20741
	Pld3		Ccdc7b
	Mcm10		Olfr101
	Thbs3		Tubb1
	Polr2c		Rdh18-ps
	Ccdc28b		Ugt3a1
	AW146154		Olfr171
	Cep295nl		Vgf
	Tbc1d14		Olfr1406
	Ms4a6d		Plin2
	Wdr47		Tnfrsf11b
	Ptpn23		Ces2g
	Srprb		Impg1
	Agrn		Kin
	Txndc15		1600019K03Rik
	Rab11fip4os2		Nectin4
	Card9		Tmprss5
	Dhcr7		4930543N07Rik
	Spata7		4932414N04Rik
	Chaf1b		Pinc
	Haao		Il1f9
	Tomm22		Antxrl
	Rxylt1		Shc4
	Mir7685		Gpr149
	Aldoart1		Pate1
	Extl1		Ostf1
	Cox15		Inip
	AW549877		Nrk
	Ccn5		Entpd2
	Coro1b		Dmrtc2
	Pcsk4		Ccr3
	Gm32885		4932414J04Rik
	Rabl2		Cpne9
	Tsen34		Baat
	Maip1		Gapt
	Itgb2		H2-D1
	Zfp513		Yipf7
	Hspb7		Gm45886
	4930434J06Rik		Fhitos
	Dhdds		Ccn3
	Speer4f1		Bbox1
	Cdc20		Ppp4r1l-ps
	Nubp1		Ahsg
	Slc25a25		Ptges
	Mfsd2a		Pcdhga1
	Nhlrc1		Chrnd
	Zfp236		4930539C22Rik
	Odad1		Erbb3
	Rabgap1		Olfr679
	Lrrc10b		Il17re
	Ube2d2a		Gm15922
	A230077H06Rik		Oas1d
	Itih3		Exoc7
	Galnt7		Usp43
	Dpp3		Adgrg5
	Bclaf1		Csf2rb2
	Elmod3		Tle7
	Gm15941		Art1
	Dmtf1		BC055402
	Xaf1		4930442J19Rik
	Arl5b		Mir7677
	Tmprss7		Igfbp1
	Neu2		Skint8
	Oscar		Ltbr
	4921515E04Rik		Tmem8b
	1700066C05Rik		Casp14
	Abtb1		Klrc2
	Nphp3		Tex37
	Sltm		Cd1d2
	4833415N18Rik		Defb7
	Cdkn2aipnl		Vangl1
	Cmtm4		Vmn1r11
	Smim43		Cnn2
	Anks3		Itprip
	Mir7078		Eln
	Gm16062		Prpf8
	Gtf3c1		Rai2
	Numb		Stfa2
	P2ry12		Erfe
	Necap1		4931406B18Rik
	Gal3st2b		4930483O08Rik
	Bdp1		Smtnl2
	Tkfc		Rps3
	Nat8f1		Gan
	Tcf12		Slc2a5
	Cdpf1		Dnah12
	Mbd1		1700021F02Rik
	AI839979		Cr2
	4930595D18Rik		Slc38a5
	Aasdh		Ccl4
	Ints8		Gja3
	Vps50		Gm14403
	Hnrnpf		Trpm5
	Afdn		Tent5b
	Lrrc2		Pglyrp3
	Luc7l3		Olfr748
	Ect2l		Ireb2
	Gm16712		Gm5737
	Tnfsfm13		Olfr78
	Panx2		Erich5
	Gm32926		Htr2c
	Fads2		Tmem30c
	R3hdm4		AU016765
	Piezo1		Rec8
	Map2k1		Wee2
	Etv5		Rnf212
	Rps27a		Ankar
	Akip1		Gm3012
	Zfp609		Reg3a
	Eya3		Olfr1176
	Dazap2		Zfp970
	Lix1		Slc10a4-ps
	Stard5		Olfr1357
	Zfp791		Krtap24-1
	Ubap1l		Slc22a30
	Kbtbd11		Smim13
	Phf7		Tm4sf5
	Fgf5		Nkd2
	Appl2		Olfr380
	Olfr459		Rab14
	Wwc1		Marcksl1-ps4
	A330023F24Rik		Pdrg1
	Lamtor3		Olfr1381
	Bst2		Mir6240
	Serpinb1a		St3gal4
	Dip2c		Krtap26-1
	Ndrg2		Zfp652
	Hps3		Plac1
	Klhl13		Apol11b
	Cand1		Krtap19-5
	Ankrd27		Bcl2a1d
	Atg5		Fut1
	Zscan2		Gm13539
	Rangap1		Ube2q1
	Tnks2		Vmn1r213
	Rabggtb		Itga7
	Slc12a6		Cfap298
	Shisa6		Gm15412
	Ralgds		Olfr642
	Tardbp		Htr1b
	Mybbp1a		Olfr317
	Elovl2		1700027F06Rik
	Atl1		Vmn2r80
	Map7d1		Laptm4a
	Mir143		Acp5
	Cryz		2310061N02Rik
	Mgat4c		Upb1
	Speer3		Olfr285
	Prn		Ceacam20
	Gucy2c		Mir7229
	1810037I17Rik		Bcor
	Ppa2		Mir7234
	Tmem39b		Gm30853
	Cacng3		Exph5
	4933430H16Rik		Tle2
	Postn		Elf5
	Gm14325		Cyp4x1
	Cd2ap		Serpinb3a
	Tomm7		Adamts10
	Dele1		Gp6
	Tollip		Ugt1a10
	Vwa3a		Gm4890
	Rab3b		Anapc10
	Mpp3		Txndc5
	Lrrc4b		Ccl12
	Zfp74		Fam90a1a
	Cox7a2		Cd19
	Arl8a		Rictor
	Midn		Ranbp17
	Plxna2		Gm5570
	Ensa		Rgs17
	Zscan18		Klc3
	Pomgnt2		Bsnd
	Jmy		Gm26839
	Lag3		Vmn1r8
	Vmn2r7		Clcn7
	Scai		Gab1
	Trim44		Cpne7
	Crot		Gm17266
	Ppm1k		Ciita
	Pde1a		Mir3063
	Gsdme		Olfr1360
	Rwdd1		Ggt1
	Mtmr11		Olfr557
	Vegfc		Olfr568
	Mcee		Tfpi
	Enkd1		Gm7579
	Dennd3		Irgc1
	Pdcd10		Hmx3
	Pla2g3		Adad2
	Lgi2		Svs3a
	Kif21a		Ntsr1
	Gm22000		H2-M1
	Tmem123		4930533B01Rik
	Sqle		G630055G22Rik
	Fkbp8		Cd38
	Isoc2b		Nppb
	C030034I22Rik		Srbd1
	Cyp2c23		Gm5431
	Sclt1		Asap3
	Fam8a1		Nrxn2
	Gpr65		3632454L22Rik
	2310040G24Rik		Pimreg
	Usp3		Il5ra
	Pgbd5		Gm5128
	Cdk19		AY702103
	Amz2		Tmem270
	C230035I16Rik		Sgcb
	Mical3		Olfr281
	Neurl4		Gm5142
	Mrs2		Acan
	Cyp4f13		Gosr2
	Khsrp		Zfp663
	Enpep		Speer4d
	Pa2g4		Vac14
	Pym1		Apobec1
	Acbd5		Sult6b1
	Pole4		Nms
	Rmc1		Dnah6
	Rabif		Apol10a
	Gpi1		Vwce
	1700007P06Rik		B130034C11Rik
	Cavin3		Kcnj10
	Abhd14a		Gm3043
	Sys1		Gm2762
	Znrf1		Ccin
	E330021D16Rik		Gm12505
	Pcif1		Gas6
	Pcdh17		Gdf3
	Naif1		Prss32
	Jsrp1		Dhx58
	Znrf2		Olfr470
	Tmem151a		4930507D10Rik
	Shf		Tcp11
	6720468P15Rik		Defb29
	Cd200r3		Aqp7
	Tspan4		2310002F09Rik
	Padi6		Upk1b
	Hax1		Syngr2
	Gm5766		Gm2897
	Tmem38a		Trim31
	F10		H2-T-ps
	AW822252		Htr1d
	Smim26		Gm13205
	Galnt11		Olfr746
	Cox6c		4930584F24Rik
	Adgrf4		Sirpb1a
	Rps7		Tfap2a
	Mir29a		Cth
	Sh3glb2		Antxr2
	Fbxl16		Olfr688
	Gjd3		BC048644
	Pola1		Mobp
	Arrb1		Trpv5
	Mthfsd		Mucl3
	Ociad1		Mir7216
	Thap11		Odf3b
	Ppp2r2c		Gm49368
	Acox3		Rln3
	Cpe		Gsdmcl2
	Zswim2		Olfr66
	Lrrc10		Nanos1
	Igfbp5		Tmem176b
	Ptdss2		4930522H14Rik
	Zfp786		Mir17
	Nphp1		Rpusd2
	Col17a1		Olfr322
	Gm32455		Vmn1r221
	Zc3h6		4930579J19Rik
	Deup1		Krtap5-3
	Rab11a		Ppp1r36
	Tmtc3		Amtn
	Stil		Krt27
	Rwdd2a		Ccr5
	Cdv3		Flg2
	Arap2		S100a7l2
	Zfp276		Htr3a
	Thap6		4930511E03Rik
	Ap2a1		Adgrf1
	Taar4		Tmem92
	Serpinb9		Rnf11
	Lrrc7		Rae1
	Desi2		Plekhg4
	Rab33b		4930401G09Rik
	Adap1		Pcf11
	Pias4		Tnfrsf11a
	Adat1		Mir7001
	Cops3		Ppy
	Fam32a		Fndc8
	Capn1		Ifna2
	Mir692-1		Il18r1
	Rcc1		Ankrd65
	Gpr21		Slc22a22
	Lcorl		Hottip
	Dop1a		Olfr448
	Adar		Cdcp3
	Tomm40l		1700061J23Rik
	Olfr237		Slc27a2
	Noxa1		Ear6
	Xrcc4		Tnfrsf8
	Plin4		Mir327
	Theg		Shoc1
	Rnf169		Tifab
	Pex3		Tll2
	Ppp2r3a		Ppp1ccb
	Spi1		Ankrd16
	Rimbp3		Btnl10
	Ppp1r1a		Vmn2r19
	Trpt1		Slc8a3
	Tarm1		Slc15a4
	Fam183b		Car9
	9330182O14Rik		Zc3h12d
	Ppfia4		Apol9b
	Ccar1		Olfr155
	Abracl		Nlrp5-ps
	Stxbp3		Cdx4
	Rnf44		Hcar1
	Lrp12		Otog
	Rabep2		Taar9
	Mfhas1		Rbp4
	Nfatc3		Vps26a
	1700008K24Rik		Uhrf1bp1
	Gemin7		Cryaa
	Prmt7		2610316D01Rik
	Lysmd4		Cd24a
	Rtca		Gpha2
	Cntrob		Gm43634
	Dnaja2		Ly6l
	Chrd		9030625G05Rik
	Utp11		Gm4301
	Evi2b		Lgals2
	Hnrnpa0		Fam131c
	Cnot1		1700023F02Rik
	Dbnl		Lrrc71
	Anapc5		Degs1
	Cyb5r4		Klhl8
	8030451O07Rik		Impg2
	Dnajb4		Nup62cl
	Nipsnap2		Mccc1
	Eif1b		Olfr1417
	Fam193a		Ccdc183
	Crocc		Clcn5
	Nhsl2		Aqp9
	Sgca		Nuggc
	Gja8		Mrgpra9
	Coq7		Gm20383
	Exoc5		Aqp2
	Ppp1r32		Gjb3
	Mir7223		Rchy1
	Selenoo		Evx1os
	Zdhhc21		Dlk2
	Ccdc191		Cpxcr1
	Ufl1		Doxl1
	Nup54		Champ1
	Gm30606		Nudt12os
	Nrsn2		Cdk3
	Soga3		Polr2f
	Itgbl1		Zbtb8b
	Tcl1b2		Klk1b1
	Isyna1		1700056E22Rik
	Oxa1l		Snrnp48
	Snhg11		Ptchd3
	Stim1		Gdf5
	Samd8		Nucks1
	Nup107		Ifit3
	Hmgn2		Ly6g
	Stag1		Ccl9
	Mir497		Kcnj12
	Chrna1		Cdhr2
	Klk9		Olfr472
	Babam1		Mmp7
	Kif1b		Gm12374
	Gm5141		Abca15
	1700024B18Rik		Vmn1r49
	Pknox1		Synpo2
	Ubac1		Sbf2
	Terf1		Grin2c
	2010204K13Rik		Cntn6
	Tiam2		Btnl2
	Hcfc1r1		Ttc27
	Lman2l		Hao2
	Dcun1d4		Slc46a1
	Spns3		4930407I19Rik
	Zfp874a		Gm136
	Ralbp1		Cfap221
	Trmt10c		Gm10823
	Zfp91		Jag2
	Ocm		Oas1g
	Gm13490		Tubgcp3
	Kif13a		Olfr263
	Grk3		Gm6557
	Dsg4		Ces2f
	Cpa2		Olfr855
	Mir6769b		Vmn1r215
	St3gal2		Cpa1
	Serpina3h		Olfr566
	Sec11a		Gm36536
	Shq1		Ern2
	Atox1		Try10
	4930505K13Rik		Slc25a2
	Resf1		A830019P07Rik
	H2ac21		Palm3
	Fundc1		Col11a2
	Far1		Lypd4
	Ptpn9		Spint5
	Smim11		Tie1
	Sh2d7		2610008E11Rik
	Ift81		Mir3967
	Entpd7		Tgm5
	Tmem204		Gm15133
	Muc21		Ccdc180
	Rps26		Gpx6
	Chadl		2810442N19Rik
	Vtcn1		S100a11
	Tubg1		Kyat3
	Gin1		Rhoh
	Syndig1		Edar
	Parp11		Tmbim4
	Gsto1		Tcaf3
	Nbn		Timd4
	Spryd4		Sdc1
	Rfxap		Abcd3
	Lrrc19		Plekha1
	D030028A08Rik		Gm5108
	Sfmbt1		Ces2d-ps
	Fam160a2		Chodl
	Prune1		Mapkapk5
	Ndufb4c		Mill2
	Tbce		Spdye4a
	Gtpbp10		Tdpoz8
	Cspp1		Dstn
	Tigd2		Vmn1r27
	Txn2		Mmp20
	Ier5		Oasl2
	Wdr24		Gm14322
	Cpsf6		Hipk2
	Tfip11		Gm5414
	Lingo4		Lrrc8e
	Dse		Adcy5
	Ifng		7420700N18Rik
	Clp1		Olfr288
	Pgam2		Foxa3
	Gm13944		Gm11639
	Cops7a		Efcab1
	Rpgrip1l		Qrich2
	Arhgef37		Tcl1b4
	Cftr		Mettl17
	Tuba3a		Fzd9
	Rnase1		Mmrn2
	Dusp13		Olfr915
	Mccc1os		E030025P04Rik
	Amd1		Prlh
	Il34		Gimap8
	Nudt18		Klk1b22
	Gdf10		Sbp
	Rdh5		Gm884
	4933407K13Rik		Txk
	Ebpl		Padi4
	Elac1		Agtr1a
	Ifitm6		Olfr18
	Knop1		4930433N12Rik
	Txlna		Serpinb3c
	Tmem245		Olfr1269
	Tspyl2		Phgdh
	Mir1190		Troap
	Patl1		Hsd17b6
	Prpf4b		A1cf
	Gm19276		Tas2r140
	Cyp19a1		Tdrd1
	Carmil3		Olfr720
	Sugct		Wfdc2
	Acvr1b		Krt14
	Ptov1		Olfr92
	Armcx4		Gnrhr
	Slc9b2		Rbm17
	Trap1		Krt74
	Trib3		Nat8
	Mier1		Bpifa5
	Epg5		Lipt2
	Dao		P2rx5
	Gprc5d		Tgfbr2
	Atp23		Olfr338
	Plxnb2		Serpinb2
	Lyve1		Pate10
	Thoc3		Dcxr
	Sec14l3		Fblim1
	Hint3		Mir6377
	A130030D18Rik		Krtap14
	Prkaa1		Pbld1
	Urgcp		Nckap1l
	1700028P14Rik		Ms4a15
	4930431F12Rik		Tpbgl
	Kif16bos		Gm13271
	Cmbl		Fam181a
	Rassf2		Gja10
	Ikbke		Yae1d1
	Adam28		Sptssb
	Crbn		AI837181
	Arfgef1		Olfr1375
	Ngef		Vcpkmt
	Chmp6		Ly6g2
	Lipi		BC048562
	Brinp3		Cd69
	Tesk1		Srrm1
	Selenof		Slc22a26
	Wdr4		Vmn2r8
	Cfap69		4930480G23Rik
	Lgalsl		Zfp90
	Ndrg1		Mup10
	Hbq1b		Apobr
	Pop5		Iqcf5
	Rfx5		Bicdl1
	Olfr441		Ldlrad1
	Inpp4a		Etfa
	Gucy1a2		Sycp2l
	Actl6b		Trap1a
	Fam124b		2300002M23Rik
	Lrp1		Olfr367-ps
	Dnttip2		A930007I19Rik
	Jund		Olfr1408
	Cfap126		Tex19.1
	Zfp354b		F630042J09Rik
	Gdf1		Spint4
	Gm19395		Mir193b
	Mrps31		Acox2
	Tut4		Fbp1
	Smim24		Tnfrsf26
	Abhd1		1700049E15Rik
	Eif4e2		Vmn1r185
	Slc16a13		Gpr20
	Spa17		Ccdc87
	Septin4		Nos3
	Alppl2		Trim67
	Sln		Oosp1
	Nmnat3		Olfr1509
	Ints6		Rdh16f2
	Col4a2		Csf2rb
	Mrnip		Tspan3
	Cfl1		Cyp4b1-ps2
	Asphd2		Lrrc18
	Fam216b		Sh2b2
	Mir1195		Ccr2
	Ppib		Uqcrb
	Pitpnm1		Clec4a4
	4930447F24Rik		Speer4cos
	Adcy9		Gm2176
	Tmprss15		Gm6370
	Stk10		2410004I01Rik
	Selenok		Lemd3
	Ssu2		Adgrf3
	Prdx2		Spag16
	Nat10		Herpud2
	Gm49359		Npl
	Cyren		Klrk1
	Obsl1		Adh6-ps1
	Cwc27		Gvin-ps4
	Chic2		Nmd3
	Celf5		Olfr282
	Por		Gm30052
	Nt5m		F2r
	Gins3		Ncaph
	Kcna2		1700063H04Rik
	Rsph1		1700018F24Rik
	Grwd1		Pkhd1l1
	Chka		Eid2
	Cercam		Wsb1
	Clasp1		Krt15
	Narf		4930539M17Rik
	Bcl7c		Asgr2
	Apc2		Trim72
	Sstr4		Olfr177
	Mapk3		Aox3
	Pfkfb3		Erich4
	Cbr4		Nfyc
	Uckl1os		Mir692-3
	Emc9		Myorg
	Igsf8		Pon3
	Arf4		Gm21761
	Lpcat2b		Mroh6
	Usp29		Arl14epl
	Suds3		Txlnb
	Gstk1		Gipc3
	Fosl2		Sdsl
	Nabp2		Naip5
	Zfyve9		2610318N02Rik
	Pgap4		Scamp5
	Gdf15		Gm8013
	Fsip2		Nps
	Frmd4a		Obox6
	Pex26		Slc17a2
	Fbll1		Phactr4
	Flnb		Olfr742
	Tmem135		Tnfrsf10b
	Limch1		Sdr9c7
	Hykk		Jchain
	Gm4149		Dusp27
	6030407O03Rik		Try4
	Utp4		Lcn6
	Tef		1700003N22Rik
	Aloxe3		Ces2h
	Lzts3		Gna15
	Ccdc171		Ankrd31
	Tgfb3		Tslp
	1110038B12Rik		Olfr368
	Cemip2		Rps20
	Zfp384		Tfg
	F420014N23Rik		Gprc5c
	Fgf1		4930428O21Rik
	Dbp		Mmp13
	Psmb5		Fosl1
	Gm15881		Chil4
	Mir122		Cer1
	9130401M01Rik		Cgn
	U2surp		1700072B07Rik
	Gps2		Mir152
	Grk6		Sult4a1
	Arhgef7		Npepl1
	Nup35		H2-Oa
	Pdia5		Olfr65
	Timp3		Neurl3
	Fam78b		Gem
	4930543E12Rik		Prkag3
	Zfp369		Mir6412
	Tmem184b		Smgc
	Aco2		Id1
	Nrbp2		Gm10354
	4933427E11Rik		Six4
	Lsm2		Tmem255a
	Enthd1		Caskin2
	Abhd12		Elk3
	Krt90		Epha8
	Ap1g2		Rsph6a
	Fbxl13		Rufy4
	Ano4		Gm15179
	Pum3		1700049E17Rik2
	Slc5a10		Gm20714
	Arfip1		1700051A21Rik
	Leng1		Tbc1d16
	H2bu1-ps		Utp14a
	Heatr5b		E230016K23Rik
	P2rx7		Gm33619
	9230117E06Rik		Pot1b
	Ylpm1		Mmp1a
	Marchf8		Tmem45a
	Nfat5		Cyp4a30b
	Zp3r		Tor4a
	Tsga13		Aqp6
	Zfp59		Fam3b
	Rps4l		Gm8267
	Cyp4v3		Gkn3
	Gpatch3		Stk-ps2
	Xbp1		Gm14295
	Ache		Phf11a
	Sertad3		Ivl
	Dpp9		H2ac1
	Birc2		Ccr8
	Armc9		Gnat3
	Chrnb3		9530020I12Rik
	Shoc2		Mir331
	Stk16		Smpd5
	Zfp623		Calm5
	Arhgef11		Nutm2
	Fxyd6		Arglu1
	Bahd1		Pkd2l1
	Ssb		Dkk4
	Col19a1		2200002J24Rik
	Lamp2		9430038I01Rik
	Mtg2		Marchf5
	St8sia4		Brip1
	Retreg1		Osbpl9
	Mir344-2		Hamp2
	Duxbl1		Olfr56
	Scyl3		Prlhr
	Mir8119		Gm29719
	Gm16090		Olfr187
	Pak5		Lyz2
	Urb2		Gm16063
	Ubl7		Marveld3
	Gm7361		Klf17
	Cplx1		Mgl2
	Tmem70		Olfr1496
	Abca14		Sdr42e1
	Sh3bgrl3		Ssr1
	Gfod2		Vmn2r81
	Zfyve28		Prkar2b
	Stip1		Tek
	1700067G17Rik		Rtp1
	Gm3772		2310039L15Rik
	Celsr2		9230116L04Rik
	Zfand6		Usp17le
	Ppm1f		Ppa1
	Zfp69		Vmn1r12
	Prkcsh		Olfr1420
	Hexb		Krt20
	Ttc4		Dnah10
	Scarna6		Gm12888
	Rtraf		Cyp2c54
	Ccdc66		Ifna6
	Notch2		Cyp4f41-ps
	Gpr75		Vmn1r19
	Mir704		Smtnl1
	Zscan25		Trim43b
	Gm20597		Ly6g6d
	Nr1h3		Clec4e
	Clec2m		Ptafr
	Glipr1l1		0610040B10Rik
	Mir6360		Smcp
	Gm35135		Swap70
	Rufy3		F9
	D5Ertd579e		Fam243
	Smarcd1		Tmem225
	Zfp598		Deptor
	Mir22hg		Fbxw14
	Pbx2		B230206H07Rik
	Mt2		Lcn5
	Avl9		Taldo1
	Ppp2r5e		Riok1
	Zfp62		Ap5m1
	Synj2		U90926
	Gnptab		Wdpcp
	Serinc4		Trim38
	Sumo2		Ms4a10
	Cox20		Olfr1511
	Endod1		1700124L16Rik
	Gm21982		Tmem202
	Gaa		Acsm3
	Lrrc4		Timm22
	Ddx20		Trim25
	Spib		Glt1d1
	Colca2		Vmn1r50
	Zc3hav1l		Epx
	4933405E24Rik		Pdlim1
	Zfp869		Olfr406
	Tdrkh		Il2
	Tmem42		Slc2a2
	Mapk10		Adam6b
	Hgsnat		Olfr381
	Ccnd3		1700123J17Rik
	Tmem200a		A26c3
	1700031P21Rik		Rnf125
	Ankrd13a		Cldn12
	Btbd1		Slc25a28
	Prtg		Olfr1346
	Ripor1		Mir6401
	Raph1		Upk3bl
	1700016H13Rik		Olfr1300-ps1
	Slc31a2		Majin
	Nron		Gfy
	Plcl2		Odf4
	Mthfr		Wfdc9
	Gins1		Raly
	Dnm2		P2ry2
	Map2k7		Lcn12
	Mir6335		Vmn2r26
	Itsn1		Ccdc192
	Gpr135		Glyat
	Kbtbd6		Pcolce
	Ufsp2		Dynll2
	Gm10280		Gm11110
	Psap		Gm11978
	C7		Ptch1
	Prr13		Hotairm1
	Ift43		Gm906
	Slx4		Cd163
	Ndp		Olfr284
	E330020D12Rik		Rhpn1
	Aox1		BC048679
	Ptprq		Olfr1394
	Lasp1		4921529L05Rik
	Gm13315		Vmn1r214
	Cog3		Sftpa1
	Cngb3		Insm1
	Ptpmt1		Gng4
	Gm7008		Slc5a2
	Dnajc9		Bend4
	Tada3		Prl2c2
	Rpl22		Ces2b
	Gm17059		Lypd10
	Mindy4		Tdpoz1
	Wdr89		Tchhl1
	Spcs3		Rpl6
	Kcmf1		Il1f8
	Sec62		Fchsd2
	Rbis		Atxn1l
	Mir7080		Olfr781
	Bckdk		Lhb
	Zfp446		Lce3a
	Chchd4		Ceacam10
	Cdc26		Set
	AW209491		Prm1
	Rasl11b		2700046A07Rik
	Erc1		Perp
	Slc28a2b		Olfr1507
	Slc22a4		Tmem91
	Mymx		Myh2
	Cntfr		Ces4a
	Lypd1		Tead4
	Mir5626		Rnase9
	Mmachc		Olfr1298
	Orc1		Tfpi2
	Fmnl2		AY512915
	Plcxd3		Fmo6
	Slc6a16		S100a8
	Speer4b		Krt34
	Arnt2		Fabp1
	Telo2		Olfr545
	Olfr961		A930017K11Rik
	Stap1		B3gnt6
	Ckap5		Olfr1382
	F830208F22Rik		Lrit3
	Fkbp3		Pif1
	Nrgn		Potegl
	Serpina3f		4930528H21Rik
	Map4k4		Gm14139
	Upk2		Ly6i
	Apmap		Slfn8
	Rce1		Iqcf1
	Lrfn3		Myh14
	Creld1		Mir106a
	Mir1927		Gm4847
	B4galt7		Anapc13
	Atn1		Ehd4
	Spice1		Snx5
	Kiss1		Olfr378
	Mboat2		H2-Aa
	Cln5		Entpd3
	Cacna1e		Gm15509
	Zfp444		9530003J23Rik
	Mpo		Olfr54
	Zfp784		Spo11
	Rad1		Olfr291
	Galnt13		Fgb
	Pwwp2a		Kmo
	Mef2a		Gm30505
	Pcdh10		Olfr1395
	Edem2		Duxf3
	Rad9b		Cyp4a29
	Xrcc2		Moxd2
	Ppih		Cldn9
	A430078I02Rik		Il18rap
	Reps2		Dusp9
	1700120G07Rik		Gm21818
	Mlh1		Speer4c
	Rbmxl1		Cpq
	Slc37a4		Gp2
	Nyx		Platr21
	Kdelr1		Slc25a30
	1700022A21Rik		Zfp971
	1190005I06Rik		Gm7104
	Mlx		1700025K24Rik
	Polb		Gm13629
	Lamtor5		Polr2b
	Mpp5		Gm15908
	Zfp280d		Cntnap3
	Cep120		Olfr1312
	Zfp212		Fam120b
	Dyrk3		Cabp2
	Bzw1		Insm2
	Tagln3		Edaradd
	Apc		Tmed10
	Unc13d		Gvin-ps2
	Akap9		Pde6a
	Hic1		Slc36a2
	Gm49355		2310016D03Rik
	Kdm4d		Kpna1
	Gm19782		Gm2716
	4930521E06Rik		Gm11565
	Bcas2		Gm10413
	4930455H04Rik		Ebf3
	1700041M19Rik		Sprr2a3
	Gm15631		Cox4i1
	Tmed1		Klk1b16
	Ift122		Mir449a
	Dynlt3		Ythdc1
	Cdk5rap1		Olfr1297
	Grip1os1		Gm28653
	Fn3k		Efcab8
	Cdc42ep2		Ifitm1
	Kif2c		G6pc2
	Gm10549		Armc2
	Ppil6		Srfbp1
	Adrm1		Oog1
	Gramd1c		Cyp4a10
	Comtd1		2310057N15Rik
	Dynlt1b		Gsdmc2
	Mmaa		Rimklb
	Taf2		Ifna4
	Ypel4		Sftpd
	Tmod2		Fcrl6
	Tab2		Vmn1r208
	Serpinb7		Pate14
	Pcca		Lce3d
	Lrrc58		Vmn1r47
	Uimc1		Nkx2-1
	Phka2		Prss22
	Serp2		Vmn2r18
	Ube2g2		Olfr749
	Susd2		Olfr213
	Clba1		Btg4
	1600014C10Rik		Gm1995
	Tmed9		Mylip
	Acnat2		Gm10575
	Sncb		2210414B05Rik
	Prss48		Ugt1a1
	Agr2		4930518P08Rik
	Pacsin1		Bmp8a
	Ergic1		Pomp
	Lin52		Gucy2f
	Vopp1		Hrk
	Rpl27a		A730036I17Rik
	Ptp4a1		Mir770
	Mir3059		Krtap19-1
	Hdhd5		Aldoc
	Gm30400		Col5a3
	5430416N02Rik		Nox3
	Olfr272		Fibin
	Mvb12a		Fcrla
	Angel2		Olfr716
	Slc25a36		Plscr1
	Mis18bp1		H2-DMb1
	Hibch		Nr2e1
	Pml		4930486L24Rik
	Cdip1		Rcn3
	Ackr4		Cfap58
	Myh15		Sec14l5
	Acd		Ear10
	Mir6373		2310015D24Rik
	Plxna4		Nipbl
	C8a		AV064505
	Krt73		9030404E10Rik
	Klhl41		Acta2
	AV039307		Olfr513
	Spryd7		Tdgf1
	Snorc		AW112010
	Atg3		Ifnl2
	Vldlr		Mtdh
	Rab4b		4833422M21Rik
	Hcn1		Cnpy1
	Hdac10		4930568E12Rik
	C730002L08Rik		4921518K17Rik
	Gm13872		Serpinb6e
	Gm8369		9030624G23Rik
	Arhgap1		Snord123
	Dctn4		Slc25a10
	4930428D20Rik		Slc4a9
	Plgrkt		9130409I23Rik
	Mir6906		Slc9c1
	Snora24		Phf11d
	7530416G11Rik		4930579F01Rik
	Nudt12		Olfr1368
	6530411M01Rik		Olfr1501
	1700066O22Rik		Clec4a2
	Slc26a1		Crxos
	Ddx19b		Tex21
	Acsl1		AI662270
	Orai3		Apol9a
	Aldh4a1		Alpk3
	Rbx1		Gtf3c4
	Ahsa2		Olfr558
	BC004004		Olfr16
	Tm9sf1		Tram2
	Col20a1		Defb21
	Otub2		Orm2
	Atp5j2		P2rx1
	Card19		Mgam
	Bmt2		Vmn1r236
	Slc7a4		Arg2
	Papolg		Cmc1
	4930554H23Rik		Hnf4g
	Ppp1cc		Il17a
	A230083G16Rik		Prss41
	Wdr62		Mir466j
	Setd1a		1700003C15Rik
	Zc3hc1		Slfn9
	Dvl3		Gata5
	Fads6		Olfr724
	Washc1		1700027F09Rik
	Aars2		Iho1
	Akr1a1		Mcfd2
	Ccdc6		Tmem52
	Ndufs3		Ints4
	Zc3h12c		Clca1
	Lcmt2		Trim30b
	Gpd1l		Vmn1r42
	Trim66		Ifit1bl2
	Olfr76		Angpt4
	Sec11c		Ly6f
	Fbxo36		Catsperd
	Olfr996		Tsn
	Asns		Gm14440
	Ttbk1		A530032D15Rik
	Pde4dip		Olfr1158
	Cpa4		Clec4b2
	Rpl31		4930558C23Rik
	Uhrf2		Atp6v1g1
	Pdcd6		Tdpoz4
	Zbbx		Gykl1
	Ccdc113		Ttc28
	Kif5c		H2-K1
	Dusp11		Kank4os
	Ncoa7		Atp13a5
	Gmeb1		Lgals8
	Egfl7		Mypn
	Rnf212b		Ppm1n
	Rgs8		Tmem102
	Gm5524		Fpr3
	Sat2		Cd300a
	Pnisr		Sirpb1b
	Nr2c1		Olfr164
	Sars		Oas1f
	Fam160b2		Gldn
	Hnrnpul1		BC061237
	Idh1		Prrc2c
	Zfp459		Cdkn2aip
	Ly6h		Catsperg2
	Unc119		Defb10
	H13		1700067P10Rik
	Ube2e2		Kprp
	Vmn2r87		Gm6150
	Gm20491		Itgb3
	Gart		Ptgds
	Tdrd12		Dhx38
	Sdhaf1		Kctd19
	Dynap		Psg17
	Birc3		Apol10b
	Acot2		Klk1b26
	Sema4b		Nudt7
	Nop53		Gm34068
	Gm20460		Clgn
	Hnrnpr		C9
	Lpl		Pnp2
	Zfp641		Syndig1l
	Vipas39		Olfr222
	Tcp10a		Angptl4
	Zbtb4		5430401F13Rik
	Serpine2		Rdh19
	Chrm3		Egln1
	Ermn		Lsr
	Ncor1		Scn11a
	A730063M14Rik		Cndp1
	Ear1		Krt79
	Il6ra		Slc25a41
	Zfp648		Ccdc85c
	Angptl7		Poln
	Mgat4a		Hsf2bp
	Gng12		1700123K08Rik
	Capn12		Arf1
	Arl14		Stap2
	Kctd5		Tigd4
	Klhdc2		Onecut1
	Pip5kl1		Olfr1362
	Tfr2		Gm6619
	Srsf1		Gulp1
	Xrn2		Gpx5
	Tfdp1		Cyp2c65
	Aldh9a1		Xcr1
	Zfp568		Olfr312
	Usp35		Pcnx4
	Tia1		Gm49340
	Sap30		Lrit1
	Brms1		Dact1
	Zfp429		Abcc2
	A2ml1		Ugt2b38
	Clstn3		BC016579
	Stxbp1		Klrd1
	Zc2hc1a		5530400C23Rik
	Efcab5		Htr3b
	Nwd1		Accs
	Ifitm10		Mroh8
	4933417A18Rik		Sycp1
	Supv3l1		Mup19
	Spns1		Adam2
	Pggt1b		Pgk2
	Ndufv2		Baiap2l2
	Cnot7		Gm14147
	Rasal1		Kcnj16
	Aldob		C1qc
	6820426E19Rik		Gm11213
	Ndufaf5		Gml
	Zfp804a		BC051537
	Ddn		Fam20a
	Zfp827		Fcrl1
	1110059G10Rik		Olfr59
	Pkp4		Gm1527
	Mir1191b		4930429F24Rik
	Pef1		Hyls1
	Cyb5a		Got1l1
	Anapc1		Olfr800
	Shisa9		Scube3
	Ubl4b		Psmd12
	Otud1		Insc
	Mir6409		Gm10415
	Tbc1d31		Ifi44l
	Rcor1		Olfr873
	Gm29686		4921531C22Rik
	5031439G07Rik		Prdx6
	Mir210		Rtbdn
	Slc30a6		Gm5779
	Ankrd54		Serpinb3d
	A530046M15Rik		Bard1
	Poli		Gdpd4
	Slc46a3		Dppa5a
	Ccr10		C1rb
	1190028D05Rik		Cox6a2
	Slu7		Gm773
	Efcab9		Ublcp1
	Gm11201		Gm10408
	Vcl		Ccdc89
	Cdkl4		Rnf17
	Ucp2		Ccnq
	Trim7		Gm16573
	Smg7		Cyp4a31
	Dhcr24		Hemgn
	Phldb1		Olfr93
	Efcab12		Gm4251
	Aagab		Sparc
	Kpna4		4930556M19Rik
	Nfkbid		Cfap299
	Lhpp		Sspo
	Mir92b		4930523C07Rik
	Tmem150a		Scamp4
	Lrrc26		Lce1m
	Polq		Tcstv3
	Enc1		Olfr714
	Eif3d		Hnf1a
	Mmp17		Olfr777
	Mir6400		Taf4b
	H4c4		Mir669i
	H2ac15		Il31ra
	Ces1h		Eif2s3y
	Rsph3b		Stom
	Cdc42se2		Ak9
	H4c2		Serpinb3b
	Camsap3		Itih1
	Mtbp		Armc5
	Pih1d1		Slc13a2
	Mir3107		Klk1b24
	4930533N22Rik		Pofut2
	Fam83a		Mfap3
	Slc11a2		Prl2c3
	Fgd3		Olfr1508
	Adgrb2		Pate8
	Cep85		Gbp2b
	Nav1		Klk1b21
	Zfp110		Fbxw22
	Pigh		Dpy19l2
	Morn4		D430036J16Rik
	Gm20671		8030462N17Rik
	Bcar1		Gcnt3
	Ahcyl2		Ddx3y
	Ap1b1		Ccl8
	Lmod3		Kcnk18
	Rnd1		4933425B07Rik
	Nrarp		Twf1
	Gtf3c5		Cep72
	Spata2		Pilra
	Ppm1e		Skp1
	Dram2		Cd300e
	Islr		Cnksr1
	Cby2		Hey2
	Snap91		Olfr98
	Vegfd		Gc
	Rps6		Aqp1
	Ndufs5-ps		Serpinb13
	1700125G02Rik		Krt83
	D830030K20Rik		Mrgprb5
	Astn1		G630016G05Rik
	Plppr1		Cyp2c55
	Tmco4		Aqp3
	Nyap1		Cnep1r1
	Fam117a		Ccdc27
	Ppp5c		Rmi2
	Zfp60		Oosp3
	D16Ertd519e		Cldn6
	1700010I14Rik		Sds
	Thegl		Zmym4
	Gm11346		Muc5ac
	Cep57l1		Ttc9
	Trim56		Rnf111
	Ctps		A730020M07Rik
	Uqcr11		Aasdhppt
	Klhl40		Znf41-ps
	Arih1		Sytl4
	Camsap1		1700009N14Rik
	Omg		Slc26a5
	Gm3435		Ceacam15
	Zfpm1		Ptprf
	Rnf112		4933411G06Rik
	Pank4		Olfr102
	Ppp1r12b		A730046J19Rik
	Plxdc2		Nepn
	Ddx39a		Tex101
	2010109A12Rik		Tm6sf1
	Vps53		Skint11
	Trip11		Itga2
	Tmprss3		Cytl1
	Mfsd4b3-ps		Olfr473
	Camk1d		Prr23a3
	Mbd5		Pygm
	Cdk5		Sp100
	D16Ertd472e		Lalba
	Sfrp4		Nob1
	Dlgap3		Mettl11b
	Strn4		Emid1
	Gm19619		Gpx3
	Gm14169		Defb43
	Krt23		Fgf10
	Map1lc3b		Cpn1
	Arpc5l		Mir6236
	Grid1		Ano7
	Ankrd9		Vmn1r2
	Chd3		Fam83c
	Spsb2		Ahnak
	Gm29681		Atp13a3
	Gm16863		Esp5
	Adam17		Pik3cd
	Rcc1l		Gm10874
	Napb		Rnf207
	Prorp		Ttll11
	Rarg		Sspn
	Ust		Spata19
	Msl2		Nid2
	Cystm1		Khdrbs3
	Eftud2		Wls
	Zfp579		Trmt9b
	Shcbp1l		Msl3l2
	Adamts17		Crtac1
	Zmiz2		Cdyl
	Slc35b1		Asph
	Miga1		Fam220a
	4930440C22Rik		Fbxo4
	Letm2		Fam3c
	Itpkb		Pde4d
	Sord		Tbc1d22a
	Olfr524		Chd2
	H1f3		Ptchd4
	4930470G03Rik		Capn3
	Rhobtb2		Crygn
	Zdhhc5		Pgrmc2
	Casp2		Crb1
	8030423F21Rik		Epha5
	Stx4a		4930404H11Rik
	Tsga10		Ear14
	B930059L03Rik		Crim1
	Slc9a2		Eri3
	Iqsec1		Tekt4
	4930594M22Rik		Large1
	Hectd4		Pde7b
	Eif2a		Ftmt
	Mir6356		Plekha5
	Gpx7		Trpm3
	Ccdc54		Pot1a
	Trp53bp2		1700012I11Rik
	Mppe1		Rad21
	Golim4		Mef2c
	Trmt1		Sesn3
	Hipk3		S1pr3
	Stk4		Ncoa2
	Yipf5		Fhod3
	Ctxn1		4930579D09Rik
	Ccdc138		Vstm2a
	Kansl1		Rad51b
	Dot1l		Krt10
	Carns1		2700054A10Rik
	9330175E14Rik		Cntnap5a
	Pebp1		1700012D14Rik
	Mir7221		Carmil1
	Gal3st2		Pik3c3
	Mtfr1		Kctd18
	Apeh		Calcrl
	Cytip		Ivd
	Nox4		Shisal2b
	Tmem67		Tmem14a
	Snu13		Gm28979
	Scamp1		Icosl
	Rnf170		Tbc1d1
	Cnih3		Arhgap32
	Gm10389		Prdm11
	Prpf6		Epha3
	Foxj2		Vstm5
	Asl		Npffr2
	Rundc3a		Tnfaip3
	1700065L07Rik		9130015G15Rik
	Mir129-2		Mycn
	Ppm1a		1700061F12Rik
	Ccnj		Fbxo15
	9530051G07Rik		Rab3d
	Rps6kb2		Tpm4
	Mark2		Trib1
	Chpf2		Sema6a
	Stx2		Mir205
	Porcn		Wdr11
	Pnn		Klf3
	Anks6		Lhx2
	Efnb3		4930433B08Rik
	Kat14		Agbl1
	Gm15880		Rbm28
	Trappc6b		Vrk2
	Bfar		Rfesd
	Lemd1		Pced1b
	Zer1		Atp5o
	2610301B20Rik		Slc35f1
	Ccdc185		Ino80c
	Camk1		Sema5a
	Pak6		Adcy2
	Idh2		Mir1187
	Dhx32		Fbln2
	Dcx		Ipmk
	Snord85		Ncald
	Kcnn1		Nsmaf
	Zfp866		9530026F06Rik
	Rnf113a1		Kcnq5
	Msh3		Arf2
	Dner		Slc39a8
	Fam184b		Psmf1
	Dusp22		Il1r1
	Fbxl18		Sv2c
	Mrps17		Minar2
	Ctss		Usp46
	Tmem101		Stard13
	Dhodh		Lgsn
	Pcmtd2		Tango6
	Itgb1bp1		4933427D06Rik
	Abhd18		Gm5441
	Fut10		Lama5
	Ctsz		Mterf1b
	Mir6346		Fam76b
	Npsr1		Cadps
	Fxyd4		Cym
	Micos13		Arg1
	Mrpl44		Banp
	Ehbp1l1		Slc30a4
	3200001D21Rik		4930524C18Rik
	Usp45		Nrp2
	Khdc3		Fbrsl1
	Spaca3		Prdm2
	Slc25a19		Rpf2
	Slc5a11		Slc22a15
	Bach2os		Pmfbp1
	B2m		Fjx1
	Aprt		Slc6a6
	Btbd8		Rgs6
	Il1r2		Dtwd2
	Cx3cl1		Atp10a
	Prrc2b		Kif26b
	Zfp94		Cpa6
	Cstdc2		Pip4p2
	C630028M04Rik		Osbpl3
	Rlbp1		Cops8
	Vamp8		Rnf217
	Capsl		Cd2
	Actg1		Mnd1-ps
	Gm3137		1810041H14Rik
	Ptp4a3		Albfm1
	Tep1		Lhcgr
	Rrp1		Gm38642
	Crmp1		Dlg1
	Poc5		Plch1
	Zfp11		Rims2
	Gm12169		Med10
	1700084F23Rik		Dph6
	Smkr-ps		Cdkn1a
	Ptpro		Hrh4
	Mtap		Lhfpl2
	Spin2c		Tmem117
	Gnb1l		B930025P03Rik
	Pwwp3a		P4ha3
	Nme5		Tnks
	Cuedc1		Pik3c2g
	Nup214		4930556N09Rik
	Gna11		Rapgef2
	4732414G09Rik		Dapk2
	Aarsd1		1700113H08Rik
	Map3k9		Nprl3
	Ctse		Basp1
	Dnajc15		Ap1s3
	Mir5624		Cog6
	Cks2		Lama3
	Cir1		Cdc73
	3110040N11Rik		Gm11733
	Idnk		Plrg1
	Cplane1		Naxd
	Smad9		Nek10
	Kif1c		Phf21a
	Ubr4		Dact2
	Cep97		Toporsl
	Hsfy2		Tmem229a
	Mest		Ufc1
	Pygl		Plekhd1
	Zfp335		Gm5091
	Fam171b		AA536875
	Rnf38		Adra2c
	Abhd6		Arl6ip6
	Gm15569		Rab2a
	Smap1		Sncaip
	Epor		4930553E22Rik
	Cc2d1a		1600027J07Rik
	Pold3		Gpr151
	Dhrs7		Jun
	Cetn2		Foxo1
	Arl13b		Sfswap
	Vamp1		Fbxo32
	Phc3		Gm33677
	Gpt2		Mir710
	Akr1b10		Nfkbia
	Prrt3		Vwa3b
	Ano6		Vcan
	Trpd52l3		Metrn
	BC003965		Cadm1
	Med19		4933412O06Rik
	Tcte2		Ss18
	Amh		1700071K01Rik
	Gm6961		Tcim
	A830029E22Rik		Ccser1
	Fndc9		Edem1
	Abi1		Nus1
	Mycbp2		Gpc6
	Gramd1a		Smad4
	Parva		Cdk1
	Tma16		Mir7232
	Mpg		Nfatc2
	Mir7661		Mir6903
	9630001P10Rik		Pdcl3
	Mri1		Phkb
	Ctdsp2		Dapp1
	Cc2d1b		Mir378c
	Snx30		Panx1
	Kmt5a		Gm973
	Ago1		4933400C23Rik
	Acsf3		2410004P03Rik
	Yy1		Rgs9
	Erv3		E2f6
	Ttpa		Col9a1
	Snrpg		Tbxas1
	Tsg101		Dnm3
	Fbxo30		Gm14317
	Mrps14		Pex5l
	Fyn		Mir3961
	Senp5		4930517M08Rik
	H3f4		Prr16
	Gatm		Ccnl1
	Prr5		Pbx1
	Hfe		Gcnt2
	Tgfa		Hectd2os
	Dcaf8		Col22a1
	Olfr1423		Mir8118
	Tfdp2		Rapgef5
	Olfr877		1700027A15Rik
	Mir467h		4930524O08Rik
	Cwc25		Uqcrfs1
	Fabp5		Mir592
	Des		Fam171a1
	Lrfn5		Aipl1
	Asah1		Rpap3
	Inpp5b		Slc4a3
	Fam83d		Il9r
	Gnb5		Mgat5b
	Kcna10		Gm16223
	Snx4		C030007H22Rik
	Plk4		Tfap2d
	Tecta		Oxtr
	Id2		Kcnn3
	Ctu1		Myo3b
	Cmah		Mir874
	Zfp282		Tmcc3
	Unc13b		Cmpk2
	Soat1		Grhl2
	Ccdc178		Maml3
	B4galt5		D5Ertd615e
	1700030K09Rik		Slc44a5
	Mcm6		BC034090
	Wwtr1		Ly86
	Olfr535		1700017G19Rik
	E130018N17Rik		Kcnc4
	Gm49353		L3mbtl3
	Tubg2		Ivns1abp
	Slc6a9		Epb41l4b
	Sp1		Zc3h15
	Rad18		4930520P13Rik
	Ino80dos		St18
	Wdr73		Chl1
	Foxred1		Trhde
	Rsrc1		Fbxl7
	Spef2		Col5a2
	Exosc4		Neto1
	Calhm2		Prim2
	Ap5z1		Dnajc19
	Mmgt2		Dapk1
	Npc1		Oxsm
	Pxn		Arhgef3
	Fat3		D330050G23Rik
	Med12l		Gm14326
	Zfp451		Kazn
	Med27		Btbd3
	Il1rapl2		Slfn5os
	C1qb		Gxylt1
	Jak1		1700044K03Rik
	Fbxo27		Rspo3
	Rnase2b		Det1
	H2-DMb2		Gse1
	Cep152		Fez2
	Cpvl		Nnmt
	Dgcr2		4933400L20Rik
	Grhl1		Sorcs2
	Platr10		Lmo3
	Csl		Fbxw7
	Spata32		Zfp947
	Olfml2a		2810032G03Rik
	9330198I05Rik		Calcoco1
	Lgals7		Mir6337
	Colgalt1		Adra1a
	Ankrd52		Tpk1
	Vcpip1		Amer2
	Trim8		Alpl
	Usp33		Rnase12
	Hdlbp		Fgd2
	Snx14		Gm29684
	Cidea		Cenpc1
	Rars		Tspan2
	Tiprl		Slc2a12
	Mir1903		Ptpn20
	Stmnd1		Psmb7
	Top2b		S1pr2
	Unc79		Capg
	Alg5		Gp5
	Pcdh7		Nedd4
	Fam168a		C4b
	Grap2		Disc1
	4931417E11Rik		Mir184
	Gm5177		1700104L18Rik
	Slc39a12		Fer
	Sac3d1		Gpx8
	Bcl2l13		Capn10
	Kcnb1		Dock7
	Ldc1		Tubb2a-ps2
	Tlcd5		Eefsec
	Gpr158		Plxnc1
	Acy1		5830408C22Rik
	Rcor3		Actrt3
	4930593A02Rik		Zfp365
	Pcgf1		Hdac2
	Lrrc66		Tnfsf10
	Grip1os2		1700128A07Rik
	Rnf138		Pdgfrb
	1110038F14Rik		Calml3
	Rnf121		Ssbp2
	Fam120a		Cetn3
	Coq8b		Pard3
	Prmt9		Papola
	Yars2		Aplnr
	Ndufc2		Gm5415
	5430425K12Rik		Pparg
	2010106C02Rik		Speg
	Swsap1		Kat5
	Arid3b		Elovl5
	Man2a2		Tspan33
	Zfp358		Abra
	Dcps		Bloc1s4
	Pigc		Ctif
	Ttll12		Pde4b
	Col6a2		Sema3b
	Slc25a42		Eno1b
	Guca2b		Samd12
	Shank3		Kcnip3
	Nefh		1700121N20Rik
	Mir3106		Plpbp
	Wdr27		Cenpf
	Gm7457		Fcho1
	Tmem18		1700016G22Rik
	Cebpzos		Tcf15
	Slc38a6		1110004F10Rik
	Mir28c		Mdga1
	A430035B10Rik		Gm18409
	Phykpl		1700092K14Rik
	C230024C17Rik		1700064M15Rik
	Ubn1		Mir6355
	Tmem28		Ube2t
	Gm16523		Gm5095
	Trpm7		Gprc5a
	Dstyk		Hapln1
	Ech1		Fam174a
	Wdr20		Plekhm3
	Nell1os		Lrrn3
	Elp6		Pkia
	Pms1		3100003L05Rik
	Nsd1		4930444G20Rik
	Taco1		Gm10220
	Clec2d		Tmem250-ps
	Vars		Steap3
	Sec24c		Ano2
	Pemt		Dnajc11
	Rab42		Ptprb
	Mkrn1		Bbx
	Mapk14		Nos1
	Gm4450		Nol4l
	Exosc9		Gm30173
	Cib2		Mad1l1
	Septin11		Pla2g4e
	Pkn2		Adgre5
	Irf2		Cmtr2
	Cyp46a1		1700006H21Rik
	Mir128-2		Med23
	Papln		Gm2109
	Crygf		Klhl31
	Arfgap3		Mettl4-ps1
	H4c6		Dchs2
	Hmces		Gm5083
	Mto1		Ostc
	Asb2		B3galnt2
	Shisa7		Alg1
	Mir875		Cysltr2
	Prcd		Dnah7a
	Klhl20		Zfp64
	Parp2		Tmem212
	Gsta4		Katnip
	Gm36210		Chp2
	Cep70		Rbm15
	Dtx1		Atrnl1
	Prss23		Tmem232
	Zkscan16		Bean1
	Tacr1		Creb3l2
	Nudt14		Smyd3
	Zfp280b		Prok1
	Vps8		Stk38l
	Dync2i2		Pdgfa
	1700047G03Rik		Rad54l2
	Bod1l		Cpn2
	Jakmip3		Olfr520
	Avpi1		Iffo2
	4930579H20Rik		Rptn
	Rexo4		Asrgl1
	Jup		Pla1a
	Atxn7l2		Jade1
	Olfr750		Smoc2
	Usp34		Chst8
	Smarcc1		Smarcd3
	Lysmd2		Tmem179
	3110082I17Rik		Morf4l1
	Nek1		4932438A13Rik
	Fkbpl		Eps8
	Plcb2		Fyb2
	Fermt2		Hnrnpa1l2-ps2
	BB557941		Mir8112
	Pus7		Cndp2
	Smyd5		Capn8
	Fbf1		Cyp4b1
	Mfsd6		Gp1bb
	Kash5		Alg10b
	H2-DMa		Mir6363
	Parp16		Morc1
	Pou1f1		Krt78
	Mir6950		Sumf1
	Msto1		Sh3pxd2a
	Pla2g6		4933402J10Rik
	Ssbp4		Ccng2
	Sh3bgr		Cass4
	Mon2		Gm3500
	Csf1r		Crnkl1
	Srf		Tmem106c
	Tex2		Kif22
	Prdx6b		Sema3d
	Mvp		Spring1
	Cpsf2		Ndufb7
	Olfr45		Stk25
	Kat8		P4ha2
	Prkd2		Dbpht2
	Hddc3		Slc30a8
	Iglon5		Gm4925
	Gm16701		1700003I22Rik
	Gm15517		Prex1
	Ntrk3		Fam149a
	Ninj1		Mir1895
	B3gat2		Rraga
	Fdxacb1		Sipa1l2
	Mospd4		Prelp
	Rbm26		Gm36595
	Gm19500		9230020A06Rik
	Rapsn		Thoc1
	Mocs1		Trub1
	Gm38391		Sema3a
	Mcur1		Reep1
	Asgr1		Phactr3
	H2af-ps2		AI429214
	Dennd4a		Pde5a
	Orai2		Uba6
	Nek2		Nefm
	Nxpe3		Gphb5
	Dym		Mir8120
	Atg2b		1700055C04Rik
	Chst2		Gm48908
	Zfp748		Pxdc1
	Wiz		Kctd3
	Abr		Sec61a1
	Samd13		Marchf3
	Cnnm1		Mfap3l
	Fbxo46		Mcph1
	Arxes2		Tnfsf13b
	Rpap1		Col6a5
	Vmn2r79		Prdm8
	Mir7023		Slc6a1
	Tnip1		Kcnt1
	Mipep		Gstt2
	Slc2a8		Csnk1e
	Dpysl4		N6amt1
	Tmem14c		Ropn1
	Ro60		Pde11a
	1700011B04Rik		Pth2r
	Gm3519		Gm46545
	Sstr3		Car3
	Dctn1		D6Ertd474e
	Wdr38		Gm4265
	Gm31763		Bet1
	Gm9949		Tmem183a
	Gm2115		Etv3
	Rsph14		Ocln
	Gm34284		Olfml3
	Map6d1		Sirt1
	Mn1		Saxo1
	Gm13029		Cxcl11
	Vav1		Dhrs4
	Arhgap17		Hpgds
	Mir7056		Tmem177
	Mir339		Arhgap27
	Gm11186		Tnfaip8l1
	Abca5		Lonp2
	Fibp		Slc25a13
	Trmt44		Aldh3a1
	Tarsl2		Zbtb7b
	Ak5		Pappa2
	Ltv1		Epb41l4a
	Cdt1		5033404E19Rik
	Nfam1		F930017D23Rik
	Fbxw8		Ntpcr
	Rps27l		Nell1
	Dync1li1		Cyp2j6
	Klrg1		Ankrd44
	1700001G01Rik		A730035I17Rik
	Mir1969		Ttc14
	Khdrbs1		Fbn2
	Ifngr2		Gja5
	4930521O17Rik		Impdh1
	Inhbe		Gm16677
	Kcnab3		Tmem241
	Tesc		D830026I12Rik
	Dohh		Ccdc93
	Tctn1		Acbd3
	Eea1		Atp8b1
	Camkk2		Plekhs1
	Bcl9l		Nuak2
	Tpst2		Gm9758
	9530077C05Rik		Mprip
	Trappc10		8430437L04Rik
	Zmym6		H2-K2
	Adck2		Gm6277
	Plekha8		Mrpl15
	Eif5b		Zscan12
	Cul2		4930554C24Rik
	Gpm6b		Usp40
	Depdc1a		Ogdhl
	Kdm6a		Ikzf2
	Lrrc49		Gm4956
	Gm44574		Baalc
	Calm3		Klhdc7a
	Nlgn2		4930444P10Rik
	Mzf1		Sptlc1
	Coq3		Ifngr1
	Dixdc1		4933432K03Rik
	Agk		Zfp994
	Pip4k2c		Pcmtd1
	Thnsl1		Lpar1
	Kdm4c		Ptcd2
	Olfr539		1700007F19Rik
	Acsl6		Vstm2l
	Tmem168		Gm16548
	Pigyl		Nudt4
	Dbn1		Ppl
	Vps33b		Gm11681
	Il1b		Pkd1l2
	8430426J06Rik		Pde6c
	Pnp		Efr3a
	Sh3gl1		Aoah
	Gm6607		Klhdc4
	Bloc1s1		Pdp1
	Birc5		Rp1
	Gk5		4930503F20Rik
	Dcaf15		Mir6239
	Zfp454		Spg11
	Btf3		Ido1
	Them4		Tnfrsf21
	Tas2r118		Maml2
[truncated: 5,610 more rows]

## Sheet: 10b_RNA Up w Histone Overlap
RNA Group:	Candidate Genes Associated with Memory Consolidation after ELE (cGAME)				Candidate Genes Associated with Memory Consolidation after ELE or Sedentary (cGAMES)
Overlapping Histone Occupancy:	No hPTM	New H4K8ac after ELE	New H4K8ac and Loss of H3K27me3 after ELE	Loss of H3K27me3 after ELE	No hPTM	New H4K8ac after ELE	New H4K8ac and Loss of H3K27me3 after ELE	Loss of H3K27me3 after ELE
Total # of Genes:	178	76	1	1	87	58	0	0
Proportion of Genes:	0.695312	0.296875	0.00390625	0.00390625	0.6	0.4	0	0
Genes:	1810010K12Rik	Abcc4	Fam174b	Elf4	A330008L17Rik	4921504A21Rik
	5930430L01Rik	Adgre5			Adm	Alg1
	Abcb1a	Agrn			Armc5	Ap1b1
	Acot4	Akap13			Arrdc2	Arhgap1
	Acvrl1	Aldh4a1			Arrdc2-2	Arpin
	Adcy3	Alox5ap			Arsi	B3gnt9
	Adgrg6	Ankrd55			Arvcf	Camk1g
	Ahnak	Apcdd1			Atp10a	Cant1
	Aldh18a1	Arhgap24			Brinp1	Cpne5
	Amotl1	Atg7			Capn11	Dgat2
	Ankrd6	Atp5k			Ccdc188-4	Dgkg
	Anxa11	Bst1			Cdh20	Dpp9
	Ap2a2	C230035I16Rik			Chst11	Endod1
	Aqp4	Ccl17			Chst12	Eps8
	Arhgap42	Cldn23			Coro2b	Fibcd1
	Arvcf-2	Csdc2			DXBay18	Fn1
	Atp6v0a2	Cxcl12			Entpd5	Gaa
	B4galt2	Dcx			Epha2	Gmeb1
	Baiap2l2	Dhcr24			Ercc3	Gpr89
	Bap1	Dmrt2			Eva1a	H4c17
	Barhl2	Dubr			Fbxo31	Hes6
	BC031361	Ephb6			Fkbp15	Hgsnat
	Blnk	Exoc3l4			Fv1-2	Igdcc3
	Bmf	Fam107a			Gabbr1-4	Igsf9
	Bok	Fam205c			Galnt9	Ints3
	Cand2	Fgf1			Gas2l1	Kcnq4
	Ccdc188-3	Filip1l			Gfm1	Khsrp
	Cd163	Fzd4			Gm12091	Klhdc7a
	Cdkn1a	Gbe1			Gm18285	Lama4
	Cfap77	Gfod2			Gm32793	Lpin1
	Ciapin1	Gpd1			Gm34402	Lrrc3
	Cnih2	Gpld1			Gm34510	Lrrk2
	Col4a6-2	Inpp5d			Gm38615	Ltn1
	Cul7	Isg20			Gm40365	Lynx1
	D2hgdh	Itgav			Gm52502	Mfng
	D930019O06Rik	Itpk1			Gm52512	Moxd1
	Ddb1	Kndc1			Gm7819	Pard3b
	Depdc1b	Ldlrap1			Gm7902	Parp10
	Det1	Lman2l			Gm9844	Pdp2
	Dll3	Lrp5			Gm9901	Phf19
	Ebf1	Mmp9			Gm9923	Pigo
	Elk3	Mpeg1			Gps1	Pld2
	Emid1	Nacad			Hid1	Plxnb2
	Eng	Olfml2a			Hira	Pml
	Farp2	P2rx3			Hpn	Rap1gap
	Fcgbp	Paox			Itpr3	Serpinb8
	Fermt3	Pgbd5			Itprip	Sh2d5
	Fhod1	Pnpla6			Lins1	Sidt2
	Flt4	Polm			LOC100041516	Sik1
	Gab2	Ppip5k1			Lrrn4	Slc16a3
	Gm13110	Ppp6r1			Ltbp4	Sp2
	Gm15756	Prkch			Maff	Strn4
	Gm15760	Reep3			Map3k1	Sympk
	Gm26560	Ror2			Mical2	Tbc1d2b
	Gm31370	Sec24c			Minar1	Trp53bp2
	Gm33531	Sfxn5			Mmp15	Tyro3
	Gm3375-2	Sgsm1			Mre11a	Ube3c
	Gm35021	Shox2			Ndc80	Zdhhc23
	Gm35290-2	Slc27a3			Ntn3
	Gm4070	Slc6a11			Ogdh
	Gm41442	Snx29			Peg12
	Gm46775	Sorcs3			Pitpnm1-2
	Gm5640	Stab1			Plekhg3
	Gm6483	Tjp2			Plekhm1
	Gm9224	Tmprss6			Ptgfrn-2
	Gm9449	Tnfrsf1b			Radil
	Gmeb2	Trib2			Rassf4
	Gpc2	Ttll12			Rbpms
	Gpc6	Tunar			Rgs16
	Gvin1	Tvp23a			Rnft2
	H3c15	Usp6nl			Rnpepl1
	H4bc24	Wnt7b			Sgk1
	Hs3st3b1	Xdh			Sirpa
	Hspa1a-3	Zfp128			Slc25a18-2
	Hspa1b	Zfp568			Slc25a29
	Hspa1b-2	Zfp747			Slc25a30
	Hyou1				Syvn1
	Ino80b				Thyn1
	Itga11				Tmem121b-2
	Itk				Tmem170
	Kdr				Tmem266
	Lhx1				Tpcn1
	Limd1				Trim35
	Lman2				Tti1
	Lrp10				Vars2-2
	Map3k15				Vars2-3
	Mc5r				Zfp862-ps
	Mlec
	Moap1
	Mroh1
	Nhlh1
	Notch4-2
	Nr1i3
	Nynrin
	Olig1
	Padi2-2
	Palb2
	Paqr4
	Pcdha8
	Pcx
	Pcyt1b
	Pdk3
	Pgp
	Pkd2l2
	Pla2r1
	Plcb3
	Plce1
	Plekha2
	Plk-ps1
	Plod1
	Plscr1
	Podxl
	Ppp1r11-3
	Pram1
	Prrg4
	Prx
	Psd2
	Ptpn14
	Ptprg
	Ptprn
	Pwwp2b-2
	Qpctl
	Rab31
	Rassf10
	Retsat
	Rfx4
	Rin1
	Rnf17
	Rps28
	Rps28-2
	Rps6ka2
	Rps6ka6
	S1pr2
	Sema3g
	Sema6a
	Serpinf1
	Shc4
	Slc27a6
	Slc29a1
	Slc35c1
	Slc6a6
	Slc7a11
	Smg5
	Smox
	Snx12
	Spred3
	Strip1
	Syndig1l
	Synpo2
	Tafa4
	Tas1r3
	Tbx18
	Tcam1
	Tenm4
	Ticrr
	Tie1
	Tll2
	Tlr12
	Tlr13
	Tmc3
	Tmed10-ps
	Tmem229b
	Tnfrsf22
	Tnpo2
	Topbp1
	Traf4
	Tssk4
	Tubb6
	Txnl4a
	Uevld
	Uggt1
	Wdr91
	Ywhaq-ps3
	Zbtb8b-2
	Zdhhc14
	Zfhx3
	Zfp619
	Zfp652os

## Sheet: 10c_RNA Down w Histone Overlap
RNA Group:	Candidate Genes Associated with Memory Consolidation after ELE (cGAME)				Candidate Genes Associated with Memory Consolidation after ELE or Sedentary (cGAMES)
Overlapping Histone Occupancy:	No hPTM	New H3K27me3 after ELE	New H3K27me3 and Loss of H4K8ac after ELE	Loss of H4K8ac after ELE	No hPTM	New H3K27me3 after ELE	New H3K27me3 and Loss of H4K8ac after ELE	Loss of H4K8ac after ELE
Total # of Genes:	338	23	0	0	284	19	0	1
Proportion of Genes:	0.936288	0.0637119	0	0	0.934211	0.0625	0	0.00328947
Genes:	Rab4a	Elf5			Gm2824	4930570G19Rik		Brd9
	Ssu72	Tmem38b			Setd6	Tfpi
	Zfp873	Olfm3			Gm40578	Dnah7a
	Gm44781	Nnmt			A230045G11Rik	Btg1
	Gm40346	Lmo2			CYTB	Fam76b
	Vegfd	Tmem232			Abcd4	Tmem255a
	Zfp119b	Capn3			Gm6170	Pot1b
	Gm46735	Tmem219			Mrpl40-2	Plekhg4
	Fam117a	9430038I01Rik			Ovgp1	Gm4925
	Gm5436	Psmd12			Ier2	Lgals8
	Mettl9	Ap1s3			Gm15764-3	Fam204a
	Gm12451	Cmpk2			Rho	Il15ra
	Gm40688	Palm3			C4a	Cenpe
	Lrrc70-2	Plekhs1			Mtcp1	Dhrs4
	Immp2l	Znhit6			Malat1	B230206H07Rik
	Hscb	Set			Plekhn1	Bloc1s4
	Tomm6	Zc3h15			Zfp677	Edar
	Gm38562	Gtpbp4			Gm32896	Gpx3
	Hsf4	Col6a4			N4bp2l1	Dnajb6
	Chek2	Pced1b			Dennd6a-2
	Rnf5-3	Rbm17			G630025P09Rik
	F2rl3	Nat8			Gm46174
	4921524J17Rik	Rnf207			Rbm48
	Snrpn				Mir17hg
	Rarg				D130020L05Rik
	Mfsd8				Ybx2-2
	Kcnu1				Gm10409
	Gm39712				Rpl30
	Ptgdr				Smn1
	Gm31087				Aif1-2
	Gm15860				Lars2
	Bbs12-2				Trnau1ap
	Gm32247				Harbi1
	Rpl17-ps3				Ap4s1
	Stx4a				Gm4793
	LOC100861978				Ufm1
	Eif2a				Gm45650
	Gm32930				Dimt1
	Gm51716				Oard1
	Serpini1				Zfp28
	Coa4				Kcnmb4os2
	Ccdc138				Tmed4
	Nthl1				Mrpl52
	Rfc4				4931406C07Rik
	Gm6627				Gm20784
	Pla2g12a				Gm52603
	Gm10259				B230303A05Rik
	Pir				Cep89
	Dpm1				ND6
	Gm32849				Nap1l2
	Mkrn2				Anp32b
	9830166K06Rik				Aarsd1
	Rpl34-ps1				Gm46266
	Isca2				Ppp3ca
	Mthfd1l				6720483E21Rik
	Ccdc18				Gm14117
	Gm14539				Hspd1-ps3
	Anxa7				A230077H06Rik
	Cenpv				Gm15446
	Zfp760				Gm7392
	Uty				Gm14393
	Ergic2				Ttpa
	Camk2n1				Tgfbr3l
	Map3k7cl				Fbxo30
	Cebpg				Erdr1-2
	Gm2451				Gm6145
	Pantr1				Alg14
	Yes1				Lrrc42
	BC051019				Nktr
	Gm10282				Abca17
	Prkn				Gm12844
	Mfsd4b4				Gm4787
	Gm46108				Med7
	Gm4924				Fyttd1
	Gm3255				LOC115488130
	Poglut2				Foxred1
	Herc4				mt-Rnr2
	Cgas				Hfm1
	Gm12960				Slc26a4
	Bmi1				Gm8801-2
	Anapc4				Prpf38b
	Tnip2				Ogt
	Gm21378				Calb1
	Oscar				LOC115489645
	Drap1				ND2
	Espn				Dhtkd1
	Ranbp1-2				Hnrnpa3
	Gm11772				5330413P13Rik
	Slc14a2				Armcx5
	Smn1-2				Cyp3a13
	Wdr92				Eif2b3
	Zbtb6				Mterf4
	3300002P13Rik-2				Ybx2
	Gm18541				Gm21992
	Pus7l				Zbtb46
	Akip1				TrnY
	Rpl29-ps2				Gm11419
	Ino80dos				Gm12966
	A530072M11Rik				Ring1
	3300002P13Rik				Gm9830
	Gm51864				Pym1
	Arl6ip4				Gm40841
	Popdc3				Cib2
	Cox4i2				Gm16183
	Il1rapl2				Abhd18-2
	Gm41069				Ociad1
	Atg16l2				Gm10132
	Chchd5				A330093E20Rik
	Agpat4				Gm34724
	Gm9917				Myh4
	Bco2				Skp2-2
	Cyb5d2				Cd180
	Gm52048				E330033B04Rik
	Tmed7				Parp16
	Zfp933				Gm52422
	4930538E20Rik				C2cd5
	Adamts13				Gm26908
	Krt9				Misp
	Wdr27				Atr
	Exosc2				Polr2e
	Gm10240				Rbm26
	Gm6829				Pstk
	Rps13-ps2				Mlxipl
	Frmd3				Shld3
	Stk26				Mccc2
	Matr3				Sp110
	LOC108167694				Uchl5
	Gm11963				2010204K13Rik
	Gjd3				Zfp420
	Gnl2				Gm3325
	Pus1				Lrch2
	Deup1				Gm34776
	Serf1				T2
	Itgb3bp-2				Leprot
	Acp6				B230208B08Rik
	H2-DMa				Rnd3
	Cgref1				Phyhd1
	Epb41l4aos				Vapa
	Gm6306				Myh8
	AW495222				Sult2b1
	Gm7816				Chaserr
	Gm10591				Gm46174-2
	Borcs7				Tmem86b
	Asb16				Ranbp1-3
	Gm13446				LOC115490270
	Psmc5				ND5
	Gm29050				2810049E08Rik
	Gm5126				Grp
	Cmss1				Gm4988
	Ccdc158				Arntl2
	Rad51ap1				Ccdc39
	Gm11620				Luc7l2
	Gm5141				Siglech
	Zfp874a				Zmiz1os1
	Trmt10c				Riox1
	Gm3379				ND1
	Rasgrp2-2				mt-Rnr1
	9530053A07Rik				Rdm1
	Med8				Gm19554
	Slc18a3				Wrn
	Gm3739				Zfp606
	Gm10288				Gm45470
	Gm38396				Dazl
	Gm11703				Zfp868
	Sebox				Ermard
	Ryr1				Psme1
	Cpsf6				BC051226-4
	AA414768				Xlr3b
	Gm13304				Xlr3b-2
	Ube2r2				Zfp72
	Pdlim4				Cox19
	Hs3st3a1				Nnt
	Gm52890				Gm14502
	Gm34632				BC065397
	Gm5165				A930013F10Rik
	Gm36082				Wdr61
	Ptrh2				Gm52889
	Pstpip2-2				Gm15706
	Sbds				Gm32133
	Lyrm4				Gm16793
	Hnrnph3				Pdia5
	Gm33856				LOC105244649
	Gm39332				Gm33257-2
	2700097O09Rik				Gm26793
	Cyp27a1				Rad51ap2
	Gm35562				6330420H09Rik
	Lyrm7				Gm15689
	Tcap				Gm3020
	Gm33195				Gm52005
	Gm1976				Sertad3
	Strap				Trappc13
	Kctd9				Col19a1
	Snhg14				Ube2v2
	Gm50594				Mxd3
	Gm15423				Gm31728
	Ift57				Tmem70
	Fbxo2				Glmn
	Gm32432				Gm32261
	Ints6				Gm51415
	Ttc32				COX1
	Wdr54				Gm42162
	Fam228a				ND4
	Capza2				Rbm46
	Wnt8b				Msantd2
	Rpain-2				Gm51419
	Zfp930				Gm34039
	Mrpl42				Rpp21
	Rbm5				5031426D15Rik
	Shmt1				Zfp758
	Zfp991				Rcor3-2
	Gm5578				H4c11
	Rpl39-ps				Gm46963
	Calca				Bcl3
	Serf1-2				Gm3005
	2010320M18Rik-2				Ptpn2
	Gm10335				Hsf2
	Lsm2				Gm15706-2
	Atrip-trex1				Pfdn6-3
	Clspn				Fam180a
	Zfp995				Zcchc4
	Celrr				Apex2
	Hmgb1-ps2				Rnf2
	Gm14303				Erdr1
	Gm52722				Selenot
	Zfp57-2				4930447M23Rik
	Ubxn1				Rrnad1
	Dcaf13-2				Dclre1c
	2900060N12Rik				4933434E20Rik
	Gm47715				Gm52013
	AI987944				Gm15764-2
	Pgpep1l				Gm51877
	Ccdc112				Rpgr
	Hdac1				Ints13-2
	Pdcd5				Gm42259
	B3galt2				Trim39
	G530011O06Rik-2				Ptma
	Rnf149				Gm28523
	Rbm41				Btf3l4
	Gm34730				Hdhd5
	Ddx4				Bbof1
	LOC108168645				Trpv3
	Itga8				Spryd7
	Prrg2				Atp11b
	Gm28905				Gm33099
	Cep95				Gm2956
	Gm10273				Zbtb8os
	Gabarapl1				Slc7a3
	Rp9				2410004B18Rik
	Eny2				Gm39648
	Ufsp2				Fra10ac1
	Skp2				Gm51455
	Zrsr2				BC055324
	Bmyc				Rgs10
	F8				Gm47112
	Tm2d1				COX2
	Trmu				Gm46060
	Rccd1				Gm2007
	Gm26721				Gm34982
	Ppat				Bend6
	Zfp52				Pfn2
	Gm13651				Ddc
	Ppm1m				Lpl
	Clk3				Gtf2h3
	Bco1				Scrg1
	Gm31606				Cep44
	Pcnp				Gm17709
	Chia1				Gm11914
	Nop16				Spint1
	Gm4013				Nop58
	Gm6485				Prok2
	Dpm2				Stx7
	Atf4				Phf20l1
	Gm52501				ND4L
	Gm51714				Cyb5a
	Zfp157				Usp14
	1700037C18Rik				Cep192
	Lmo1				Rnf32
	Pou3f2				Crlf3
	B3gntl1				Trim7
	Isg20l2				Gm35150
	Gm38785				Ggnbp1
	Gm42189				TrnW
	Mal2				Tipin
	Pole2				Alkbh1
	Zfp408
	Wtap
	H2-Ke6-2
	Gm14017
	Dhfr
	Mroh7
	Btg3
	Gm52298
	Ttll10
	Bmt2
	Gm42056
	Vcp-rs
	Rnf5-2
	Mettl6
	Ola1
	Mblac2
	Gm30310
	Zfp830
	Timm44
	Gm31060
	Rbmx
	Mis18a
	Bves
	Itga2b
	Naa16
	Gm527
	Safb2
	Rpa2
	9130213A22Rik
	Krt2
	H2ac7
	A2ml1
	Kantr
	Rpl38-ps2
	Nfyc-ps
	Mkln1os
	Enoph1
	Scel
	Gm33877
	Gm32184
	Jhy
	9930104L06Rik
	Rmst
	Lpcat2
	Gm11690
	Efcab12
	8430429K09Rik
	BC002059
	Rad51c-2
	Cav2
	Gm9947
	Gm16861
	Gkap1
	Ogfrl1
